# Supplementary material for: FGF18 alleviates hepatic ischemia-reperfusion injury via the USP16-mediated KEAP1/Nrf2 signaling pathway in male mice
Source: Nat Commun. 2023 Sep 30;14:6107. doi: 10.1038/s41467-023-41800-x (PMC10542385; doi:10.1038/s41467-023-41800-x)
Supplement: Supplementary file 4 — Supplementary Data 1 [file 41467_2023_41800_MOESM4_ESM.xlsx]

## Sheet: Sheet1
Variables	Patients
N	32
Sex (male/female)	45162
Age (year)	57.13 ± 11.78
Aetionlogy of disease (N)	Hepatic hemangioma (18)
	Intrahepatic cholelithiasis (2）
	FNH (12)
Ischemia time (min)	15-40
reperfution time (H)	1-2
Types of HEPATECTOMY	PARTIAL HEPATECTOMY
Albumin of POD1 (g/L)	33.43±4.18
ALT of pod1 (U/L)	370.34±300.77
Patients’characteristics of hepatectomy
