# Supplementary material for: FGF18 alleviates hepatic ischemia-reperfusion injury via the USP16-mediated KEAP1/Nrf2 signaling pathway in male mice
Source: Nat Commun. 2023 Sep 30;14:6107. doi: 10.1038/s41467-023-41800-x (PMC10542385; doi:10.1038/s41467-023-41800-x)
Supplement: Supplementary file 5 — Supplementary Data 2 [file 41467_2023_41800_MOESM5_ESM.xlsx]

## Sheet: Sheet1
Protein IDs	Majority protein IDs	Protein names	Gene names	Fasta headers	Number of proteins	Peptides	Razor + unique peptides	Unique peptides	Sequence coverage [%]	Mol. weight [kDa]	Sequence length	Score	Peptides C	Peptides D	Razor + unique peptides C	Razor + unique peptides D	Unique peptides C	Unique peptides D	Sequence coverage C [%]	Sequence coverage D [%]	Intensity	Intensity C	Intensity D	iBAQ	iBAQ C	iBAQ D	FC=2.0
P68363;P68366;C9JDS9	P68363;P68366	Tubulin alpha-1B chain;Tubulin alpha-4A chain	TUBA1B;TUBA4A	sp|P68363|TBA1B_HUMAN Tubulin alpha-1B chain OS=Homo sapiens OX=9606 GN=TUBA1B PE=1 SV=1;sp|P68366|TBA4A_HUMAN Tubulin alpha-4A chain OS=Homo sapiens OX=9606 GN=TUBA4A PE=1 SV=1	3	31	31	2	64.5	50.151	451	323.31	17	31	17	31	1	2	44.1	64.5	17475000000	1360700000	16114000000	543670000	41574000	502100000	11.8424
P08670;B0YJC4;B0YJC5;A0A1B0GTT5;A0A1B0GVG8;P17661;H7C5W5;A0A1X7SBR3;A0A1W2PR46;P14136;P41219;A0A1W2PRT3	P08670;B0YJC4	Vimentin	VIM	sp|P08670|VIME_HUMAN Vimentin OS=Homo sapiens OX=9606 GN=VIM PE=1 SV=4;tr|B0YJC4|B0YJC4_HUMAN Vimentin OS=Homo sapiens OX=9606 GN=VIM PE=1 SV=1	12	55	55	51	80.3	53.651	466	323.31	36	52	36	52	32	48	67.6	77	19952000000	1541600000	18411000000	313910000	23695000	290210000	11.9428
A0A7I2V599;A0A7I2V2X6;P10809;A0A7I2YQK6;A0A7I2V5M1;A0A7I2V5K3;A0A7I2YQ71;A0A7I2V369;E7ESH4;E7EXB4;C9JL25;C9JL19;C9JCQ4	A0A7I2V599;A0A7I2V2X6;P10809;A0A7I2YQK6	60 kDa heat shock protein, mitochondrial;	HSPD1;	tr|A0A7I2V599|A0A7I2V599_HUMAN 60 kDa heat shock protein, mitochondrial OS=Homo sapiens OX=9606 GN=HSPD1 PE=1 SV=1;tr|A0A7I2V2X6|A0A7I2V2X6_HUMAN 60 kDa heat shock protein, mitochondrial OS=Homo sapiens OX=9606 GN=HSPD1 PE=1 SV=1;sp|P10809|CH60_HUMAN 60 kD	13	36	36	36	62.4	57.785	537	323.31	19	34	19	34	19	34	41.3	60.9	3849800000	439610000	3410100000	67967000	9080200	58887000	7.7571
P21333;Q60FE5;A0A7P0NMY4;A0A087WWY3;A0A7I2V3E6;F8WE98;H0Y5F3;H0Y5C6;A0A669KBC6	P21333;Q60FE5;A0A7P0NMY4	Filamin-A;Filamin A	FLNA	sp|P21333|FLNA_HUMAN Filamin-A OS=Homo sapiens OX=9606 GN=FLNA PE=1 SV=4;tr|Q60FE5|Q60FE5_HUMAN Filamin A OS=Homo sapiens OX=9606 GN=FLNA PE=1 SV=1;tr|A0A7P0NMY4|A0A7P0NMY4_HUMAN Filamin A OS=Homo sapiens OX=9606 GN=FLNA PE=1 SV=1	9	47	47	43	24.7	280.74	2647	323.31	5	46	5	46	3	43	1.9	24.4	1055700000	22254000	1033500000	4376500	70790	4305700	46.4411
A0A0U1RQF0;P49327;A0A0U1RRG3;A0A1B0GTR5;J3KTF0	A0A0U1RQF0;P49327	Fatty acid synthase	FASN	tr|A0A0U1RQF0|A0A0U1RQF0_HUMAN Fatty acid synthase OS=Homo sapiens OX=9606 GN=FASN PE=1 SV=1;sp|P49327|FAS_HUMAN Fatty acid synthase OS=Homo sapiens OX=9606 GN=FASN PE=1 SV=3	5	65	65	65	32.2	273.2	2509	323.31	11	65	11	65	11	65	6.1	32.2	3248900000	86661000	3162300000	9662900	260250	9402600	36.4905
P08238;Q58FF7	P08238	Heat shock protein HSP 90-beta	HSP90AB1	sp|P08238|HS90B_HUMAN Heat shock protein HSP 90-beta OS=Homo sapiens OX=9606 GN=HSP90AB1 PE=1 SV=4	2	61	61	35	65.6	83.263	724	323.31	28	60	28	60	16	35	47	65.3	19287000000	1567700000	17720000000	302990000	23250000	279740000	11.3032
P35580;A0A8I5KZ38;A0A8I5KSC2;A0A8I5KTT7	P35580;A0A8I5KZ38	Myosin-10;Myosin heavy chain 10	MYH10	sp|P35580|MYH10_HUMAN Myosin-10 OS=Homo sapiens OX=9606 GN=MYH10 PE=1 SV=3;tr|A0A8I5KZ38|A0A8I5KZ38_HUMAN Myosin heavy chain 10 OS=Homo sapiens OX=9606 GN=MYH10 PE=1 SV=1	4	71	58	54	40.1	229	1976	323.31	13	71	10	58	8	54	8	40.1	2090300000	77484000	2012800000	7876400	337300	7539100	25.977
P07900;G3V2J8;Q14568;Q58FG0;Q58FG1	P07900	Heat shock protein HSP 90-alpha	HSP90AA1	sp|P07900|HS90A_HUMAN Heat shock protein HSP 90-alpha OS=Homo sapiens OX=9606 GN=HSP90AA1 PE=1 SV=5	5	48	31	31	54.8	84.659	732	323.31	25	46	17	30	17	30	36.5	53.1	5763300000	566340000	5197000000	78645000	8114000	70531000	9.17647
P07814;V9GYZ6;V9GZ76	P07814;V9GYZ6	Bifunctional glutamate/proline--tRNA ligase;glutamate--tRNA ligase (Fragment)	EPRS1	sp|P07814|SYEP_HUMAN Bifunctional glutamate/proline--tRNA ligase OS=Homo sapiens OX=9606 GN=EPRS1 PE=1 SV=5;tr|V9GYZ6|V9GYZ6_HUMAN glutamate--tRNA ligase (Fragment) OS=Homo sapiens OX=9606 GN=EPRS1 PE=1 SV=1	3	56	56	56	43.1	170.59	1512	323.31	14	55	14	55	14	55	11	42.4	1970800000	99217000	1871500000	10255000	509000	9745700	18.8627
P68371	P68371	Tubulin beta-4B chain	TUBB4B	sp|P68371|TBB4B_HUMAN Tubulin beta-4B chain OS=Homo sapiens OX=9606 GN=TUBB4B PE=1 SV=1	1	31	31	1	67.9	49.83	445	323.31	22	31	22	31	1	1	60.4	67.9	22387000000	3117500000	19269000000	472530000	57817000	414710000	6.18091
P78371;F5GWF6;F8VQ14	P78371;F5GWF6;F8VQ14	T-complex protein 1 subunit beta	CCT2;	sp|P78371|TCPB_HUMAN T-complex protein 1 subunit beta OS=Homo sapiens OX=9606 GN=CCT2 PE=1 SV=4;tr|F5GWF6|F5GWF6_HUMAN T-complex protein 1 subunit beta OS=Homo sapiens OX=9606 GN=CCT2 PE=1 SV=2;tr|F8VQ14|F8VQ14_HUMAN T-complex protein 1 subunit beta OS=Hom	3	33	33	33	67.5	57.488	535	323.31	3	32	3	32	3	32	6.7	66.2	2269300000	26287000	2243000000	23115000	217830	22897000	85.3273
P78527;A0A8V8TMR1	P78527;A0A8V8TMR1	DNA-dependent protein kinase catalytic subunit;non-specific serine/threonine protein kinase	PRKDC	sp|P78527|PRKDC_HUMAN DNA-dependent protein kinase catalytic subunit OS=Homo sapiens OX=9606 GN=PRKDC PE=1 SV=3;tr|A0A8V8TMR1|A0A8V8TMR1_HUMAN non-specific serine/threonine protein kinase OS=Homo sapiens OX=9606 GN=PRKDC PE=1 SV=1	2	53	53	53	14.7	469.08	4128	323.31	4	53	4	53	4	53	1.3	14.7	939580000	7724800	931850000	3032700	31530	3001100	120.631
O75643;A0A494C1A5	O75643;A0A494C1A5	U5 small nuclear ribonucleoprotein 200 kDa helicase;U5 small nuclear ribonucleoprotein 200 kDa helicase (Fragment)	SNRNP200	sp|O75643|U520_HUMAN U5 small nuclear ribonucleoprotein 200 kDa helicase OS=Homo sapiens OX=9606 GN=SNRNP200 PE=1 SV=2;tr|A0A494C1A5|A0A494C1A5_HUMAN U5 small nuclear ribonucleoprotein 200 kDa helicase (Fragment) OS=Homo sapiens OX=9606 GN=SNRNP200 PE=1 SV	2	38	38	38	21.4	244.5	2136	323.31	7	38	7	38	7	38	4.1	21.4	1145700000	67358000	1078300000	4884200	297320	4586900	16.0085
A0A0G2JIW1;P0DMV9;P0DMV8;V9GZ37	A0A0G2JIW1;P0DMV9;P0DMV8;V9GZ37	Heat shock 70 kDa protein 1B;Heat shock 70 kDa protein 1A	HSPA1B;	tr|A0A0G2JIW1|A0A0G2JIW1_HUMAN Heat shock 70 kDa protein 1B OS=Homo sapiens OX=9606 GN=HSPA1B PE=1 SV=1;sp|P0DMV9|HS71B_HUMAN Heat shock 70 kDa protein 1B OS=Homo sapiens OX=9606 GN=HSPA1B PE=1 SV=1;sp|P0DMV8|HS71A_HUMAN Heat shock 70 kDa protein 1A OS=Hom	4	50	50	29	62	70.108	642	323.31	33	48	33	48	16	29	50.5	60.4	19019000000	1480100000	17539000000	318060000	23790000	294270000	11.8499
P06733;A0A2R8Y6G6;K7EM90;A0A2R8YEM5;A0A2R8Y879;K7ERS8;A0A2R8Y6I8;A0A2R8Y798;A0A2R8YEG5;F5H1C3;E5RI09;E5RG95;K7EPM1;K7EKN2;E5RGZ4;P13929	P06733;A0A2R8Y6G6	Alpha-enolase;phosphopyruvate hydratase	ENO1	sp|P06733|ENOA_HUMAN Alpha-enolase OS=Homo sapiens OX=9606 GN=ENO1 PE=1 SV=2;tr|A0A2R8Y6G6|A0A2R8Y6G6_HUMAN phosphopyruvate hydratase OS=Homo sapiens OX=9606 GN=ENO1 PE=1 SV=1	16	32	32	31	70	47.168	434	323.31	18	31	18	31	17	30	43.8	68.2	8973600000	761500000	8212100000	174700000	16661000	158040000	10.7841
A0A8I5KWT8;P35579;A0A8I5KYI1;Q5BKV1;A0A8I5KU92;A0A494C024;B1AH99;A0A2R8Y4C3	A0A8I5KWT8;P35579	Myosin heavy chain 9;Myosin-9	MYH9	tr|A0A8I5KWT8|A0A8I5KWT8_HUMAN Myosin heavy chain 9 OS=Homo sapiens OX=9606 GN=MYH9 PE=1 SV=1;sp|P35579|MYH9_HUMAN Myosin-9 OS=Homo sapiens OX=9606 GN=MYH9 PE=1 SV=4	8	91	91	74	50.3	229.18	1981	323.31	14	90	14	90	8	73	8.8	49.6	3905400000	111900000	3793500000	14263000	531170	13732000	33.9008
Q00839;A0A1W2PPS1;A0A1X7SBS1;A0A1W2PP35;Q5RI18;A0A1W2PPL4;A0A1W2PPH7;A0A1W2PQL0;A0A1W2PP34;A0A1W2PRZ7;A0A1W2PQ74;A0A1W2PQD4;A0A1W2PPE9;A0A087WZF3;A0A1W2PRI6;A0A1W2PP22	Q00839;A0A1W2PPS1;A0A1X7SBS1;A0A1W2PP35;Q5RI18;A0A1W2PPL4;A0A1W2PPH7;A0A1W2PQL0;A0A1W2PP34;A0A1W2PRZ7;A0A1W2PQ74;A0A1W2PQD4	Heterogeneous nuclear ribonucleoprotein U;	HNRNPU;	sp|Q00839|HNRPU_HUMAN Heterogeneous nuclear ribonucleoprotein U OS=Homo sapiens OX=9606 GN=HNRNPU PE=1 SV=6;tr|A0A1W2PPS1|A0A1W2PPS1_HUMAN Heterogeneous nuclear ribonucleoprotein U OS=Homo sapiens OX=9606 GN=HNRNPU PE=1 SV=1;tr|A0A1X7SBS1|A0A1X7SBS1_HUMAN	16	46	46	46	52.1	90.583	825	323.31	35	34	35	34	35	34	39.4	41.8	6558500000	2098000000	4460500000	62116000	17549000	44567000	2.12607
I3L4N8;P63261;A0A804GS07;A0A6Q8PFE4;I3L1U9;I3L3I0;K7EM38;J3KT65;I3L3R2;Q6S8J3;A5A3E0;Q562R1;P0CG38;A0A2R8YFE2;P0CG39;Q9BYX7;F8WCH0;A0A7P0TBL1	I3L4N8;P63261;A0A804GS07;A0A6Q8PFE4	Actin gamma 1;Actin, cytoplasmic 2;	ACTG1;	tr|I3L4N8|I3L4N8_HUMAN Actin gamma 1 OS=Homo sapiens OX=9606 GN=ACTG1 PE=1 SV=9;sp|P63261|ACTG_HUMAN Actin, cytoplasmic 2 OS=Homo sapiens OX=9606 GN=ACTG1 PE=1 SV=1;tr|A0A804GS07|A0A804GS07_HUMAN Actin gamma 1 OS=Homo sapiens OX=9606 GN=ACTG1 PE=1 SV=1;tr|	18	35	35	2	86.6	38.975	351	323.31	26	35	26	35	1	2	77.8	86.6	57112000000	6125000000	50987000000	1142200000	139200000	1003000000	8.32441
P52272;A0A087X0X3;M0R019;M0R2T0;M0R0N3;M0QYQ7;M0R2I7;M0QY96;M0R0Y6;M0QYL3	P52272;A0A087X0X3	Heterogeneous nuclear ribonucleoprotein M	HNRNPM	sp|P52272|HNRPM_HUMAN Heterogeneous nuclear ribonucleoprotein M OS=Homo sapiens OX=9606 GN=HNRNPM PE=1 SV=3;tr|A0A087X0X3|A0A087X0X3_HUMAN Heterogeneous nuclear ribonucleoprotein M OS=Homo sapiens OX=9606 GN=HNRNPM PE=1 SV=1	10	53	53	28	72.5	77.515	730	323.31	23	52	23	52	11	28	34	71.5	7662300000	495890000	7166400000	106000000	6771700	99228000	14.4516
Q08211	Q08211	ATP-dependent RNA helicase A	DHX9	sp|Q08211|DHX9_HUMAN ATP-dependent RNA helicase A OS=Homo sapiens OX=9606 GN=DHX9 PE=1 SV=4	1	47	47	47	39.4	140.96	1270	323.31	29	42	29	42	29	42	25.4	36.2	4061500000	733160000	3328400000	34363000	6641500	27722000	4.5398
A0A8I5KNN2;Q9NR30;A0A8I5KND9;A0A8I5KYZ4;A0A8I5KNP3	A0A8I5KNN2;Q9NR30;A0A8I5KND9;A0A8I5KYZ4;A0A8I5KNP3	RNA helicase;Nucleolar RNA helicase 2	DDX21	tr|A0A8I5KNN2|A0A8I5KNN2_HUMAN RNA helicase OS=Homo sapiens OX=9606 GN=DDX21 PE=1 SV=1;sp|Q9NR30|DDX21_HUMAN Nucleolar RNA helicase 2 OS=Homo sapiens OX=9606 GN=DDX21 PE=1 SV=5;tr|A0A8I5KND9|A0A8I5KND9_HUMAN RNA helicase OS=Homo sapiens OX=9606 GN=DDX21 PE	5	34	34	32	43.3	89.955	808	323.31	11	34	11	34	10	32	16	43.3	2359700000	120370000	2239300000	35366000	1965400	33400000	18.6035
Q00610;A0A8V8TQ14;K7EJJ5;A0A087WVQ6;A0A8V8TR47;A0A8V8TRF0;A0A8V8TQK1;A0A8V8TRE8;A0A8V8TQK3;A0A8V8TQ18;J3KRF5;J3KS13;A0A087WX41;P53675;A0A8V8TQK7;F5H5N6;J3QL20	Q00610;A0A8V8TQ14;K7EJJ5;A0A087WVQ6;A0A8V8TR47;A0A8V8TRF0;A0A8V8TQK1;A0A8V8TRE8;A0A8V8TQK3;A0A8V8TQ18	Clathrin heavy chain 1;Clathrin heavy chain	CLTC	sp|Q00610|CLH1_HUMAN Clathrin heavy chain 1 OS=Homo sapiens OX=9606 GN=CLTC PE=1 SV=5;tr|A0A8V8TQ14|A0A8V8TQ14_HUMAN Clathrin heavy chain OS=Homo sapiens OX=9606 GN=CLTC PE=1 SV=1;tr|K7EJJ5|K7EJJ5_HUMAN Clathrin heavy chain OS=Homo sapiens OX=9606 GN=CLTC	17	52	52	52	31	191.61	1675	323.31	14	49	14	49	14	49	9.2	29.9	3230000000	148810000	3081100000	16748000	633120	16115000	20.7049
P13639	P13639	Elongation factor 2	EEF2	sp|P13639|EF2_HUMAN Elongation factor 2 OS=Homo sapiens OX=9606 GN=EEF2 PE=1 SV=4	1	56	56	55	54.9	95.337	858	323.31	16	54	16	54	15	53	18.3	54.9	8288400000	383450000	7905000000	104530000	4260100	100270000	20.6155
Q9Y5T5;H9KVB6	Q9Y5T5	Ubiquitin carboxyl-terminal hydrolase 16	USP16	sp|Q9Y5T5|UBP16_HUMAN Ubiquitin carboxyl-terminal hydrolase 16 OS=Homo sapiens OX=9606 GN=USP16 PE=1 SV=1	2	34	34	34	39.6	93.569	823	323.31	0	34	0	34	0	34	0	39.6	2360600000	392510	2360600000	21395000	0	21395000	6014.11
P14618;A0A8V8TNX9;A0A804F6T5;A0A804F729;H3BTN5;B4DNK4;A0A8V8TMM5;H3BQ34;H3BT25;H3BUW1;H3BTJ2;H3BU13;H3BN34;H3BQZ3;P30613	P14618;A0A8V8TNX9;A0A804F6T5;A0A804F729;H3BTN5;B4DNK4;A0A8V8TMM5;H3BQ34	Pyruvate kinase PKM;Pyruvate kinase	PKM	sp|P14618|KPYM_HUMAN Pyruvate kinase PKM OS=Homo sapiens OX=9606 GN=PKM PE=1 SV=4;tr|A0A8V8TNX9|A0A8V8TNX9_HUMAN Pyruvate kinase OS=Homo sapiens OX=9606 GN=PKM PE=1 SV=1;tr|A0A804F6T5|A0A804F6T5_HUMAN Pyruvate kinase OS=Homo sapiens OX=9606 GN=PKM PE=1 SV=	15	45	45	45	83.1	57.936	531	323.31	24	45	24	45	24	45	64	83.1	12071000000	957240000	11113000000	116960000	7075400	109890000	11.6094
B1AHC9;P12956	B1AHC9;P12956	X-ray repair cross complementing 6;X-ray repair cross-complementing protein 6	XRCC6	tr|B1AHC9|B1AHC9_HUMAN X-ray repair cross complementing 6 OS=Homo sapiens OX=9606 GN=XRCC6 PE=1 SV=1;sp|P12956|XRCC6_HUMAN X-ray repair cross-complementing protein 6 OS=Homo sapiens OX=9606 GN=XRCC6 PE=1 SV=2	2	35	35	35	52.1	64.283	559	323.31	11	35	11	35	11	35	24	52.1	2229300000	117750000	2111600000	22127000	815960	21311000	17.9329
P11142;E9PKE3;E9PNE6;E9PN89;A8K7Q2;E9PLF4;E9PQQ4;E9PQK7;P54652;E9PPY6;E9PS65;E9PN25;E9PI65;E9PM13	P11142;E9PKE3;E9PNE6;E9PN89;A8K7Q2	Heat shock cognate 71 kDa protein;Heat shock protein family A (Hsp70) member 8;	HSPA8;	sp|P11142|HSP7C_HUMAN Heat shock cognate 71 kDa protein OS=Homo sapiens OX=9606 GN=HSPA8 PE=1 SV=1;tr|E9PKE3|E9PKE3_HUMAN Heat shock protein family A (Hsp70) member 8 OS=Homo sapiens OX=9606 GN=HSPA8 PE=1 SV=1;tr|E9PNE6|E9PNE6_HUMAN Heat shock protein fami	14	41	35	19	58.4	70.897	646	323.31	29	40	24	35	11	19	41.5	58	8841700000	783050000	8058600000	128590000	12056000	116530000	10.2913
P09874;A0A7I2V3E1;A0A7I2V625;A0A7I2V5E9;A0A7I2V384	P09874;A0A7I2V3E1	Poly [ADP-ribose] polymerase 1;Poly [ADP-ribose] polymerase	PARP1	sp|P09874|PARP1_HUMAN Poly [ADP-ribose] polymerase 1 OS=Homo sapiens OX=9606 GN=PARP1 PE=1 SV=4;tr|A0A7I2V3E1|A0A7I2V3E1_HUMAN Poly [ADP-ribose] polymerase OS=Homo sapiens OX=9606 GN=PARP1 PE=1 SV=1	5	46	46	46	48.6	113.08	1014	323.31	4	46	4	46	4	46	5.7	48.6	3305300000	39686000	3265600000	25663000	293880	25369000	82.2859
Q13263;M0R0K9;M0R2I3;M0R3C0	Q13263	Transcription intermediary factor 1-beta	TRIM28	sp|Q13263|TIF1B_HUMAN Transcription intermediary factor 1-beta OS=Homo sapiens OX=9606 GN=TRIM28 PE=1 SV=5	4	31	31	31	59	88.549	835	323.31	6	31	6	31	6	31	9.9	59	2037900000	67105000	1970800000	21885000	691350	21193000	29.3689
P11021;A0A7P0TB36;A0A7P0TAI0;REV__H3BUZ0;REV__Q9NXD2	P11021;A0A7P0TB36;A0A7P0TAI0	Endoplasmic reticulum chaperone BiP;78 kDa glucose-regulated protein;	HSPA5;	sp|P11021|BIP_HUMAN Endoplasmic reticulum chaperone BiP OS=Homo sapiens OX=9606 GN=HSPA5 PE=1 SV=2;tr|A0A7P0TB36|A0A7P0TB36_HUMAN 78 kDa glucose-regulated protein OS=Homo sapiens OX=9606 GN=HSPA5 PE=1 SV=1;tr|A0A7P0TAI0|A0A7P0TAI0_HUMAN 78 kDa glucose-regu	5	37	36	36	56.1	72.332	654	323.31	16	35	15	34	15	34	27.2	55.2	2874800000	181270000	2693500000	36113000	2650700	33463000	14.8591
P61978;S4R359;S4R457	P61978	Heterogeneous nuclear ribonucleoprotein K	HNRNPK	sp|P61978|HNRPK_HUMAN Heterogeneous nuclear ribonucleoprotein K OS=Homo sapiens OX=9606 GN=HNRNPK PE=1 SV=1	3	31	31	8	60.9	50.976	463	323.31	27	28	27	28	7	5	51.6	58.5	8501300000	2520300000	5981000000	170300000	46024000	124280000	2.37313
P09651;A0A7I2V3R8;F8W6I7;A0A7I2V3W0;A0A7I2V2L6;F8VZ49;A0A7I2YQX9;A0A2R8Y4L2;Q32P51;F8VTQ5;F8W646;H0YH80;A0A7I2V5U9;A0A7I2YQ85;A0A7I2V334;A0A7I2V5H0;A0A7I2V5T1;A0A7I2V453;A0A7I2YQY2;A0A7I2V3K5;A0A7I2V2R4;A0A7I2V661;F8VYN5;A0A7I2V2Z4;A0A7I2V4M0;A0A7I2V3C7;A0A7I2V3W4;A0A7I2V666;A0A7I2V4P7;A0A7I2YQV3;A0A7I2V3U8;A0A7I2V2F1;A0A7I2V5N7;A0A7I2V360;A0A7I2V2X1;A0A7I2V5P1;A0A7I2V2M7;A0A7I2V4F8;A0A7I2V520;A0…	P09651;A0A7I2V3R8;F8W6I7;A0A7I2V3W0;A0A7I2V2L6;F8VZ49;A0A7I2YQX9;A0A2R8Y4L2;Q32P51;F8VTQ5	Heterogeneous nuclear ribonucleoprotein A1;	HNRNPA1;	sp|P09651|ROA1_HUMAN Heterogeneous nuclear ribonucleoprotein A1 OS=Homo sapiens OX=9606 GN=HNRNPA1 PE=1 SV=5;tr|A0A7I2V3R8|A0A7I2V3R8_HUMAN Heterogeneous nuclear ribonucleoprotein A1 OS=Homo sapiens OX=9606 GN=HNRNPA1 PE=1 SV=1;tr|F8W6I7|F8W6I7_HUMAN Heter	44	25	24	24	58.6	38.746	372	323.31	18	23	17	22	17	22	51.1	52.4	6140600000	1331900000	4808700000	86109000	22370000	63739000	3.61041
P04406;E7EUT5;O14556	P04406;E7EUT5	Glyceraldehyde-3-phosphate dehydrogenase	GAPDH	sp|P04406|G3P_HUMAN Glyceraldehyde-3-phosphate dehydrogenase OS=Homo sapiens OX=9606 GN=GAPDH PE=1 SV=3;tr|E7EUT5|E7EUT5_HUMAN Glyceraldehyde-3-phosphate dehydrogenase OS=Homo sapiens OX=9606 GN=GAPDH PE=1 SV=1	3	28	28	28	68.1	36.053	335	323.31	18	27	18	27	18	27	61.8	67.2	14070000000	1142100000	12928000000	345760000	39562000	306200000	11.3195
P04075;J3KPS3;H3BQN4;H3BPS8;H3BUH7;H3BR04;H3BMQ8;H3BU78;H3BR68;A0A3B3IS80;P05062	P04075;J3KPS3;H3BQN4;H3BPS8;H3BUH7	Fructose-bisphosphate aldolase A;Fructose-bisphosphate aldolase	ALDOA;	sp|P04075|ALDOA_HUMAN Fructose-bisphosphate aldolase A OS=Homo sapiens OX=9606 GN=ALDOA PE=1 SV=2;tr|J3KPS3|J3KPS3_HUMAN Fructose-bisphosphate aldolase OS=Homo sapiens OX=9606 GN=ALDOA PE=1 SV=1;tr|H3BQN4|H3BQN4_HUMAN Fructose-bisphosphate aldolase OS=Homo	11	27	27	22	78.6	39.42	364	323.31	9	25	9	25	9	20	28	76.4	2961900000	122480000	2839400000	49283000	2793000	46490000	23.1826
P22314;Q5JRR6;Q5JRR9;Q5JRS0;Q5JRS2;Q5JRS1;Q5JRS3	P22314	Ubiquitin-like modifier-activating enzyme 1	UBA1	sp|P22314|UBA1_HUMAN Ubiquitin-like modifier-activating enzyme 1 OS=Homo sapiens OX=9606 GN=UBA1 PE=1 SV=3	7	29	29	29	31.4	117.85	1058	316.64	0	29	0	29	0	29	0	31.4	1381700000	392510	1381700000	17376000	0	17376000	3520.17
P36578;H3BM89;H3BTP7;H3BU31	P36578;H3BM89	60S ribosomal protein L4	RPL4	sp|P36578|RL4_HUMAN 60S ribosomal protein L4 OS=Homo sapiens OX=9606 GN=RPL4 PE=1 SV=5;tr|H3BM89|H3BM89_HUMAN 60S ribosomal protein L4 OS=Homo sapiens OX=9606 GN=RPL4 PE=1 SV=1	4	34	34	34	61.8	47.697	427	314.54	16	33	16	33	16	33	45	60.4	8314700000	646530000	7668200000	166300000	12669000	153640000	11.8605
Q14145;K7EQX2;K7ESE0;K7EJ49;K7EJD8;K7EPZ3	Q14145	Kelch-like ECH-associated protein 1	KEAP1	sp|Q14145|KEAP1_HUMAN Kelch-like ECH-associated protein 1 OS=Homo sapiens OX=9606 GN=KEAP1 PE=1 SV=2	6	27	27	27	48.4	69.666	624	312.84	0	27	0	27	0	27	0	48.4	1970900000	392510	1970900000	29245000	0	29245000	5021.27
P53396;K7ESG8;K7EIE7	P53396	ATP-citrate synthase	ACLY	sp|P53396|ACLY_HUMAN ATP-citrate synthase OS=Homo sapiens OX=9606 GN=ACLY PE=1 SV=3	3	36	36	36	41.5	120.84	1101	309.32	9	32	9	32	9	32	9.9	38.5	1847300000	94499000	1752800000	17065000	819580	16246000	18.5483
P00558;P07205	P00558	Phosphoglycerate kinase 1	PGK1	sp|P00558|PGK1_HUMAN Phosphoglycerate kinase 1 OS=Homo sapiens OX=9606 GN=PGK1 PE=1 SV=3	2	30	30	30	77	44.614	417	305.34	15	26	15	26	15	26	46.5	70.3	3366700000	308180000	3058500000	40386000	4030800	36355000	9.92439
J3KTA4;P17844;A0A7I2V507;A0A7I2V2S0;A0A0G2JLI4;A0A7I2V5F5;J3QSF1;J3QRQ7;J3KRZ1;J3KTQ4;J3QR02;X6RLV5;J3QKN9;J3QRN5;J3QLG9;J3QR62	J3KTA4;P17844;A0A7I2V507;A0A7I2V2S0;A0A0G2JLI4;A0A7I2V5F5	Probable ATP-dependent RNA helicase DDX5;	DDX5;	tr|J3KTA4|J3KTA4_HUMAN Probable ATP-dependent RNA helicase DDX5 OS=Homo sapiens OX=9606 GN=DDX5 PE=1 SV=1;sp|P17844|DDX5_HUMAN Probable ATP-dependent RNA helicase DDX5 OS=Homo sapiens OX=9606 GN=DDX5 PE=1 SV=1;tr|A0A7I2V507|A0A7I2V507_HUMAN RNA helicase OS	16	36	35	27	57.8	69.086	614	303.44	18	35	17	34	11	26	28.8	56.4	2847600000	235440000	2612100000	51238000	5943800	45294000	11.0945
A0A286YF22;O43175;A0A286YFA2;A0A2C9F2M7;A0A286YFL2;A0A286YFM8;A0A286YER3;A0A286YFC8;A0A286YFB2;A0A286YF34;A0A286YF78;A0A286YFF3;A0A286YFK5;A0A286YFE1	A0A286YF22;O43175;A0A286YFA2;A0A2C9F2M7;A0A286YFL2;A0A286YFM8;A0A286YER3;A0A286YFC8;A0A286YFB2	D-3-phosphoglycerate dehydrogenase;	PHGDH;	tr|A0A286YF22|A0A286YF22_HUMAN D-3-phosphoglycerate dehydrogenase OS=Homo sapiens OX=9606 GN=PHGDH PE=1 SV=1;sp|O43175|SERA_HUMAN D-3-phosphoglycerate dehydrogenase OS=Homo sapiens OX=9606 GN=PHGDH PE=1 SV=4;tr|A0A286YFA2|A0A286YFA2_HUMAN Phosphoglycerate	14	26	26	26	44.1	55.938	526	291.51	15	25	15	25	15	25	26.6	44.1	3360200000	338260000	3021900000	94325000	8456000	85869000	8.93366
P50991	P50991	T-complex protein 1 subunit delta	CCT4	sp|P50991|TCPD_HUMAN T-complex protein 1 subunit delta OS=Homo sapiens OX=9606 GN=CCT4 PE=1 SV=4	1	26	26	26	58.1	57.924	539	290.67	8	24	8	24	8	24	17.4	54.5	1533700000	74101000	1459600000	26410000	1104200	25305000	19.6974
P39023;G5E9G0;B5MCW2;H7C422;H7C3M2;F8WCR1;Q92901	P39023;G5E9G0;B5MCW2;H7C422;H7C3M2	60S ribosomal protein L3;Ribosomal protein L3;Ribosomal protein L3 (Fragment)	RPL3;	sp|P39023|RL3_HUMAN 60S ribosomal protein L3 OS=Homo sapiens OX=9606 GN=RPL3 PE=1 SV=2;tr|G5E9G0|G5E9G0_HUMAN Ribosomal protein L3 OS=Homo sapiens OX=9606 GN=RPL3 PE=1 SV=1;tr|B5MCW2|B5MCW2_HUMAN Ribosomal protein L3 (Fragment) OS=Homo sapiens OX=9606 GN=R	7	34	34	34	63.3	46.108	403	289.14	20	33	20	33	20	33	45.2	62.8	6714700000	635280000	6079400000	166490000	17743000	148740000	9.56964
P43243;A8MXP9;A0A0R4J2E8;D6REM6;D6R991;H0Y8T4;B3KM87;D6RBK5;D6RIA2;D6RE02;D6RBI2;D6R8Z5;D6RAY2;D6RAM9;A0A1B0GX04;D6REK4;D6RCM3;D6RBS2;D6R9F3;D6RB45	P43243;A8MXP9;A0A0R4J2E8;D6REM6;D6R991	Matrin-3;Matrin 3;	MATR3;	sp|P43243|MATR3_HUMAN Matrin-3 OS=Homo sapiens OX=9606 GN=MATR3 PE=1 SV=2;tr|A8MXP9|A8MXP9_HUMAN Matrin 3 OS=Homo sapiens OX=9606 GN=MATR3 PE=1 SV=1;tr|A0A0R4J2E8|A0A0R4J2E8_HUMAN Matrin-3 OS=Homo sapiens OX=9606 GN=MATR3 PE=1 SV=1;tr|D6REM6|D6REM6_HUMAN M	20	33	33	33	36.6	94.622	847	287.95	24	29	24	29	24	29	29.4	33.5	2674300000	673690000	2000600000	20672000	4222000	16450000	2.96962
Q9NZI8	Q9NZI8	Insulin-like growth factor 2 mRNA-binding protein 1	IGF2BP1	sp|Q9NZI8|IF2B1_HUMAN Insulin-like growth factor 2 mRNA-binding protein 1 OS=Homo sapiens OX=9606 GN=IGF2BP1 PE=1 SV=2	1	30	30	29	53.4	63.48	577	287.91	11	30	11	30	10	29	24.1	53.4	2784100000	180240000	2603900000	56452000	4297400	52155000	14.4468
P68104;Q5VTE0;A0A7I2V5N4;A0A7I2V659;A0A087WVQ9;A0A7I2V3H3;A0A087WV01;A0A2U3TZH3;Q05639;A6PW80;Q5JR01;A0A2R8Y488;A0A2R8Y660;A0A2R8YDN5;A0A6Q8PFK6	P68104;Q5VTE0;A0A7I2V5N4;A0A7I2V659;A0A087WVQ9;A0A7I2V3H3;A0A087WV01;A0A2U3TZH3;Q05639	Elongation factor 1-alpha 1;Putative elongation factor 1-alpha-like 3;	EEF1A1;EEF1A1P5;	sp|P68104|EF1A1_HUMAN Elongation factor 1-alpha 1 OS=Homo sapiens OX=9606 GN=EEF1A1 PE=1 SV=1;sp|Q5VTE0|EF1A3_HUMAN Putative elongation factor 1-alpha-like 3 OS=Homo sapiens OX=9606 GN=EEF1A1P5 PE=5 SV=1;tr|A0A7I2V5N4|A0A7I2V5N4_HUMAN Elongation factor 1-a	15	21	21	21	45.7	50.14	462	282.96	15	20	15	20	15	20	39.4	45.7	17719000000	1468600000	16250000000	340960000	28124000	312840000	11.065
P55072;A0A7P0TAW3;A0A7I2V540;C9JUP7;A0A7P0T8A3;A0A7P0T8Q5;A0A7P0TAQ1;A0A7P0Z4C6;A0A7I2V2Y2;A0A7I2V5G8;A0A7P0TAY0;A0A7P0TA22;A0A7P0T8D6;A0A7P0T9X5;A0A7P0TBK7;A0A7P0Z4D1;A0A7P0T8Q4;A0A7P0T946;A0A7P0T971;A0A7I2YQJ0	P55072;A0A7P0TAW3;A0A7I2V540;C9JUP7;A0A7P0T8A3;A0A7P0T8Q5;A0A7P0TAQ1;A0A7P0Z4C6	Transitional endoplasmic reticulum ATPase;	VCP;	sp|P55072|TERA_HUMAN Transitional endoplasmic reticulum ATPase OS=Homo sapiens OX=9606 GN=VCP PE=1 SV=4;tr|A0A7P0TAW3|A0A7P0TAW3_HUMAN Transitional endoplasmic reticulum ATPase OS=Homo sapiens OX=9606 GN=VCP PE=1 SV=1;tr|A0A7I2V540|A0A7I2V540_HUMAN Transit	20	35	35	35	49.8	89.321	806	279.6	6	35	6	35	6	35	9.3	49.8	1639500000	38991000	1600500000	19977000	334830	19643000	41.0479
P49368;B4DUR8;E9PRC8;Q5SZX6;E9PQ35;Q5SZW8;E9PM09;Q5SZX9	P49368;B4DUR8	T-complex protein 1 subunit gamma	CCT3	sp|P49368|TCPG_HUMAN T-complex protein 1 subunit gamma OS=Homo sapiens OX=9606 GN=CCT3 PE=1 SV=4;tr|B4DUR8|B4DUR8_HUMAN T-complex protein 1 subunit gamma OS=Homo sapiens OX=9606 GN=CCT3 PE=1 SV=1	8	33	33	33	62.8	60.533	545	274.52	14	32	14	32	14	32	36	62	4282700000	199460000	4083300000	51502000	2459000	49043000	20.4718
E7ENZ3;P48643;B7ZAR1;E9PCA1;H0Y914;D6RIZ7	E7ENZ3;P48643;B7ZAR1;E9PCA1	Chaperonin containing TCP1 subunit 5;T-complex protein 1 subunit epsilon;	CCT5;	tr|E7ENZ3|E7ENZ3_HUMAN Chaperonin containing TCP1 subunit 5 OS=Homo sapiens OX=9606 GN=CCT5 PE=1 SV=1;sp|P48643|TCPE_HUMAN T-complex protein 1 subunit epsilon OS=Homo sapiens OX=9606 GN=CCT5 PE=1 SV=1;tr|B7ZAR1|B7ZAR1_HUMAN T-complex protein 1 subunit epsi	6	26	26	26	54.5	53.848	486	273.85	11	24	11	24	11	24	20.6	51.4	1524100000	57736000	1466300000	22721000	1162500	21559000	25.3966
Q6P2Q9;I3L0J9;I3L3Z8;I3L1T8	Q6P2Q9	Pre-mRNA-processing-splicing factor 8	PRPF8	sp|Q6P2Q9|PRP8_HUMAN Pre-mRNA-processing-splicing factor 8 OS=Homo sapiens OX=9606 GN=PRPF8 PE=1 SV=2	4	35	35	35	19.1	273.6	2335	267.02	4	34	4	34	4	34	2.1	18.8	910420000	14677000	895750000	2642400	77034	2565400	61.0309
Q14204;A0A7P0T9C4;A0A7P0TA13;A0A2R8Y5T0;A0A2R8Y706;A0A7P0T9R4;A0A7P0TAW9;A0A7P0T7V5;A0A7P0T916;A0A7P0T8N2;A0A7P0TBJ7;A0A7P0TAF3;A0A7P0TB75;A0A7P0T9K2;A0A2R8Y6H2;A0A7P0T9F1;A0A7P0T8W5;A0A2R8YFZ7;A0A7P0TAM4;A0A7P0T825;A0A7P0TB64;A0A7P0TAV5;A0A7P0T990;A0A804HHY6;A0A7P0T942;A0A2R8YGC7;A0A7P0T9S3;A0A7P0T934;A0A7P0TBC9;A0A7P0T9Y3;A0A7P0TAS7	Q14204;A0A7P0T9C4;A0A7P0TA13;A0A2R8Y5T0;A0A2R8Y706;A0A7P0T9R4;A0A7P0TAW9;A0A7P0T7V5;A0A7P0T916;A0A7P0T8N2;A0A7P0TBJ7;A0A7P0TAF3;A0A7P0TB75;A0A7P0T9K2;A0A2R8Y6H2;A0A7P0T9F1;A0A7P0T8W5;A0A2R8YFZ7;A0A7P0TAM4;A0A7P0T825;A0A7P0TB64;A0A7P0TAV5;A0A7P0T990;A0A804HHY6;A0A7P0T942;A0A2R8YGC7	Cytoplasmic dynein 1 heavy chain 1;Dynein cytoplasmic 1 heavy chain 1;	DYNC1H1;	sp|Q14204|DYHC1_HUMAN Cytoplasmic dynein 1 heavy chain 1 OS=Homo sapiens OX=9606 GN=DYNC1H1 PE=1 SV=5;tr|A0A7P0T9C4|A0A7P0T9C4_HUMAN Dynein cytoplasmic 1 heavy chain 1 OS=Homo sapiens OX=9606 GN=DYNC1H1 PE=1 SV=1;tr|A0A7P0TA13|A0A7P0TA13_HUMAN Dynein cytop	31	35	35	35	9.3	532.4	4646	266.17	2	34	2	34	2	34	0.4	9.1	499400000	392510	499400000	661170	0	661170	1272.32
P22102;F8WD69;C9JBJ1;C9JTV6;C9JZG2;C9JKQ7;H7C366;A0A140TA71	P22102	Trifunctional purine biosynthetic protein adenosine-3	GART	sp|P22102|PUR2_HUMAN Trifunctional purine biosynthetic protein adenosine-3 OS=Homo sapiens OX=9606 GN=GART PE=1 SV=1	8	34	34	34	39.7	107.77	1010	264.31	5	34	5	34	5	34	6.7	39.7	1358600000	58286000	1300300000	14755000	602550	14153000	22.309
P25705;K7EK77;K7ENJ4;K7ERX7;K7EJP1;K7EQH4;K7ESA0;REV__A0A8I5KVY1;REV__C9JF32;REV__C9JD81;REV__A0A3B3ITR4;REV__O00522;REV__A0A8I5KUF9;REV__H3BM74;REV__A0A8I5KW41;REV__H3BM14;REV__Q9Y5A7;REV__C9J718;REV__C9JIY2;REV__A0A8I5KQD8;REV__F8WDL9;REV__F8WDB6;REV__A0A8I5KQH3;REV__A0A8I5KVY4;REV__A0A0C4DG23;REV__A0A8I5KWQ7;REV__A0A8I5KRK7;REV__A0A8I5KVW5;REV__C9JEW7;REV__A0A8I5KX77;REV__A0A8I5KWG2;REV__C9JRT6	P25705	ATP synthase subunit alpha, mitochondrial	ATP5F1A	sp|P25705|ATPA_HUMAN ATP synthase subunit alpha, mitochondrial OS=Homo sapiens OX=9606 GN=ATP5F1A PE=1 SV=1	32	31	31	31	51.5	59.75	553	263.5	17	28	17	28	17	28	29.8	49.7	3051600000	472110000	2579500000	50118000	8544800	41573000	5.46377
A0A1X7SBZ2;A0A5H1ZRQ2;Q92841;A0A0U1RQJ0	A0A1X7SBZ2;A0A5H1ZRQ2;Q92841	RNA helicase;Probable ATP-dependent RNA helicase DDX17	DDX17;	tr|A0A1X7SBZ2|A0A1X7SBZ2_HUMAN RNA helicase OS=Homo sapiens OX=9606 GN=DDX17 PE=1 SV=1;tr|A0A5H1ZRQ2|A0A5H1ZRQ2_HUMAN RNA helicase OS=Homo sapiens OX=9606 GN=DDX17 PE=1 SV=2;sp|Q92841|DDX17_HUMAN Probable ATP-dependent RNA helicase DDX17 OS=Homo sapiens OX	4	33	24	24	46.5	80.253	729	261.55	24	30	17	21	17	21	39.2	42.8	2287100000	756540000	1530500000	24957000	10128000	14829000	2.02303
G3V4C1;B4DY08;G3V4W0;P07910;G3V2Q1;G3V576;G3V555;G3V575;G3V5X6;G3V3K6;G3V251;G3V2D6;G3V5V7;B4DSU6;G3V4M8;B7ZW38;O60812;P0DMR1;A0A0G2JNQ3;A0A0G2JPF8;B2RXH8;G3V2H6;E5RG71;Q86SE5;B3KT61	G3V4C1;B4DY08;G3V4W0;P07910;G3V2Q1;G3V576;G3V555;G3V575;G3V5X6;G3V3K6;G3V251;G3V2D6	Heterogeneous nuclear ribonucleoprotein C;	HNRNPC;	tr|G3V4C1|G3V4C1_HUMAN Heterogeneous nuclear ribonucleoprotein C OS=Homo sapiens OX=9606 GN=HNRNPC PE=1 SV=1;tr|B4DY08|B4DY08_HUMAN Heterogeneous nuclear ribonucleoprotein C OS=Homo sapiens OX=9606 GN=HNRNPC PE=1 SV=1;tr|G3V4W0|G3V4W0_HUMAN Heterogeneous n	25	23	23	23	55.5	32.238	292	261.08	18	22	18	22	18	22	46.9	55.5	8218300000	1968100000	6250100000	290340000	63364000	226980000	3.1757
P12277;A0A0S2Z471;G3V4N7;H0YJG0;G3V461;G3V2I1;P06732	P12277;A0A0S2Z471	Creatine kinase B-type;creatine kinase (Fragment)	CKB	sp|P12277|KCRB_HUMAN Creatine kinase B-type OS=Homo sapiens OX=9606 GN=CKB PE=1 SV=1;tr|A0A0S2Z471|A0A0S2Z471_HUMAN creatine kinase (Fragment) OS=Homo sapiens OX=9606 GN=CKB PE=1 SV=1	7	19	19	19	65.6	42.644	381	260.8	9	19	9	19	9	19	28.9	65.6	2769100000	244060000	2525000000	78756000	9448800	69307000	10.3458
A0A7I2V2G2;D6RCD7;P38646;A0A7I2V2S7;A0A7I2YQB2;A0A7I2V3F7;H0Y8K0;A0A3B3ITI4;H0Y8S0	A0A7I2V2G2;D6RCD7;P38646;A0A7I2V2S7;A0A7I2YQB2;A0A7I2V3F7;H0Y8K0	Stress-70 protein, mitochondrial;	HSPA9;	tr|A0A7I2V2G2|A0A7I2V2G2_HUMAN Stress-70 protein, mitochondrial OS=Homo sapiens OX=9606 GN=HSPA9 PE=1 SV=1;tr|D6RCD7|D6RCD7_HUMAN Stress-70 protein, mitochondrial OS=Homo sapiens OX=9606 GN=HSPA9 PE=1 SV=2;sp|P38646|GRP75_HUMAN Stress-70 protein, mitochond	9	29	29	29	49.2	66.601	610	258.6	21	24	21	24	21	24	42	45.4	1511600000	277150000	1234400000	25705000	5448300	20257000	4.45391
P00338;F5GXY2;F5GYU2;F5GXH2;F5H6W8;F5H5J4;F5GZQ4;F5GXC7;F5H8H6;F5GXU1;F5GWW2;Q6ZMR3;P07864;F5H5G7;F5H155;G3XAP5;F5H245;Q9BYZ2	P00338;F5GXY2;F5GYU2;F5GXH2	L-lactate dehydrogenase A chain;Lactate dehydrogenase A (Fragment)	LDHA;	sp|P00338|LDHA_HUMAN L-lactate dehydrogenase A chain OS=Homo sapiens OX=9606 GN=LDHA PE=1 SV=2;tr|F5GXY2|F5GXY2_HUMAN Lactate dehydrogenase A (Fragment) OS=Homo sapiens OX=9606 GN=LDHA PE=1 SV=8;tr|F5GYU2|F5GYU2_HUMAN Lactate dehydrogenase A (Fragment) OS=	18	22	22	19	61.4	36.688	332	255.73	5	21	5	21	4	19	16	61.4	3481500000	137380000	3344100000	87645000	4699200	82946000	24.342
Q7KZF4;H7C597	Q7KZF4	Staphylococcal nuclease domain-containing protein 1	SND1	sp|Q7KZF4|SND1_HUMAN Staphylococcal nuclease domain-containing protein 1 OS=Homo sapiens OX=9606 GN=SND1 PE=1 SV=1	2	24	24	24	34.7	102	910	253.23	1	23	1	23	1	23	0.9	33.8	896630000	15858000	880770000	10243000	259960	9983400	55.5411
P62701;C9JEH7;P22090;Q8TD47	P62701	40S ribosomal protein S4, X isoform	RPS4X	sp|P62701|RS4X_HUMAN 40S ribosomal protein S4, X isoform OS=Homo sapiens OX=9606 GN=RPS4X PE=1 SV=2	4	29	29	29	72.6	29.597	263	251.6	18	25	18	25	18	25	57.8	65	7417500000	407080000	7010400000	217670000	12437000	205230000	17.2212
A0A7I2V5Y7;A0A7I2V535;Q15233;A0A7I2V4K9;A0A7I2V4J2;A0A7P0MRW0;A0A7I2V4N2;A0A7I2V464;H7C367;C9JYS8;C9IZL7;C9J4X2;A0A7I2YQK8	A0A7I2V5Y7;A0A7I2V535;Q15233;A0A7I2V4K9;A0A7I2V4J2;A0A7P0MRW0;A0A7I2V4N2;A0A7I2V464;H7C367;C9JYS8	Non-POU domain containing octamer binding;	NONO;	tr|A0A7I2V5Y7|A0A7I2V5Y7_HUMAN Non-POU domain containing octamer binding OS=Homo sapiens OX=9606 GN=NONO PE=1 SV=1;tr|A0A7I2V535|A0A7I2V535_HUMAN Non-POU domain containing octamer binding OS=Homo sapiens OX=9606 GN=NONO PE=1 SV=1;sp|Q15233|NONO_HUMAN Non-P	13	27	27	26	47.5	54.826	476	251.53	12	27	12	27	12	26	27.5	47.5	2914500000	243510000	2671000000	42125000	3674400	38450000	10.9687
Q13838;Q5STU3;A0A0G2JJZ9;A0A140T9X3;F6WLT2;A0A140T996;F6TRA5;A0A0A0MT12;F6S4E6;A0A140T9X9;A0A140TA18;F6UJC5;A0A140T973;A0A140T9K1;A0A140T9L4;H0Y400;F6R6M7;F6QYI9;A0A0G2JJL7;H0YCC6;A0A140T9N3;A0A140T9K2;A0A0G2JHN7;F6S2B7;F6U6E2	Q13838;Q5STU3;A0A0G2JJZ9;A0A140T9X3;F6WLT2;A0A140T996;F6TRA5;A0A0A0MT12;F6S4E6;A0A140T9X9;A0A140TA18;F6UJC5	Spliceosome RNA helicase DDX39B;RNA helicase;Spliceosome RNA helicase DDX39B (Fragment)	DDX39B;	sp|Q13838|DX39B_HUMAN Spliceosome RNA helicase DDX39B OS=Homo sapiens OX=9606 GN=DDX39B PE=1 SV=1;tr|Q5STU3|Q5STU3_HUMAN RNA helicase OS=Homo sapiens OX=9606 GN=DDX39B PE=1 SV=2;tr|A0A0G2JJZ9|A0A0G2JJZ9_HUMAN Spliceosome RNA helicase DDX39B (Fragment) OS=H	25	30	30	13	63.3	48.991	428	248.89	11	30	11	30	4	13	25.5	63.3	1968500000	143190000	1825300000	51626000	3798000	47828000	12.7474
Q99832;F8WAM2;F8WBP8	Q99832	T-complex protein 1 subunit eta	CCT7	sp|Q99832|TCPH_HUMAN T-complex protein 1 subunit eta OS=Homo sapiens OX=9606 GN=CCT7 PE=1 SV=2	3	22	22	22	50.8	59.366	543	248.15	9	21	9	21	9	21	15.7	48.8	1741900000	82030000	1659800000	34410000	2106000	32304000	20.2341
Q14566	Q14566	DNA replication licensing factor MCM6	MCM6	sp|Q14566|MCM6_HUMAN DNA replication licensing factor MCM6 OS=Homo sapiens OX=9606 GN=MCM6 PE=1 SV=1	1	28	28	28	37.8	92.888	821	248.1	2	28	2	28	2	28	2.3	37.8	843150000	5307100	837840000	9683100	93107	9590000	157.872
P27635;F8W7C6;X1WI28;H7C123;H7C2C5;Q96L21;B8A6G2;A6QRI9;H7C2U2	P27635;F8W7C6;X1WI28	60S ribosomal protein L10;Ribosomal protein L10;Ribosomal protein L10 (Fragment)	RPL10;	sp|P27635|RL10_HUMAN 60S ribosomal protein L10 OS=Homo sapiens OX=9606 GN=RPL10 PE=1 SV=5;tr|F8W7C6|F8W7C6_HUMAN Ribosomal protein L10 OS=Homo sapiens OX=9606 GN=RPL10 PE=1 SV=2;tr|X1WI28|X1WI28_HUMAN Ribosomal protein L10 (Fragment) OS=Homo sapiens OX=960	9	27	27	27	81.8	24.577	214	247.63	14	25	14	25	14	25	61.2	78	4840400000	300790000	4539600000	181250000	7064700	174190000	15.0923
P50990;H7C4C8;H7C2U0	P50990	T-complex protein 1 subunit theta	CCT8	sp|P50990|TCPQ_HUMAN T-complex protein 1 subunit theta OS=Homo sapiens OX=9606 GN=CCT8 PE=1 SV=4	3	31	31	31	60.9	59.62	548	245.45	5	31	5	31	5	31	10.9	60.9	1669700000	34390000	1635300000	31407000	703850	30703000	47.5516
P25205;J3KQ69;A0A499FHX9;Q7Z6P5	P25205;J3KQ69;A0A499FHX9	DNA replication licensing factor MCM3;	MCM3;	sp|P25205|MCM3_HUMAN DNA replication licensing factor MCM3 OS=Homo sapiens OX=9606 GN=MCM3 PE=1 SV=3;tr|J3KQ69|J3KQ69_HUMAN DNA replication licensing factor MCM3 OS=Homo sapiens OX=9606 GN=MCM3 PE=1 SV=3;tr|A0A499FHX9|A0A499FHX9_HUMAN DNA replication licen	4	23	23	23	31.7	90.98	808	244.73	2	22	2	22	2	22	2.8	30.3	803770000	18106000	785670000	10101000	335300	9765400	43.3928
P23528;E9PP50;G3V1A4;E9PK25;E9PQB7;E9PS23;E9PLJ3	P23528;E9PP50;G3V1A4;E9PK25;E9PQB7;E9PS23;E9PLJ3	Cofilin-1;Cofilin 1 (Fragment);Cofilin 1;	CFL1;	sp|P23528|COF1_HUMAN Cofilin-1 OS=Homo sapiens OX=9606 GN=CFL1 PE=1 SV=3;tr|E9PP50|E9PP50_HUMAN Cofilin 1 (Fragment) OS=Homo sapiens OX=9606 GN=CFL1 PE=1 SV=8;tr|G3V1A4|G3V1A4_HUMAN Cofilin 1 OS=Homo sapiens OX=9606 GN=CFL1 PE=1 SV=1;tr|E9PK25|E9PK25_HUMAN	7	19	19	14	91.6	18.502	166	243.09	11	19	11	19	8	14	63.9	91.6	4212800000	447730000	3765100000	228190000	28579000	199610000	8.40931
A0A7I2V2T3;P12268;E7ETK5;H0Y4R1;A0A7I2YQK5;C9K0R9;A0A3B3IRL5;C9J381;P20839	A0A7I2V2T3;P12268;E7ETK5;H0Y4R1;A0A7I2YQK5	Inosine-5-monophosphate dehydrogenase;Inosine-5-monophosphate dehydrogenase 2;	IMPDH2;	tr|A0A7I2V2T3|A0A7I2V2T3_HUMAN Inosine-5-monophosphate dehydrogenase OS=Homo sapiens OX=9606 GN=IMPDH2 PE=1 SV=1;sp|P12268|IMDH2_HUMAN Inosine-5-monophosphate dehydrogenase 2 OS=Homo sapiens OX=9606 GN=IMPDH2 PE=1 SV=2;tr|E7ETK5|E7ETK5_HUMAN Inosine-5-m	9	25	25	25	58	56.842	522	241.78	2	25	2	25	2	25	3.8	58	2387700000	16805000	2370900000	35562000	600190	34962000	141.083
P61247;D6RG13;D6RAT0;D6RB09;E9PFI5;H0Y9Y4;H0Y8L7;D6R9B6;D6RAS7;D6RED7;D6RI02;D6RGE0	P61247;D6RG13;D6RAT0;D6RB09;E9PFI5;H0Y9Y4;H0Y8L7;D6R9B6;D6RAS7	40S ribosomal protein S3a;Ribosomal protein S3A (Fragment)	RPS3A;	sp|P61247|RS3A_HUMAN 40S ribosomal protein S3a OS=Homo sapiens OX=9606 GN=RPS3A PE=1 SV=2;tr|D6RG13|D6RG13_HUMAN Ribosomal protein S3A (Fragment) OS=Homo sapiens OX=9606 GN=RPS3A PE=1 SV=1;tr|D6RAT0|D6RAT0_HUMAN 40S ribosomal protein S3a OS=Homo sapiens OX	12	24	24	24	71.2	29.945	264	241.51	15	22	15	22	15	22	46.2	64	5791000000	436000000	5355000000	178580000	13667000	164910000	12.2821
P06576;H0YH81;F8W079;F8W0P7;H0YI37	P06576;H0YH81;F8W079	ATP synthase subunit beta, mitochondrial;ATP synthase subunit beta (Fragment);	ATP5F1B;	sp|P06576|ATPB_HUMAN ATP synthase subunit beta, mitochondrial OS=Homo sapiens OX=9606 GN=ATP5F1B PE=1 SV=3;tr|H0YH81|H0YH81_HUMAN ATP synthase subunit beta (Fragment) OS=Homo sapiens OX=9606 GN=ATP5F1B PE=1 SV=1;tr|F8W079|F8W079_HUMAN ATP synthase F1 subun	5	19	19	19	48.4	56.559	529	240.22	13	19	13	19	13	19	35.3	48.4	2730300000	298740000	2431500000	45926000	5514500	40411000	8.13918
P14625;A0A7P0TAT8;H0YIV0;A0A7P0TAE1;A0A087WT78;A0A7P0T823;A0A7P0T917;A0A7P0TAY2;A0A7P0TBC2;A0A7P0T885;A0A7P0T8R3;A0A7P0Z405;Q58FF3;F8W026;A0A7P0TAG4;A0A7P0Z4B4;A0A7P0T8C8;A0A7P0TAC2	P14625;A0A7P0TAT8;H0YIV0;A0A7P0TAE1;A0A087WT78;A0A7P0T823;A0A7P0T917;A0A7P0TAY2;A0A7P0TBC2	Endoplasmin;Heat shock protein 90 beta family member 1;	HSP90B1;	sp|P14625|ENPL_HUMAN Endoplasmin OS=Homo sapiens OX=9606 GN=HSP90B1 PE=1 SV=1;tr|A0A7P0TAT8|A0A7P0TAT8_HUMAN Heat shock protein 90 beta family member 1 OS=Homo sapiens OX=9606 GN=HSP90B1 PE=1 SV=1;tr|H0YIV0|H0YIV0_HUMAN Heat shock protein 90 beta family me	18	31	29	29	40.3	92.468	803	239.19	8	30	7	28	7	28	11.2	40.3	1235800000	58115000	1177700000	13809000	606730	13202000	20.265
P60842;J3KT12;J3KTB5;J3QS69;J3QL43;J3QR64;J3KSZ0;J3QLN6;J3KS25;J3QKZ9;E7EQG2;Q14240;J3KTN0;J3KS93;J3KT04;J3KSN7;J3QL52;E7EMV8;J3QQP0	P60842;J3KT12;J3KTB5;J3QS69;J3QL43;J3QR64;J3KSZ0;J3QLN6	Eukaryotic initiation factor 4A-I;ATP-dependent RNA helicase;	EIF4A1;	sp|P60842|IF4A1_HUMAN Eukaryotic initiation factor 4A-I OS=Homo sapiens OX=9606 GN=EIF4A1 PE=1 SV=1;tr|J3KT12|J3KT12_HUMAN ATP-dependent RNA helicase OS=Homo sapiens OX=9606 GN=EIF4A1 PE=1 SV=1;tr|J3KTB5|J3KTB5_HUMAN ATP-dependent RNA helicase (Fragment) O	19	25	25	23	57.6	46.153	406	238.82	9	25	9	25	8	23	22.7	57.6	5052400000	321620000	4730700000	93037000	3313700	89724000	14.709
O43390;A0A6Q8PH31;B4DT28;A0A6Q8PEX7;A0A6Q8PH35;A0A6Q8PHG0;A0A286YEZ8	O43390;A0A6Q8PH31;B4DT28;A0A6Q8PEX7;A0A6Q8PH35	Heterogeneous nuclear ribonucleoprotein R;Heterogeneous nuclear ribonucleoprotein R (Fragment);	HNRNPR;	sp|O43390|HNRPR_HUMAN Heterogeneous nuclear ribonucleoprotein R OS=Homo sapiens OX=9606 GN=HNRNPR PE=1 SV=1;tr|A0A6Q8PH31|A0A6Q8PH31_HUMAN Heterogeneous nuclear ribonucleoprotein R (Fragment) OS=Homo sapiens OX=9606 GN=HNRNPR PE=4 SV=1;tr|B4DT28|B4DT28_HUM	7	28	28	20	38.9	70.942	633	235.23	21	25	21	25	14	18	32.4	36	3141000000	938780000	2202200000	45032000	10977000	34055000	2.34581
Q9Y490;A0A1B0GVU7;Q9Y4G6	Q9Y490	Talin-1	TLN1	sp|Q9Y490|TLN1_HUMAN Talin-1 OS=Homo sapiens OX=9606 GN=TLN1 PE=1 SV=3	3	28	28	28	16	269.76	2541	233.51	0	28	0	28	0	28	0	16	519800000	392510	519800000	2584700	0	2584700	1324.3
V9GYY3;F5H2F4;P11586;A0A8V8TMA4;A0A8V8TKT4;A0A8V8TL50;V9GZ78;A0A8V8TKR5;A0A8V8TKS0;A0A494C1T2;A0A8V8TL46;A0A8V8TMA9;A0A8C8UXK2	V9GYY3;F5H2F4;P11586;A0A8V8TMA4;A0A8V8TKT4;A0A8V8TL50;V9GZ78;A0A8V8TKR5;A0A8V8TKS0;A0A494C1T2;A0A8V8TL46	C-1-tetrahydrofolate synthase, cytoplasmic;	MTHFD1;	tr|V9GYY3|V9GYY3_HUMAN C-1-tetrahydrofolate synthase, cytoplasmic OS=Homo sapiens OX=9606 GN=MTHFD1 PE=1 SV=2;tr|F5H2F4|F5H2F4_HUMAN C-1-tetrahydrofolate synthase, cytoplasmic OS=Homo sapiens OX=9606 GN=MTHFD1 PE=1 SV=2;sp|P11586|C1TC_HUMAN C-1-tetrahydrof	13	34	34	33	38	99.719	922	233.27	11	30	11	30	10	30	12.5	35.6	1139400000	72005000	1067400000	16580000	1087900	15492000	14.824
A0A7I2V5S2;P06748;A0A7I2YQC0;E5RI98;A0A7I2V5J8;A0A7I2V2X9;A0A7I2V3U2;A0A7I2V4G8;A0A7I2V433;A0A7I2V3G5;A0A7I2V579;E5RGW4	A0A7I2V5S2;P06748;A0A7I2YQC0;E5RI98;A0A7I2V5J8;A0A7I2V2X9;A0A7I2V3U2	Nucleophosmin;	NPM1;	tr|A0A7I2V5S2|A0A7I2V5S2_HUMAN Nucleophosmin OS=Homo sapiens OX=9606 GN=NPM1 PE=1 SV=1;sp|P06748|NPM_HUMAN Nucleophosmin OS=Homo sapiens OX=9606 GN=NPM1 PE=1 SV=2;tr|A0A7I2YQC0|A0A7I2YQC0_HUMAN Nucleophosmin OS=Homo sapiens OX=9606 GN=NPM1 PE=1 SV=1;tr|E5R	12	18	18	18	59.3	33.875	305	232.95	11	17	11	17	11	17	41.6	59.3	2423600000	375750000	2047900000	56046000	12831000	43215000	5.45017
P33993;C9J8M6	P33993	DNA replication licensing factor MCM7	MCM7	sp|P33993|MCM7_HUMAN DNA replication licensing factor MCM7 OS=Homo sapiens OX=9606 GN=MCM7 PE=1 SV=4	2	26	26	26	44.4	81.307	719	227.52	3	26	3	26	3	26	5.4	44.4	800040000	22081000	777960000	9879100	99564	9779500	35.2321
P62917;E9PKZ0;E9PKU4;G3V1A1;E9PP36	P62917;E9PKZ0;E9PKU4;G3V1A1;E9PP36	60S ribosomal protein L8;60S ribosomal protein L8 (Fragment)	RPL8;	sp|P62917|RL8_HUMAN 60S ribosomal protein L8 OS=Homo sapiens OX=9606 GN=RPL8 PE=1 SV=2;tr|E9PKZ0|E9PKZ0_HUMAN 60S ribosomal protein L8 (Fragment) OS=Homo sapiens OX=9606 GN=RPL8 PE=1 SV=1;tr|E9PKU4|E9PKU4_HUMAN 60S ribosomal protein L8 (Fragment) OS=Homo s	5	21	21	21	68.5	28.024	257	226.61	9	21	9	21	9	21	23.7	68.5	4908700000	255820000	4652900000	179020000	14873000	164140000	18.1882
Q02878;F8VZ45;U3KQR5;F8VR69;F8VZA3;F8VWR1;F8VU16	Q02878	60S ribosomal protein L6	RPL6	sp|Q02878|RL6_HUMAN 60S ribosomal protein L6 OS=Homo sapiens OX=9606 GN=RPL6 PE=1 SV=3	7	25	25	25	56.6	32.728	288	224.39	12	25	12	25	12	25	34	56.6	5905300000	302340000	5603000000	176220000	10355000	165870000	18.5321
P14866	P14866	Heterogeneous nuclear ribonucleoprotein L	HNRNPL	sp|P14866|HNRPL_HUMAN Heterogeneous nuclear ribonucleoprotein L OS=Homo sapiens OX=9606 GN=HNRNPL PE=1 SV=2	1	23	23	4	54.5	64.132	589	222.88	19	20	19	20	3	2	47	44.8	3758500000	1142900000	2615600000	90559000	28376000	62183000	2.28856
P13010;C9JZ81;H7C0H9	P13010	X-ray repair cross-complementing protein 5	XRCC5	sp|P13010|XRCC5_HUMAN X-ray repair cross-complementing protein 5 OS=Homo sapiens OX=9606 GN=XRCC5 PE=1 SV=3	3	25	25	25	38.7	82.704	732	222.21	6	25	6	25	6	25	10.4	38.7	1481800000	67633000	1414200000	15993000	1002100	14991000	20.9099
P31948;F5H783;F5GXD8;H0YGI8	P31948	Stress-induced-phosphoprotein 1	STIP1	sp|P31948|STIP1_HUMAN Stress-induced-phosphoprotein 1 OS=Homo sapiens OX=9606 GN=STIP1 PE=1 SV=1	4	26	26	26	51.2	62.639	543	219.93	2	26	2	26	2	26	3.5	51.2	821710000	13473000	808240000	11566000	320780	11245000	59.9896
P62241;Q5JR95	P62241;Q5JR95	40S ribosomal protein S8	RPS8	sp|P62241|RS8_HUMAN 40S ribosomal protein S8 OS=Homo sapiens OX=9606 GN=RPS8 PE=1 SV=2;tr|Q5JR95|Q5JR95_HUMAN 40S ribosomal protein S8 OS=Homo sapiens OX=9606 GN=RPS8 PE=1 SV=1	2	19	19	19	63	24.205	208	217.23	10	18	10	18	10	18	51.9	60.1	6269000000	628920000	5640100000	326200000	33107000	293090000	8.96791
A0A8Q3WMA7;P23246;H0Y9K7;H0Y9U2	A0A8Q3WMA7;P23246	Splicing factor proline and glutamine rich;Splicing factor, proline- and glutamine-rich	SFPQ	tr|A0A8Q3WMA7|A0A8Q3WMA7_HUMAN Splicing factor proline and glutamine rich OS=Homo sapiens OX=9606 GN=SFPQ PE=1 SV=1;sp|P23246|SFPQ_HUMAN Splicing factor, proline- and glutamine-rich OS=Homo sapiens OX=9606 GN=SFPQ PE=1 SV=2	4	25	24	24	30.4	78.613	728	215.8	12	20	12	19	12	19	14.7	26.1	1368300000	173890000	1194400000	19709000	3698700	16010000	6.86871
P63244;J3KPE3;H0Y8W2;D6RHH4;H0YAF8;D6R9L0;D6RAC2;H0YAM7;D6R9Z1;D6RFX4;D6REE5;D6RFZ9;E9PD14;D6RAU2;D6RBD0;H0Y8R5;D6RF23;D6RGK8;D6R909;D6RHJ5;H0Y9P0;D6RDI0	P63244;J3KPE3;H0Y8W2;D6RHH4;H0YAF8;D6R9L0;D6RAC2;H0YAM7;D6R9Z1;D6RFX4;D6REE5;D6RFZ9	Receptor of activated protein C kinase 1;Receptor for activated C kinase 1;	RACK1;	sp|P63244|RACK1_HUMAN Receptor of activated protein C kinase 1 OS=Homo sapiens OX=9606 GN=RACK1 PE=1 SV=3;tr|J3KPE3|J3KPE3_HUMAN Receptor for activated C kinase 1 OS=Homo sapiens OX=9606 GN=RACK1 PE=1 SV=1;tr|H0Y8W2|H0Y8W2_HUMAN Receptor for activated C ki	22	21	21	21	72.2	35.076	317	212.81	9	21	9	21	9	21	31.9	72.2	2150400000	244650000	1905700000	76206000	7418600	68788000	7.7895
A0A6I8PL42;A0A6I8PIV1;Q9P2J5;B4DER1;A0A6I8PRS0;A0A6I8PIT3;A0A6I8PS05;A0A6I8PLB8;A0A6I8PLB3;A0A6I8PIP7;A0A6I8PTV8;A0A6I8PRU9;A0A6I8PRP1	A0A6I8PL42;A0A6I8PIV1;Q9P2J5;B4DER1;A0A6I8PRS0;A0A6I8PIT3;A0A6I8PS05;A0A6I8PLB8;A0A6I8PLB3;A0A6I8PIP7;A0A6I8PTV8;A0A6I8PRU9	leucine--tRNA ligase;Leucine--tRNA ligase, cytoplasmic	LARS1;	tr|A0A6I8PL42|A0A6I8PL42_HUMAN leucine--tRNA ligase OS=Homo sapiens OX=9606 GN=LARS1 PE=1 SV=1;tr|A0A6I8PIV1|A0A6I8PIV1_HUMAN leucine--tRNA ligase OS=Homo sapiens OX=9606 GN=LARS1 PE=1 SV=1;sp|Q9P2J5|SYLC_HUMAN Leucine--tRNA ligase, cytoplasmic OS=Homo sap	13	27	27	27	28.8	129.21	1130	210.74	4	27	4	27	4	27	4.1	28.8	734240000	23786000	710450000	7446000	365930	7080100	29.8684
P62424;Q5T8U2;Q5T8U3	P62424;Q5T8U2;Q5T8U3	60S ribosomal protein L7a;60S ribosomal protein L7a (Fragment)	RPL7A;	sp|P62424|RL7A_HUMAN 60S ribosomal protein L7a OS=Homo sapiens OX=9606 GN=RPL7A PE=1 SV=2;tr|Q5T8U2|Q5T8U2_HUMAN 60S ribosomal protein L7a OS=Homo sapiens OX=9606 GN=RPL7A PE=1 SV=1;tr|Q5T8U3|Q5T8U3_HUMAN 60S ribosomal protein L7a (Fragment) OS=Homo sapien	3	19	19	19	45.9	29.995	266	210.66	13	19	13	19	13	19	45.1	45.9	5584500000	592640000	4991900000	246170000	25148000	221020000	8.42316
Q14152	Q14152	Eukaryotic translation initiation factor 3 subunit A	EIF3A	sp|Q14152|EIF3A_HUMAN Eukaryotic translation initiation factor 3 subunit A OS=Homo sapiens OX=9606 GN=EIF3A PE=1 SV=1	1	30	30	30	23.3	166.57	1382	206.77	10	23	10	23	10	23	9.9	15.9	638840000	24006000	614830000	5133200	204250	4928900	25.6115
P17987;E7EQR6;F5H282;E7ERF2;F5GZ03;F5GZI8;F5H136;F5H676;F5GYL4;F5H726;F5H7Y1	P17987;E7EQR6;F5H282;E7ERF2	T-complex protein 1 subunit alpha;T-complex 1;	TCP1;	sp|P17987|TCPA_HUMAN T-complex protein 1 subunit alpha OS=Homo sapiens OX=9606 GN=TCP1 PE=1 SV=1;tr|E7EQR6|E7EQR6_HUMAN T-complex 1 OS=Homo sapiens OX=9606 GN=TCP1 PE=1 SV=1;tr|F5H282|F5H282_HUMAN T-complex 1 OS=Homo sapiens OX=9606 GN=TCP1 PE=1 SV=1;tr|E7	11	24	24	24	45.9	60.343	556	206.21	12	23	12	23	12	23	25.5	44.1	1741200000	111750000	1629500000	35593000	2043900	33549000	14.5817
Q9Y5B9;G3V5A4;G3V401;G3V2X0	Q9Y5B9	FACT complex subunit SPT16	SUPT16H	sp|Q9Y5B9|SP16H_HUMAN FACT complex subunit SPT16 OS=Homo sapiens OX=9606 GN=SUPT16H PE=1 SV=1	4	27	27	27	28.8	119.91	1047	206	1	27	1	27	1	27	1.1	28.8	709990000	5075300	704920000	6504300	80560	6423800	138.892
Q9UQE7	Q9UQE7	Structural maintenance of chromosomes protein 3	SMC3	sp|Q9UQE7|SMC3_HUMAN Structural maintenance of chromosomes protein 3 OS=Homo sapiens OX=9606 GN=SMC3 PE=1 SV=2	1	25	25	25	25.4	141.54	1217	205.92	1	25	1	25	1	25	0.7	25.4	397650000	4210900	393440000	2351800	51353	2300400	93.4337
O75534;A0A8I5QKX0;A0A8I5KV85;A0A8I5KPJ6;A0A8I5KXH5;A0A8I5KW72;A0A8I5QJA6;A0A8I5KPC0;E9PLT0;E9PNG3;A0A8I5KYL8;A0A8I5KTQ3;A0A8I5KXL1;A0A8I5KWW0;A0A8I5KPQ8;A0A8I5KS07;A0A8I5KW29;A0A8I5KYL4;A0A8I5KNL1;A0A8I5KYY8;E9PLD4;E9PKN4	O75534;A0A8I5QKX0;A0A8I5KV85;A0A8I5KPJ6;A0A8I5KXH5;A0A8I5KW72;A0A8I5QJA6;A0A8I5KPC0;E9PLT0;E9PNG3;A0A8I5KYL8;A0A8I5KTQ3;A0A8I5KXL1;A0A8I5KWW0;A0A8I5KPQ8;A0A8I5KS07;A0A8I5KW29	Cold shock domain-containing protein E1;Cold shock domain containing E1;	CSDE1;	sp|O75534|CSDE1_HUMAN Cold shock domain-containing protein E1 OS=Homo sapiens OX=9606 GN=CSDE1 PE=1 SV=2;tr|A0A8I5QKX0|A0A8I5QKX0_HUMAN Cold shock domain containing E1 OS=Homo sapiens OX=9606 GN=CSDE1 PE=1 SV=1;tr|A0A8I5KV85|A0A8I5KV85_HUMAN Cold shock dom	22	19	19	19	28.3	88.884	798	204.33	0	19	0	19	0	19	0	28.3	495870000	392510	495870000	5404700	0	5404700	1263.33
P53621;A0A3B3IT15;A0A3B3ISC6;A0A3B3IS84;A0A3B3IU89;A0A3B3ITV3;A0A3B3ISK1;A0A3B3ITI7;A0A3B3IU78	P53621;A0A3B3IT15;A0A3B3ISC6;A0A3B3IS84;A0A3B3IU89	Coatomer subunit alpha;	COPA;	sp|P53621|COPA_HUMAN Coatomer subunit alpha OS=Homo sapiens OX=9606 GN=COPA PE=1 SV=2;tr|A0A3B3IT15|A0A3B3IT15_HUMAN Coatomer subunit alpha OS=Homo sapiens OX=9606 GN=COPA PE=1 SV=1;tr|A0A3B3ISC6|A0A3B3ISC6_HUMAN COPI coat complex subunit alpha (Fragment)	9	26	26	26	25.7	138.34	1224	204	0	26	0	26	0	26	0	25.7	821390000	392510	821390000	6914300	0	6914300	2092.66
A0A804HL54;A0A804HJN6;P41252;A0A804HHW9;A0A0A0MSX9;A0A804HJ36;J3KR24;A0A804HIV9;A0A804HKU1;A0A804HK69;A0A804HIG2;A0A804HKW6	A0A804HL54;A0A804HJN6;P41252;A0A804HHW9;A0A0A0MSX9;A0A804HJ36;J3KR24;A0A804HIV9;A0A804HKU1;A0A804HK69	isoleucine--tRNA ligase;	IARS1;	tr|A0A804HL54|A0A804HL54_HUMAN isoleucine--tRNA ligase OS=Homo sapiens OX=9606 GN=IARS1 PE=1 SV=1;tr|A0A804HJN6|A0A804HJN6_HUMAN isoleucine--tRNA ligase OS=Homo sapiens OX=9606 GN=IARS1 PE=1 SV=1;sp|P41252|SYIC_HUMAN Isoleucine--tRNA ligase, cytoplasmic OS	12	25	25	25	23.5	141.63	1237	199.46	3	25	3	25	3	25	3.4	23.5	976870000	39583000	937280000	8951100	149300	8801800	23.6789
Q14697;F5H6X6;E9PKU7;E9PNH1	Q14697;F5H6X6;E9PKU7	Neutral alpha-glucosidase AB;Glucosidase II alpha subunit	GANAB;	sp|Q14697|GANAB_HUMAN Neutral alpha-glucosidase AB OS=Homo sapiens OX=9606 GN=GANAB PE=1 SV=3;tr|F5H6X6|F5H6X6_HUMAN Glucosidase II alpha subunit OS=Homo sapiens OX=9606 GN=GANAB PE=1 SV=1;tr|E9PKU7|E9PKU7_HUMAN Glucosidase II alpha subunit OS=Homo sapiens	4	22	22	22	26.9	106.87	944	197.84	10	21	10	21	10	21	11.8	26.3	962110000	73733000	888380000	3538000	86871	3451100	12.0486
P49736;H0Y8E6	P49736;H0Y8E6	DNA replication licensing factor MCM2;DNA replication licensing factor MCM2 (Fragment)	MCM2	sp|P49736|MCM2_HUMAN DNA replication licensing factor MCM2 OS=Homo sapiens OX=9606 GN=MCM2 PE=1 SV=4;tr|H0Y8E6|H0Y8E6_HUMAN DNA replication licensing factor MCM2 (Fragment) OS=Homo sapiens OX=9606 GN=MCM2 PE=1 SV=1	2	24	24	24	34.3	101.89	904	197.42	2	24	2	24	2	24	3.2	34.3	888800000	12497000	876300000	10852000	144620	10707000	70.1208
Q9UMS4;F5GY56;H0YGF3;F5H2I0;H0YGZ5	Q9UMS4;F5GY56	Pre-mRNA-processing factor 19;Pre-mRNA-processing factor 19 (Fragment)	PRPF19	sp|Q9UMS4|PRP19_HUMAN Pre-mRNA-processing factor 19 OS=Homo sapiens OX=9606 GN=PRPF19 PE=1 SV=1;tr|F5GY56|F5GY56_HUMAN Pre-mRNA-processing factor 19 (Fragment) OS=Homo sapiens OX=9606 GN=PRPF19 PE=1 SV=1	5	18	18	18	49.4	55.18	504	195.98	8	17	8	17	8	17	25.6	47.4	1923000000	142320000	1780700000	25136000	1574100	23562000	12.5119
P49588;A0A6Q8PGN5;A0A6Q8PFY2;A0A6Q8PF33;A0A6Q8PGE8;A0A6Q8PGR9;H3BPK7;A0A6Q8PGB5;A0A6Q8PFK3;A0A6Q8PHJ2;A0A6Q8PH44;A0A6Q8PHP7;A0A6Q8PHP3;A0A6Q8PF77;A0A6Q8PG28;A0A6Q8PG62;A0A6Q8PGI8;A0A6Q8PHN5	P49588;A0A6Q8PGN5;A0A6Q8PFY2;A0A6Q8PF33;A0A6Q8PGE8;A0A6Q8PGR9;H3BPK7;A0A6Q8PGB5;A0A6Q8PFK3;A0A6Q8PHJ2;A0A6Q8PH44	Alanine--tRNA ligase, cytoplasmic;Alanine--tRNA ligase	AARS1;	sp|P49588|SYAC_HUMAN Alanine--tRNA ligase, cytoplasmic OS=Homo sapiens OX=9606 GN=AARS1 PE=1 SV=2;tr|A0A6Q8PGN5|A0A6Q8PGN5_HUMAN Alanine--tRNA ligase OS=Homo sapiens OX=9606 GN=AARS1 PE=1 SV=1;tr|A0A6Q8PFY2|A0A6Q8PFY2_HUMAN Alanine--tRNA ligase OS=Homo sap	18	24	24	24	28.9	106.81	968	195.89	2	24	2	24	2	24	2.3	28.9	560070000	4194400	555880000	7337200	72318	7264900	132.529
P09211;A8MX94;A0A087X2E9;A0A2R8Y5E5;A0A087X243	P09211;A8MX94	Glutathione S-transferase P;Glutathione S-transferase	GSTP1	sp|P09211|GSTP1_HUMAN Glutathione S-transferase P OS=Homo sapiens OX=9606 GN=GSTP1 PE=1 SV=2;tr|A8MX94|A8MX94_HUMAN Glutathione S-transferase OS=Homo sapiens OX=9606 GN=GSTP1 PE=1 SV=1	5	9	9	9	53.3	23.356	210	191.04	0	9	0	9	0	9	0	53.3	1102900000	392510	1102900000	59441000	0	59441000	2809.86
P26373;J3QSB4;H3BTH3;J3KS98;H3BUK8	P26373;J3QSB4	60S ribosomal protein L13;60S ribosomal protein L13 (Fragment)	RPL13	sp|P26373|RL13_HUMAN 60S ribosomal protein L13 OS=Homo sapiens OX=9606 GN=RPL13 PE=1 SV=4;tr|J3QSB4|J3QSB4_HUMAN 60S ribosomal protein L13 (Fragment) OS=Homo sapiens OX=9606 GN=RPL13 PE=1 SV=1	5	20	20	20	58.8	24.261	211	190.58	16	17	16	17	16	17	52.1	58.8	3988900000	621980000	3366900000	172680000	25349000	147330000	5.4132
P34897;G3V2Y4;H0YIZ0;G3V5L0;G3V4W5;G3V540;G3V241;G3V3Y8;G3V4T0;G3V4X0;G3V2W0;G3V2E4;G3V2D2	P34897;G3V2Y4;H0YIZ0	Serine hydroxymethyltransferase, mitochondrial;glycine hydroxymethyltransferase (Fragment);	SHMT2;	sp|P34897|GLYM_HUMAN Serine hydroxymethyltransferase, mitochondrial OS=Homo sapiens OX=9606 GN=SHMT2 PE=1 SV=3;tr|G3V2Y4|G3V2Y4_HUMAN glycine hydroxymethyltransferase (Fragment) OS=Homo sapiens OX=9606 GN=SHMT2 PE=1 SV=1;tr|H0YIZ0|H0YIZ0_HUMAN glycine hydr	13	22	22	21	48	55.992	504	190.31	12	17	12	17	12	16	28	44	1009400000	144900000	864520000	16084000	2703200	13381000	5.96632
P34932	P34932	Heat shock 70 kDa protein 4	HSPA4	sp|P34932|HSP74_HUMAN Heat shock 70 kDa protein 4 OS=Homo sapiens OX=9606 GN=HSPA4 PE=1 SV=4	1	22	22	20	35.4	94.33	840	190.19	7	20	7	20	7	18	9.8	33.1	737040000	33734000	703310000	11231000	352650	10878000	20.8487
P23396;E9PL09;E9PPU1;F2Z2S8;H0YF32;H0YCJ7;H0YEU2;E9PQ96;E9PJH4;E9PK82;E9PSF4;E9PQX2;H0YES8;E9PJN9	P23396;E9PL09;E9PPU1;F2Z2S8;H0YF32;H0YCJ7;H0YEU2	40S ribosomal protein S3;Ribosomal protein S3	RPS3	sp|P23396|RS3_HUMAN 40S ribosomal protein S3 OS=Homo sapiens OX=9606 GN=RPS3 PE=1 SV=2;tr|E9PL09|E9PL09_HUMAN 40S ribosomal protein S3 OS=Homo sapiens OX=9606 GN=RPS3 PE=1 SV=1;tr|E9PPU1|E9PPU1_HUMAN Ribosomal protein S3 OS=Homo sapiens OX=9606 GN=RPS3 PE=	14	23	23	23	82.7	26.688	243	189.41	13	23	13	23	13	23	51.4	82.7	3512400000	170570000	3341800000	144210000	7998400	136210000	19.592
H0YFD6;P40939;A0A2R8Y4F5;A0A2R8YG21;A0A2R8Y688	H0YFD6;P40939;A0A2R8Y4F5;A0A2R8YG21	enoyl-CoA hydratase;Trifunctional enzyme subunit alpha, mitochondrial	HADHA;	tr|H0YFD6|H0YFD6_HUMAN enoyl-CoA hydratase OS=Homo sapiens OX=9606 GN=HADHA PE=1 SV=2;sp|P40939|ECHA_HUMAN Trifunctional enzyme subunit alpha, mitochondrial OS=Homo sapiens OX=9606 GN=HADHA PE=1 SV=2;tr|A0A2R8Y4F5|A0A2R8Y4F5_HUMAN enoyl-CoA hydratase OS=Ho	5	22	22	22	31.2	86.371	792	189.23	3	22	3	22	3	22	4.2	31.2	544140000	14790000	529350000	6313200	321520	5991700	35.7911
P62753;A2A3R5;A2A3R7;REV__Q9Y5R4;Q9Y253	P62753;A2A3R5	40S ribosomal protein S6	RPS6	sp|P62753|RS6_HUMAN 40S ribosomal protein S6 OS=Homo sapiens OX=9606 GN=RPS6 PE=1 SV=1;tr|A2A3R5|A2A3R5_HUMAN 40S ribosomal protein S6 OS=Homo sapiens OX=9606 GN=RPS6 PE=1 SV=1	5	19	19	19	47	28.68	249	187.19	9	17	9	17	9	17	34.5	46.2	3345800000	235600000	3110200000	150610000	15870000	134740000	13.2012
P31939;H7C1S2;C9JLK0;F8WEF0	P31939	Bifunctional purine biosynthesis protein ATIC	ATIC	sp|P31939|PUR9_HUMAN Bifunctional purine biosynthesis protein ATIC OS=Homo sapiens OX=9606 GN=ATIC PE=1 SV=3	4	20	20	20	44.1	64.615	592	187.08	5	20	5	20	5	20	11.8	44.1	758810000	22695000	736110000	12796000	597250	12796000	32.4349
Q14683;G8JLG1;A0A6Q8PHC3;V9GY57;V9GYN9	Q14683;G8JLG1;A0A6Q8PHC3	Structural maintenance of chromosomes protein 1A;Structural maintenance of chromosomes protein;	SMC1A;	sp|Q14683|SMC1A_HUMAN Structural maintenance of chromosomes protein 1A OS=Homo sapiens OX=9606 GN=SMC1A PE=1 SV=2;tr|G8JLG1|G8JLG1_HUMAN Structural maintenance of chromosomes protein OS=Homo sapiens OX=9606 GN=SMC1A PE=1 SV=2;tr|A0A6Q8PHC3|A0A6Q8PHC3_HUMAN	5	21	21	21	21.7	143.23	1233	185.68	2	20	2	20	2	20	1.7	20.8	481820000	114510000	367310000	3409200	1301300	2107900	3.20767
O15371;B0QYA5;B0QYA4;B0QYA8;B0QYA6;A0A0D9SGB5	O15371;B0QYA5	Eukaryotic translation initiation factor 3 subunit D;Eukaryotic translation initiation factor 3 subunit D (Fragment)	EIF3D	sp|O15371|EIF3D_HUMAN Eukaryotic translation initiation factor 3 subunit D OS=Homo sapiens OX=9606 GN=EIF3D PE=1 SV=1;tr|B0QYA5|B0QYA5_HUMAN Eukaryotic translation initiation factor 3 subunit D (Fragment) OS=Homo sapiens OX=9606 GN=EIF3D PE=1 SV=1	6	16	16	16	34.5	63.972	548	185.62	4	16	4	16	4	16	8	34.5	601100000	35362000	565740000	6206500	1003300	5203300	15.9985
P49411;H3BNU3	P49411	Elongation factor Tu, mitochondrial	TUFM	sp|P49411|EFTU_HUMAN Elongation factor Tu, mitochondrial OS=Homo sapiens OX=9606 GN=TUFM PE=1 SV=3	2	19	19	19	52.7	49.874	455	185.58	11	17	11	17	11	17	33	46.4	1081600000	251940000	829620000	17875000	4031100	13844000	3.29293
O43143	O43143	ATP-dependent RNA helicase DHX15	DHX15	sp|O43143|DHX15_HUMAN ATP-dependent RNA helicase DHX15 OS=Homo sapiens OX=9606 GN=DHX15 PE=1 SV=2	1	27	27	26	35.5	90.932	795	185.51	9	24	9	24	9	23	12.2	31.8	972910000	64969000	907940000	14884000	851280	14032000	13.975
F8VPD4;P27708;H7C2E4;H7BZB3;H7C3Z5	F8VPD4;P27708	CAD protein	CAD	tr|F8VPD4|F8VPD4_HUMAN CAD protein OS=Homo sapiens OX=9606 GN=CAD PE=1 SV=1;sp|P27708|PYR1_HUMAN CAD protein OS=Homo sapiens OX=9606 GN=CAD PE=1 SV=3	5	25	25	25	12.5	236.02	2162	184.87	1	24	1	24	1	24	0.6	12	580240000	1612500	578620000	2790000	14022	2776000	358.834
R4GNH3;P17980;E9PM69;E9PKD5;E9PN50;E9PMD8;E9PLG2	R4GNH3;P17980;E9PM69;E9PKD5;E9PN50;E9PMD8	Proteasome 26S subunit, ATPase 3;26S proteasome regulatory subunit 6A;	PSMC3;	tr|R4GNH3|R4GNH3_HUMAN Proteasome 26S subunit, ATPase 3 OS=Homo sapiens OX=9606 GN=PSMC3 PE=1 SV=1;sp|P17980|PRS6A_HUMAN 26S proteasome regulatory subunit 6A OS=Homo sapiens OX=9606 GN=PSMC3 PE=1 SV=3;tr|E9PM69|E9PM69_HUMAN Proteasome 26S subunit, ATPase 3	7	17	17	17	51.3	47.352	423	184.67	3	17	3	17	3	17	12.3	51.3	574890000	4862200	570030000	14965000	92696	14872000	117.237
P56192;H0YHV5;H0YIP0;H0YIC2;H0YI94;F5H2V6;F8VPL7;F8VS26;H0YHL6;F8W0M7;F8W0S4;F8VZZ9;H0YI27	P56192	Methionine--tRNA ligase, cytoplasmic	MARS1	sp|P56192|SYMC_HUMAN Methionine--tRNA ligase, cytoplasmic OS=Homo sapiens OX=9606 GN=MARS1 PE=1 SV=2	13	21	21	21	30.1	101.11	900	184.53	1	21	1	21	1	21	0.9	30.1	776830000	392510	776830000	8584400	0	8584400	1979.13
A0A087X2I1;P62333;H0YJC0;H0YJS8;H0YJX2;H0YJE9;H0YJT1;H0YJD2;H0YJY8	A0A087X2I1;P62333;H0YJC0	Proteasome 26S subunit, ATPase 6;26S proteasome regulatory subunit 10B;	PSMC6;	tr|A0A087X2I1|A0A087X2I1_HUMAN Proteasome 26S subunit, ATPase 6 OS=Homo sapiens OX=9606 GN=PSMC6 PE=1 SV=1;sp|P62333|PRS10_HUMAN 26S proteasome regulatory subunit 10B OS=Homo sapiens OX=9606 GN=PSMC6 PE=1 SV=1;tr|H0YJC0|H0YJC0_HUMAN Proteasome 26S subunit,	9	20	20	20	65.5	45.796	403	183.2	2	19	2	19	2	19	5.5	63.5	688420000	13987000	674430000	15969000	499530	15470000	48.2183
P11940;A0A7I2YQ88;H0YAR2;E7EQV3;A0A7I2V4N4;A0A087WTT1;A0A7I2V649;A0A7I2YQE4;E7ERJ7;A0A7I2YQ90;Q9H361;H0YB86;H0YAP2;H0YBN4;E5RJB9;E5RGH3;A0A6Q8JFT6;Q4VXU2;E5RH24;E5RHG7;A0A6I8PS38;A0A6Q8JFV4;A0A6I8PLA1;H0YC10;E5RGC4;H0YB75;H0YAW6;E5RFD8;A0A7I2V3J9;H0YAS6;Q96DU9;Q5JQF8;H0YAS7	P11940;A0A7I2YQ88;H0YAR2;E7EQV3;A0A7I2V4N4;A0A087WTT1;A0A7I2V649;A0A7I2YQE4;E7ERJ7;A0A7I2YQ90;Q9H361	Polyadenylate-binding protein 1;Polyadenylate-binding protein;	PABPC1;	sp|P11940|PABP1_HUMAN Polyadenylate-binding protein 1 OS=Homo sapiens OX=9606 GN=PABPC1 PE=1 SV=2;tr|A0A7I2YQ88|A0A7I2YQ88_HUMAN Polyadenylate-binding protein OS=Homo sapiens OX=9606 GN=PABPC1 PE=1 SV=1;tr|H0YAR2|H0YAR2_HUMAN Polyadenylate-binding protein	33	21	21	16	31.6	70.67	636	181.64	13	17	13	17	11	12	21.2	27.5	1130400000	245180000	885220000	17251000	3132200	14119000	3.61049
Q15365	Q15365	Poly(rC)-binding protein 1	PCBP1	sp|Q15365|PCBP1_HUMAN Poly(rC)-binding protein 1 OS=Homo sapiens OX=9606 GN=PCBP1 PE=1 SV=2	1	16	16	11	64	37.497	356	180.49	10	16	10	16	8	11	36.2	64	2231600000	175820000	2055800000	88928000	7811600	81116000	11.6926
P33176;A0A0G2JMZ6;A0A7I2V4K6;A0A7I2V3N5;J3KNA1;A0A7I2V492;A0A6Q8PEZ8;A0A6Q8PGJ3;O60282;Q12840;A0A7I2V3V4;A0A7I2V581;A0A7I2YQQ7;A0A7I2V352	P33176	Kinesin-1 heavy chain	KIF5B	sp|P33176|KINH_HUMAN Kinesin-1 heavy chain OS=Homo sapiens OX=9606 GN=KIF5B PE=1 SV=1	14	20	20	20	27.4	109.68	963	179.24	3	19	3	19	3	19	3.6	26.3	313530000	4732500	308790000	2609500	70635	2609500	65.2488
P14868;C9J7S3;C9JLC1;H7BZ35;C9JQM9	P14868	Aspartate--tRNA ligase, cytoplasmic	DARS1	sp|P14868|SYDC_HUMAN Aspartate--tRNA ligase, cytoplasmic OS=Homo sapiens OX=9606 GN=DARS1 PE=1 SV=2	5	22	22	22	48.1	57.136	501	178.91	5	21	5	21	5	21	12.2	46.3	633310000	23520000	609790000	9408200	588000	9408200	25.9264
Q06830;A0A0A0MSI0;A0A0A0MRQ5;H7C3T4;Q13162	Q06830;A0A0A0MSI0	Peroxiredoxin-1;Peroxiredoxin-1 (Fragment)	PRDX1	sp|Q06830|PRDX1_HUMAN Peroxiredoxin-1 OS=Homo sapiens OX=9606 GN=PRDX1 PE=1 SV=1;tr|A0A0A0MSI0|A0A0A0MSI0_HUMAN Peroxiredoxin-1 (Fragment) OS=Homo sapiens OX=9606 GN=PRDX1 PE=1 SV=1	5	20	20	19	76.9	22.11	199	178.77	11	19	11	19	10	18	53.8	73.4	3995000000	456930000	3538000000	160450000	22063000	138390000	7.74298
Q04637;E7EX73;A0A7I2Y1C3;E7EUU4;E9PGM1;C9JF13;C9J6B6;C9J2Z7;C9K073;A0A8I5KV92;O43432;A0A0A0MSA7;A0A8I5QJH9;A0A804HJV5;A0A8J9G7U8;A0A8I5KT99;A0A0U1RQK7;H7C044;A0A6Q8PFB2;H7C0V6	Q04637;E7EX73;A0A7I2Y1C3;E7EUU4;E9PGM1;C9JF13	Eukaryotic translation initiation factor 4 gamma 1;	EIF4G1;	sp|Q04637|IF4G1_HUMAN Eukaryotic translation initiation factor 4 gamma 1 OS=Homo sapiens OX=9606 GN=EIF4G1 PE=1 SV=4;tr|E7EX73|E7EX73_HUMAN Eukaryotic translation initiation factor 4 gamma 1 OS=Homo sapiens OX=9606 GN=EIF4G1 PE=1 SV=1;tr|A0A7I2Y1C3|A0A7I2Y	20	16	16	16	12.8	175.49	1599	176.06	1	15	1	15	1	15	1.1	11.7	343270000	392510	343270000	2621900	0	2621900	874.551
A0A2R8Y425;A0A2R8YFK9;A0A2R8YDJ9;A0A0C4DGG9;A0A2R8Y521;A0A2R8Y212;F5GWX5;A0A2R8Y5J0;A0A2U3TZM0;Q14839;A0A2R8YD40;A0A2R8YFD8;A0A2R8YDW2;A0A2R8Y4X2;A0A2R8Y8C1;A0A2R8YER1;A0A2R8Y445;A0A2R8Y5Z7;A0A2R8Y7I0;A0A2R8Y685;A0A2R8Y8B3;A0A2R8Y7M9;A0A2R8YE38;A0A2R8Y5M9;A0A8V8TR54;K7EMY3;Q12873;A0A5F9ZHX5;A0A2R8Y6G9;K7ESA5;O15315;C9JYJ0;H7C0J3;A0A0A0MS18;H7C3H7;I3L229;K7EPV1	A0A2R8Y425;A0A2R8YFK9;A0A2R8YDJ9;A0A0C4DGG9;A0A2R8Y521;A0A2R8Y212;F5GWX5;A0A2R8Y5J0;A0A2U3TZM0;Q14839;A0A2R8YD40;A0A2R8YFD8;A0A2R8YDW2;A0A2R8Y4X2;A0A2R8Y8C1;A0A2R8YER1;A0A2R8Y445;A0A2R8Y5Z7	DNA helicase (Fragment);DNA helicase	CHD4;	tr|A0A2R8Y425|A0A2R8Y425_HUMAN DNA helicase (Fragment) OS=Homo sapiens OX=9606 GN=CHD4 PE=1 SV=1;tr|A0A2R8YFK9|A0A2R8YFK9_HUMAN DNA helicase OS=Homo sapiens OX=9606 GN=CHD4 PE=1 SV=1;tr|A0A2R8YDJ9|A0A2R8YDJ9_HUMAN DNA helicase (Fragment) OS=Homo sapiens OX	37	21	21	13	12.9	215.49	1889	175.45	3	21	3	21	3	13	1.3	12.9	369850000	18605000	351250000	1604100	182400	1421700	18.8793
P46777;A0A2R8Y6J3;A0A2R8Y4A2;Q5T7N0;R4GNJ2	P46777;A0A2R8Y6J3	60S ribosomal protein L5;Ribosomal protein L5 (Fragment)	RPL5	sp|P46777|RL5_HUMAN 60S ribosomal protein L5 OS=Homo sapiens OX=9606 GN=RPL5 PE=1 SV=3;tr|A0A2R8Y6J3|A0A2R8Y6J3_HUMAN Ribosomal protein L5 (Fragment) OS=Homo sapiens OX=9606 GN=RPL5 PE=1 SV=1	5	18	18	18	57.2	34.362	297	175.44	2	18	2	18	2	18	7.1	57.2	1492400000	16787000	1475600000	37791000	987460	37791000	87.9014
P55060	P55060	Exportin-2	CSE1L	sp|P55060|XPO2_HUMAN Exportin-2 OS=Homo sapiens OX=9606 GN=CSE1L PE=1 SV=3	1	16	16	16	16.2	110.42	971	174.91	0	16	0	16	0	16	0	16.2	552910000	392510	552910000	7565700	0	7565700	1408.65
P62269;A0A0G2JQH2;Q5GGW2;J3JS69	P62269	40S ribosomal protein S18	RPS18	sp|P62269|RS18_HUMAN 40S ribosomal protein S18 OS=Homo sapiens OX=9606 GN=RPS18 PE=1 SV=3	4	22	22	22	73.7	17.718	152	174.63	16	16	16	16	16	16	68.4	59.2	3001000000	518030000	2483000000	133550000	29107000	104440000	4.79316
Q99623;F5GY37;F5H3X6;J3KPX7;A0A7I2V5F0;F5GWA7;F5H0C5;F5H2D2;A0A3G2KQ93;U3KPZ5	Q99623;F5GY37;F5H3X6;J3KPX7;A0A7I2V5F0;F5GWA7	Prohibitin-2;Prohibitin;Prohibitin (Fragment);	PHB2;	sp|Q99623|PHB2_HUMAN Prohibitin-2 OS=Homo sapiens OX=9606 GN=PHB2 PE=1 SV=2;tr|F5GY37|F5GY37_HUMAN Prohibitin OS=Homo sapiens OX=9606 GN=PHB2 PE=1 SV=1;tr|F5H3X6|F5H3X6_HUMAN Prohibitin (Fragment) OS=Homo sapiens OX=9606 GN=PHB2 PE=1 SV=3;tr|J3KPX7|J3KPX7_	10	20	20	20	61.9	33.296	299	174.32	10	20	10	20	10	20	32.4	61.9	2465200000	120260000	2345000000	61963000	3511100	58452000	19.4994
P18124;A8MUD9;C9JIJ5;C9JZ88	P18124;A8MUD9	60S ribosomal protein L7;Ribosomal protein L7	RPL7	sp|P18124|RL7_HUMAN 60S ribosomal protein L7 OS=Homo sapiens OX=9606 GN=RPL7 PE=1 SV=1;tr|A8MUD9|A8MUD9_HUMAN Ribosomal protein L7 OS=Homo sapiens OX=9606 GN=RPL7 PE=1 SV=1	4	21	21	21	63.7	29.225	248	173.92	5	20	5	20	5	20	16.1	61.3	3266300000	123180000	3143100000	124380000	5961700	118420000	25.5163
P40227;Q92526;J3KRI6	P40227	T-complex protein 1 subunit zeta	CCT6A	sp|P40227|TCPZ_HUMAN T-complex protein 1 subunit zeta OS=Homo sapiens OX=9606 GN=CCT6A PE=1 SV=3	3	22	22	22	42.6	58.024	531	172.27	6	22	6	22	6	22	12.2	42.6	1839200000	66882000	1772300000	45060000	2090900	42969000	26.4989
Q8WUM4;A0A3B3IT07;F8WEQ7;F8WBR8;C9IZF9;F8WDK9	Q8WUM4	Programmed cell death 6-interacting protein	PDCD6IP	sp|Q8WUM4|PDC6I_HUMAN Programmed cell death 6-interacting protein OS=Homo sapiens OX=9606 GN=PDCD6IP PE=1 SV=1	6	21	21	21	29.6	96.022	868	171.17	11	18	11	18	11	18	12.8	26.4	484940000	131400000	353540000	5226300	1284800	3941500	2.69056
B1AHB1;P33992;B1AHB2;B1AHA9;F8WFD7	B1AHB1;P33992	DNA replication licensing factor MCM5	MCM5	tr|B1AHB1|B1AHB1_HUMAN DNA replication licensing factor MCM5 OS=Homo sapiens OX=9606 GN=MCM5 PE=1 SV=1;sp|P33992|MCM5_HUMAN DNA replication licensing factor MCM5 OS=Homo sapiens OX=9606 GN=MCM5 PE=1 SV=5	5	23	23	23	37	77.592	691	170.18	4	22	4	22	4	22	8.4	34.9	631330000	26999000	604330000	8244700	104760	8140000	22.3834
Q12931;I3L0K7;I3L239;I3L2D5	Q12931;I3L0K7	Heat shock protein 75 kDa, mitochondrial;TNF receptor associated protein 1	TRAP1	sp|Q12931|TRAP1_HUMAN Heat shock protein 75 kDa, mitochondrial OS=Homo sapiens OX=9606 GN=TRAP1 PE=1 SV=3;tr|I3L0K7|I3L0K7_HUMAN TNF receptor associated protein 1 OS=Homo sapiens OX=9606 GN=TRAP1 PE=1 SV=1	4	20	20	20	34.5	80.109	704	169.84	8	18	8	18	8	18	12.2	31.2	711550000	102650000	608900000	8812000	1003600	7808500	5.93181
P62280;M0QZC5;M0R1H5;M0R1H6	P62280;M0QZC5	40S ribosomal protein S11;Ribosomal protein S11	RPS11	sp|P62280|RS11_HUMAN 40S ribosomal protein S11 OS=Homo sapiens OX=9606 GN=RPS11 PE=1 SV=3;tr|M0QZC5|M0QZC5_HUMAN Ribosomal protein S11 OS=Homo sapiens OX=9606 GN=RPS11 PE=1 SV=1	4	19	19	19	72.2	18.431	158	168.63	13	18	13	18	13	18	63.3	72.2	2556000000	473820000	2082100000	143550000	16645000	126900000	4.39428
Q92598;A0A0A0MSM0;R4GN69;Q5TBM3;A0A3B3IRH7;A0A8I5KS31;A0A8I5QKU1;A0A8I5KWV8;Q8TDX9	Q92598;A0A0A0MSM0	Heat shock protein 105 kDa;Heat shock protein family H (Hsp110) member 1	HSPH1	sp|Q92598|HS105_HUMAN Heat shock protein 105 kDa OS=Homo sapiens OX=9606 GN=HSPH1 PE=1 SV=1;tr|A0A0A0MSM0|A0A0A0MSM0_HUMAN Heat shock protein family H (Hsp110) member 1 OS=Homo sapiens OX=9606 GN=HSPH1 PE=1 SV=1	9	20	18	17	28	96.864	858	168.17	4	19	4	17	4	16	4.7	27.3	511530000	17101000	494420000	5685000	310930	5374000	28.9118
P12236;P12235;V9GYG0	P12236;P12235	ADP/ATP translocase 3;ADP/ATP translocase 1	SLC25A6;SLC25A4	sp|P12236|ADT3_HUMAN ADP/ATP translocase 3 OS=Homo sapiens OX=9606 GN=SLC25A6 PE=1 SV=4;sp|P12235|ADT1_HUMAN ADP/ATP translocase 1 OS=Homo sapiens OX=9606 GN=SLC25A4 PE=1 SV=4	3	20	20	10	55.7	32.866	298	165.63	6	18	6	18	2	9	18.8	48.3	1958800000	103600000	1855200000	63183000	3551200	59632000	17.9073
A0A024R4E5;Q00341;H0Y394;H7C0A4;C9JIZ1;C9JHZ8;H7C2D1;C9J5E5;C9JZI8;C9JES8;C9JK79;C9JHS7;C9JT62;C9JHN6;C9JEJ8;C9JBS3;C9J739;C9JQ82;C9JMQ6;C9JHS9	A0A024R4E5;Q00341;H0Y394	High density lipoprotein binding protein;Vigilin;	HDLBP;	tr|A0A024R4E5|A0A024R4E5_HUMAN High density lipoprotein binding protein OS=Homo sapiens OX=9606 GN=HDLBP PE=1 SV=1;sp|Q00341|VIGLN_HUMAN Vigilin OS=Homo sapiens OX=9606 GN=HDLBP PE=1 SV=2;tr|H0Y394|H0Y394_HUMAN High density lipoprotein binding protein (Fra	20	17	17	17	17	141.44	1268	164.79	0	17	0	17	0	17	0	17	416890000	392510	416890000	2273300	0	2273300	1062.11
A0A3B3IU45;P33991;A0A3B3IT92;A0A3B3ITP6;A0A3B3IS57;E5RG31;A0A8V8TKP2;A0A3B3IRR8;E5RFR3	A0A3B3IU45;P33991;A0A3B3IT92;A0A3B3ITP6;A0A3B3IS57;E5RG31	DNA replication licensing factor MCM4;	MCM4;	tr|A0A3B3IU45|A0A3B3IU45_HUMAN DNA replication licensing factor MCM4 OS=Homo sapiens OX=9606 GN=MCM4 PE=1 SV=1;sp|P33991|MCM4_HUMAN DNA replication licensing factor MCM4 OS=Homo sapiens OX=9606 GN=MCM4 PE=1 SV=5;tr|A0A3B3IT92|A0A3B3IT92_HUMAN DNA replicati	9	19	19	19	28.4	91.19	813	164.79	1	18	1	18	1	18	1.2	27.2	556350000	392510	556350000	3537500	0	3537500	1417.42
O00299	O00299	Chloride intracellular channel protein 1	CLIC1	sp|O00299|CLIC1_HUMAN Chloride intracellular channel protein 1 OS=Homo sapiens OX=9606 GN=CLIC1 PE=1 SV=4	1	14	14	14	66	26.922	241	164.25	2	14	2	14	2	14	8.3	66	1211200000	14220000	1197000000	57035000	836490	56198000	84.1772
P35232;C9JZ20;C9JW96;E7ESE2;E9PCW0;A0A8I5KWR0	P35232;C9JZ20;C9JW96;E7ESE2;E9PCW0	Prohibitin 1;Prohibitin;Prohibitin (Fragment);	PHB1;PHB;	sp|P35232|PHB1_HUMAN Prohibitin 1 OS=Homo sapiens OX=9606 GN=PHB1 PE=1 SV=1;tr|C9JZ20|C9JZ20_HUMAN Prohibitin OS=Homo sapiens OX=9606 GN=PHB1 PE=1 SV=2;tr|C9JW96|C9JW96_HUMAN Prohibitin (Fragment) OS=Homo sapiens OX=9606 GN=PHB PE=1 SV=2;tr|E7ESE2|E7ESE2_H	6	15	15	15	56.2	29.804	272	163.22	8	13	8	13	8	13	33.5	54	1706500000	142180000	1564300000	71011000	3990500	67021000	11.0023
P62195;J3QQM1;J3QSA9;J3KRP2;J3QLH6;J3QRR3;J3QSE0;J3QRW1;J3KTQ9;A0A6Q8PGU6;Q8NB90	P62195;J3QQM1	26S proteasome regulatory subunit 8;Proteasome 26S subunit, ATPase 5 (Fragment)	PSMC5	sp|P62195|PRS8_HUMAN 26S proteasome regulatory subunit 8 OS=Homo sapiens OX=9606 GN=PSMC5 PE=1 SV=1;tr|J3QQM1|J3QQM1_HUMAN Proteasome 26S subunit, ATPase 5 (Fragment) OS=Homo sapiens OX=9606 GN=PSMC5 PE=1 SV=1	11	15	15	15	45.1	45.626	406	162.64	3	14	3	14	3	14	8.6	42.9	749500000	23348000	726150000	11548000	654810	10893000	31.1012
P46781;B5MCT8;C9JM19;F2Z3C0;A8MXK4	P46781;B5MCT8;C9JM19	40S ribosomal protein S9	RPS9;	sp|P46781|RS9_HUMAN 40S ribosomal protein S9 OS=Homo sapiens OX=9606 GN=RPS9 PE=1 SV=3;tr|B5MCT8|B5MCT8_HUMAN 40S ribosomal protein S9 OS=Homo sapiens OX=9606 GN=RPS9 PE=1 SV=1;tr|C9JM19|C9JM19_HUMAN 40S ribosomal protein S9 OS=Homo sapiens OX=9606 GN=RPS9	5	22	22	22	61.9	22.591	194	162.59	11	22	11	22	11	22	45.4	61.9	5157500000	255140000	4902400000	291990000	17783000	274210000	19.2145
P41250;A0A6Q8PGA8;A0A6Q8PGZ8;A0A6Q8PHH9;A0A6Q8PGI6;A0A6Q8PGW4;A0A6Q8PHI7;H7C443;A0A6Q8PFZ6;A0A6Q8PH49;A0A6Q8PF45;A0A6Q8PFU7;A0A6Q8PGN7;F8WCK4;A0A6Q8PGZ9;A0A6Q8PFV5;A0A6Q8PGT3	P41250;A0A6Q8PGA8;A0A6Q8PGZ8;A0A6Q8PHH9;A0A6Q8PGI6;A0A6Q8PGW4;A0A6Q8PHI7;H7C443;A0A6Q8PFZ6	Glycine--tRNA ligase	GARS1;	sp|P41250|GARS_HUMAN Glycine--tRNA ligase OS=Homo sapiens OX=9606 GN=GARS1 PE=1 SV=3;tr|A0A6Q8PGA8|A0A6Q8PGA8_HUMAN Glycine--tRNA ligase OS=Homo sapiens OX=9606 GN=GARS1 PE=1 SV=1;tr|A0A6Q8PGZ8|A0A6Q8PGZ8_HUMAN Glycine--tRNA ligase OS=Homo sapiens OX=9606	17	16	16	16	29	83.165	739	162.26	0	16	0	16	0	16	0	29	651410000	392510	651410000	6549700	0	6549700	1659.6
P62805	P62805	Histone H4	H4C1	sp|P62805|H4_HUMAN Histone H4 OS=Homo sapiens OX=9606 GN=H4C1 PE=1 SV=2	1	16	16	16	70.9	11.367	103	161.97	9	16	9	16	9	16	56.3	70.9	17254000000	1309400000	15944000000	1861000000	134210000	1726800000	12.1766
P40429;M0QYS1;A0A7I2V5L3;A0A7I2V2L9;Q8J015;Q6NVV1;M0QZU1;A0A096LPE0	P40429;M0QYS1;A0A7I2V5L3;A0A7I2V2L9;Q8J015	60S ribosomal protein L13a;60S ribosomal protein L13a (Fragment);	RPL13A;	sp|P40429|RL13A_HUMAN 60S ribosomal protein L13a OS=Homo sapiens OX=9606 GN=RPL13A PE=1 SV=2;tr|M0QYS1|M0QYS1_HUMAN 60S ribosomal protein L13a (Fragment) OS=Homo sapiens OX=9606 GN=RPL13A PE=1 SV=2;tr|A0A7I2V5L3|A0A7I2V5L3_HUMAN 60S ribosomal protein L13a	8	22	22	22	62.6	23.577	203	160.52	8	20	8	20	8	20	31	59.1	2357500000	159340000	2198200000	84025000	5624300	78401000	13.7957
Q9UQ80;F8VR77;F8W0A3;H0YIN7;F8VZ69	Q9UQ80;F8VR77	Proliferation-associated protein 2G4;Proliferation-associated 2G4	PA2G4	sp|Q9UQ80|PA2G4_HUMAN Proliferation-associated protein 2G4 OS=Homo sapiens OX=9606 GN=PA2G4 PE=1 SV=3;tr|F8VR77|F8VR77_HUMAN Proliferation-associated 2G4 OS=Homo sapiens OX=9606 GN=PA2G4 PE=1 SV=1	5	19	19	19	48.2	43.786	394	159.29	1	19	1	19	1	19	2	48.2	913820000	392510	913820000	26353000	0	26353000	2328.14
P54577;A0A6Q8PFX2;A0A0C4DGZ5;A0A6Q8PFX4;A0A6Q8PF15;A0A6Q8PFC1	P54577;A0A6Q8PFX2	Tyrosine--tRNA ligase, cytoplasmic;Tyrosine--tRNA ligase	YARS1	sp|P54577|SYYC_HUMAN Tyrosine--tRNA ligase, cytoplasmic OS=Homo sapiens OX=9606 GN=YARS1 PE=1 SV=4;tr|A0A6Q8PFX2|A0A6Q8PFX2_HUMAN Tyrosine--tRNA ligase OS=Homo sapiens OX=9606 GN=YARS1 PE=1 SV=1	6	24	24	24	48.7	59.143	528	157.76	3	24	3	24	3	24	7.2	48.7	794700000	18819000	775880000	8777900	183870	8594000	41.2285
Q9Y3I0	Q9Y3I0	RNA-splicing ligase RtcB homolog	RTCB	sp|Q9Y3I0|RTCB_HUMAN RNA-splicing ligase RtcB homolog OS=Homo sapiens OX=9606 GN=RTCB PE=1 SV=1	1	20	20	20	47.5	55.21	505	157.46	13	17	13	17	13	17	30.3	43.2	807060000	133540000	673520000	17862000	3079500	14782000	5.04358
P52597;A0A1B0GW42	P52597	Heterogeneous nuclear ribonucleoprotein F	HNRNPF	sp|P52597|HNRPF_HUMAN Heterogeneous nuclear ribonucleoprotein F OS=Homo sapiens OX=9606 GN=HNRNPF PE=1 SV=3	2	16	14	14	44.8	45.671	415	157.34	13	15	11	13	11	13	44.6	39.8	1711200000	456540000	1254700000	39620000	9759300	29861000	2.74828
P54136;E5RJM9;E5RH09	P54136	Arginine--tRNA ligase, cytoplasmic	RARS1	sp|P54136|SYRC_HUMAN Arginine--tRNA ligase, cytoplasmic OS=Homo sapiens OX=9606 GN=RARS1 PE=1 SV=2	3	21	21	21	36.5	75.378	660	157.17	3	19	3	19	3	19	4.1	33.9	540190000	21338000	518850000	8629700	351890	8277800	24.3158
Q9Y2L1;G3V1J5;F2Z2C0	Q9Y2L1;G3V1J5;F2Z2C0	Exosome complex exonuclease RRP44;DIS3 homolog, exosome endoribonuclease and 3-5 exoribonuclease;	DIS3;	sp|Q9Y2L1|RRP44_HUMAN Exosome complex exonuclease RRP44 OS=Homo sapiens OX=9606 GN=DIS3 PE=1 SV=2;tr|G3V1J5|G3V1J5_HUMAN DIS3 homolog, exosome endoribonuclease and 3-5 exoribonuclease OS=Homo sapiens OX=9606 GN=DIS3 PE=1 SV=1;tr|F2Z2C0|F2Z2C0_HUMAN DIS3	3	17	17	17	22.3	109	958	157.08	4	17	4	17	4	17	5.7	22.3	460520000	27407000	433110000	6799800	393910	6405900	15.8029
P04843;B7Z4L4;F8WF32	P04843;B7Z4L4	Dolichyl-diphosphooligosaccharide--protein glycosyltransferase subunit 1	RPN1;	sp|P04843|RPN1_HUMAN Dolichyl-diphosphooligosaccharide--protein glycosyltransferase subunit 1 OS=Homo sapiens OX=9606 GN=RPN1 PE=1 SV=1;tr|B7Z4L4|B7Z4L4_HUMAN Dolichyl-diphosphooligosaccharide--protein glycosyltransferase subunit 1 OS=Homo sapiens OX=9606	3	16	16	16	33.8	68.569	607	154.23	8	15	8	15	8	15	16.1	32.5	587480000	61738000	525740000	10193000	1004800	9187800	8.51566
O43242;H0YGV8	O43242	26S proteasome non-ATPase regulatory subunit 3	PSMD3	sp|O43242|PSMD3_HUMAN 26S proteasome non-ATPase regulatory subunit 3 OS=Homo sapiens OX=9606 GN=PSMD3 PE=1 SV=2	2	15	15	15	33.5	60.977	534	153.6	4	14	4	14	4	14	9	32.2	274100000	15904000	258200000	3751000	340360	3410700	16.2349
M0R0F0;M0R0R2;P46782;M0QZN2	M0R0F0;M0R0R2;P46782;M0QZN2	Ribosomal protein S5 (Fragment);Ribosomal protein S5;40S ribosomal protein S5	RPS5;	tr|M0R0F0|M0R0F0_HUMAN Ribosomal protein S5 (Fragment) OS=Homo sapiens OX=9606 GN=RPS5 PE=1 SV=1;tr|M0R0R2|M0R0R2_HUMAN Ribosomal protein S5 OS=Homo sapiens OX=9606 GN=RPS5 PE=1 SV=1;sp|P46782|RS5_HUMAN 40S ribosomal protein S5 OS=Homo sapiens OX=9606 GN=R	4	14	14	14	46.5	22.391	200	152.45	11	13	11	13	11	13	46	46.5	2286500000	316980000	1969500000	169870000	19719000	150150000	6.21333
Q99615;A0A6I8PU73;A0A6I8PUD4;A0A6I8PS32;A0A6I8PIK4;A0A6I8PR89;A0A6I8PRZ0;A0A6I8PU89;K7ER44;A0A6I8PLE7;A0A6I8PUC2;K7EIH8;K7EPP7;K7EK03;K7ESP1;K7EJV7;K7EN19;K7EJL5;K7ELJ8;K7EJE9;A0A6I8PR93	Q99615;A0A6I8PU73;A0A6I8PUD4;A0A6I8PS32;A0A6I8PIK4;A0A6I8PR89;A0A6I8PRZ0;A0A6I8PU89;K7ER44;A0A6I8PLE7;A0A6I8PUC2;K7EIH8;K7EPP7;K7EK03	DnaJ homolog subfamily C member 7;DnaJ heat shock protein family (Hsp40) member C7;	DNAJC7;	sp|Q99615|DNJC7_HUMAN DnaJ homolog subfamily C member 7 OS=Homo sapiens OX=9606 GN=DNAJC7 PE=1 SV=2;tr|A0A6I8PU73|A0A6I8PU73_HUMAN DnaJ heat shock protein family (Hsp40) member C7 OS=Homo sapiens OX=9606 GN=DNAJC7 PE=1 SV=1;tr|A0A6I8PUD4|A0A6I8PUD4_HUMAN D	21	17	17	17	43.7	56.44	494	151.66	1	17	1	17	1	17	2.6	43.7	390980000	4153000	386830000	6066100	112240	6066100	93.1447
P15880;H0YEN5;E9PMM9;I3L404;E9PM36;E9PQD7;E9PPT0;H3BNG3;H0YE27	P15880;H0YEN5;E9PMM9;I3L404;E9PM36;E9PQD7;E9PPT0	40S ribosomal protein S2;40S ribosomal protein S2 (Fragment)	RPS2;	sp|P15880|RS2_HUMAN 40S ribosomal protein S2 OS=Homo sapiens OX=9606 GN=RPS2 PE=1 SV=2;tr|H0YEN5|H0YEN5_HUMAN 40S ribosomal protein S2 (Fragment) OS=Homo sapiens OX=9606 GN=RPS2 PE=1 SV=1;tr|E9PMM9|E9PMM9_HUMAN 40S ribosomal protein S2 (Fragment) OS=Homo s	9	20	20	19	52.6	31.324	293	151.56	11	15	11	15	11	15	36.5	40.6	3605400000	367420000	3238000000	91195000	9536100	81659000	8.8128
O94906	O94906	Pre-mRNA-processing factor 6	PRPF6	sp|O94906|PRP6_HUMAN Pre-mRNA-processing factor 6 OS=Homo sapiens OX=9606 GN=PRPF6 PE=1 SV=1	1	20	20	20	23.7	106.92	941	150.84	1	20	1	20	1	20	1	23.7	293660000	392510	293660000	3889800	0	3889800	748.159
A0A0U1RRM4;P26599;A6NLN1;A0A7I2V621;A0A7I2V4H6;A0A6Q8PEX4;A0A0D9SF20;K7EKJ7;K7EK45;A0A087WUW5;O95758;K7ELW5;K7ES59;A0A087WU68;X6R242	A0A0U1RRM4;P26599;A6NLN1;A0A7I2V621;A0A7I2V4H6;A0A6Q8PEX4;A0A0D9SF20	Polypyrimidine tract-binding protein 1;	PTBP1;	tr|A0A0U1RRM4|A0A0U1RRM4_HUMAN Polypyrimidine tract-binding protein 1 OS=Homo sapiens OX=9606 GN=PTBP1 PE=1 SV=1;sp|P26599|PTBP1_HUMAN Polypyrimidine tract-binding protein 1 OS=Homo sapiens OX=9606 GN=PTBP1 PE=1 SV=2;tr|A6NLN1|A6NLN1_HUMAN Polypyrimidine t	15	14	14	14	24.3	62.463	588	149.56	10	12	10	12	10	12	16.8	23	561180000	110570000	450600000	20522000	3958800	16563000	4.07525
Q08J23;A0A140T9Y7	Q08J23	RNA cytosine C(5)-methyltransferase NSUN2	NSUN2	sp|Q08J23|NSUN2_HUMAN RNA cytosine C(5)-methyltransferase NSUN2 OS=Homo sapiens OX=9606 GN=NSUN2 PE=1 SV=2	2	17	17	17	25.7	86.47	767	148.94	2	16	2	16	2	16	2.6	24.4	378700000	4944700	373750000	5252900	98895	5252900	75.586
A0A7P0Z4F9;P55265;A0A7P0Z4K3;A0A3B3ISU1;A0A3B3IRQ9;A0A3B3ISX1;A0A3B3ITG9;A0A7P0TA14	A0A7P0Z4F9;P55265;A0A7P0Z4K3;A0A3B3ISU1;A0A3B3IRQ9;A0A3B3ISX1	Adenosine deaminase RNA specific;Double-stranded RNA-specific adenosine deaminase;	ADAR;	tr|A0A7P0Z4F9|A0A7P0Z4F9_HUMAN Adenosine deaminase RNA specific OS=Homo sapiens OX=9606 GN=ADAR PE=1 SV=1;sp|P55265|DSRAD_HUMAN Double-stranded RNA-specific adenosine deaminase OS=Homo sapiens OX=9606 GN=ADAR PE=1 SV=4;tr|A0A7P0Z4K3|A0A7P0Z4K3_HUMAN Adenos	8	20	20	20	24.9	101.54	912	146.23	8	15	8	15	8	15	10.3	20.4	570340000	58024000	512310000	4234500	529090	3705400	8.82928
P05198;H0YJS4;G3V4T5	P05198;H0YJS4;G3V4T5	Eukaryotic translation initiation factor 2 subunit 1;Eukaryotic translation initiation factor 2 subunit 1 (Fragment);	EIF2S1;	sp|P05198|IF2A_HUMAN Eukaryotic translation initiation factor 2 subunit 1 OS=Homo sapiens OX=9606 GN=EIF2S1 PE=1 SV=3;tr|H0YJS4|H0YJS4_HUMAN Eukaryotic translation initiation factor 2 subunit 1 (Fragment) OS=Homo sapiens OX=9606 GN=EIF2S1 PE=1 SV=1;tr|G3V4	3	16	16	16	50.2	36.112	315	146.02	1	16	1	16	1	16	3.8	50.2	984300000	15483000	968820000	17927000	703770	17223000	62.5731
I3L397;I3L504;P63241;Q6IS14;F8WCJ1;C9J7B5;C9J4W5;Q9GZV4	I3L397;I3L504;P63241;Q6IS14;F8WCJ1;C9J7B5;C9J4W5;Q9GZV4	Eukaryotic translation initiation factor 5A (Fragment);Eukaryotic translation initiation factor 5A;	EIF5A;	tr|I3L397|I3L397_HUMAN Eukaryotic translation initiation factor 5A (Fragment) OS=Homo sapiens OX=9606 GN=EIF5A PE=1 SV=8;tr|I3L504|I3L504_HUMAN Eukaryotic translation initiation factor 5A OS=Homo sapiens OX=9606 GN=EIF5A PE=1 SV=1;sp|P63241|IF5A1_HUMAN Euk	8	13	13	13	61	16.019	146	145.72	5	13	5	13	5	13	38.4	61	2279800000	85112000	2194700000	94199000	3609200	90589000	25.786
P62249;M0R210;M0R3H0;M0R1M5;Q6IPX4;M0QX76	P62249;M0R210;M0R3H0;M0R1M5;Q6IPX4	40S ribosomal protein S16;Ribosomal protein S16	RPS16	sp|P62249|RS16_HUMAN 40S ribosomal protein S16 OS=Homo sapiens OX=9606 GN=RPS16 PE=1 SV=2;tr|M0R210|M0R210_HUMAN Ribosomal protein S16 OS=Homo sapiens OX=9606 GN=RPS16 PE=1 SV=1;tr|M0R3H0|M0R3H0_HUMAN Ribosomal protein S16 OS=Homo sapiens OX=9606 GN=RPS16	6	18	18	18	77.4	16.445	146	144.47	8	18	8	18	8	18	58.2	77.4	4708700000	335240000	4373400000	285060000	15736000	269320000	13.0456
P61313;E7EQV9;A0A2R8YEM3;E7ENU7;E7EX53;A0A2R8Y738;E7ERA2	P61313;E7EQV9;A0A2R8YEM3;E7ENU7;E7EX53;A0A2R8Y738	60S ribosomal protein L15;Ribosomal protein L15 (Fragment)	RPL15;	sp|P61313|RL15_HUMAN 60S ribosomal protein L15 OS=Homo sapiens OX=9606 GN=RPL15 PE=1 SV=2;tr|E7EQV9|E7EQV9_HUMAN Ribosomal protein L15 (Fragment) OS=Homo sapiens OX=9606 GN=RPL15 PE=1 SV=1;tr|A0A2R8YEM3|A0A2R8YEM3_HUMAN Ribosomal protein L15 (Fragment) OS=	7	18	18	18	70.1	24.146	204	142.77	9	17	9	17	9	17	38.2	66.2	3435300000	360330000	3075000000	140170000	14714000	125450000	8.53384
P30050	P30050	60S ribosomal protein L12	RPL12	sp|P30050|RL12_HUMAN 60S ribosomal protein L12 OS=Homo sapiens OX=9606 GN=RPL12 PE=1 SV=1	1	10	10	10	68.5	17.818	165	142.14	7	9	7	9	7	9	53.3	63.6	1587500000	224530000	1362900000	108980000	14167000	94809000	6.07001
P27694;I3L4R8;I3L524;I3L2M5;H0YE41;A0A8V8TPH2;A0A8V8TPX5;H0YCT7;E9PM19;K7EM33;A0A8V8TN50;H0YE24;A0A8V8TPJ0;P29597	P27694;I3L4R8	Replication protein A 70 kDa DNA-binding subunit;Replication protein A1 (Fragment)	RPA1	sp|P27694|RFA1_HUMAN Replication protein A 70 kDa DNA-binding subunit OS=Homo sapiens OX=9606 GN=RPA1 PE=1 SV=2;tr|I3L4R8|I3L4R8_HUMAN Replication protein A1 (Fragment) OS=Homo sapiens OX=9606 GN=RPA1 PE=1 SV=1	14	17	17	17	30.8	68.137	616	140.91	1	17	1	17	1	17	2.1	30.8	410200000	392510	410200000	5978700	0	5978700	1045.07
P62995;H7BXF3;H7C2L4	P62995;H7BXF3	Transformer-2 protein homolog beta;Transformer 2 beta homolog (Fragment)	TRA2B	sp|P62995|TRA2B_HUMAN Transformer-2 protein homolog beta OS=Homo sapiens OX=9606 GN=TRA2B PE=1 SV=1;tr|H7BXF3|H7BXF3_HUMAN Transformer 2 beta homolog (Fragment) OS=Homo sapiens OX=9606 GN=TRA2B PE=1 SV=1	3	18	18	16	55.2	33.665	288	140.77	12	11	12	11	10	10	37.5	38.5	638410000	183750000	454670000	27431000	8231600	19199000	2.47439
C9J9K3;A0A8V8TMX1;A0A0C4DG17;A0A8V8TLA4;P08865;A0A8I5KQE6;F8WD59;A0A8V8TMP3;A0A8V8TMZ8	C9J9K3;A0A8V8TMX1;A0A0C4DG17;A0A8V8TLA4;P08865;A0A8I5KQE6;F8WD59	40S ribosomal protein SA (Fragment);Ribosomal protein SA;40S ribosomal protein SA	RPSA;	tr|C9J9K3|C9J9K3_HUMAN 40S ribosomal protein SA (Fragment) OS=Homo sapiens OX=9606 GN=RPSA PE=1 SV=8;tr|A0A8V8TMX1|A0A8V8TMX1_HUMAN Ribosomal protein SA OS=Homo sapiens OX=9606 GN=RPSA PE=1 SV=1;tr|A0A0C4DG17|A0A0C4DG17_HUMAN 40S ribosomal protein SA OS=Ho	9	12	12	12	49.8	29.404	263	140.59	5	12	5	12	5	12	24.7	49.8	1269300000	72374000	1197000000	49954000	3708700	46245000	16.5391
F8VWS0;P05388;G3V210;F8VU65;F8VQY6;F8VRK7;F8VW21;F8VPE8;Q8NHW5;F8VWV4;F8VS58;F8VZS0;F8W1K8;F8VYN4	F8VWS0;P05388;G3V210;F8VU65;F8VQY6;F8VRK7;F8VW21;F8VPE8;Q8NHW5;F8VWV4;F8VS58;F8VZS0	60S acidic ribosomal protein P0;	RPLP0;	tr|F8VWS0|F8VWS0_HUMAN 60S acidic ribosomal protein P0 OS=Homo sapiens OX=9606 GN=RPLP0 PE=1 SV=1;sp|P05388|RLA0_HUMAN 60S acidic ribosomal protein P0 OS=Homo sapiens OX=9606 GN=RPLP0 PE=1 SV=1;tr|G3V210|G3V210_HUMAN Ribosomal protein lateral stalk subunit	14	13	13	13	47	30.456	281	140.58	4	12	4	12	4	12	16.4	44.8	1502900000	50795000	1452100000	46399000	1526300	44872000	28.5875
P04181	P04181	Ornithine aminotransferase, mitochondrial	OAT	sp|P04181|OAT_HUMAN Ornithine aminotransferase, mitochondrial OS=Homo sapiens OX=9606 GN=OAT PE=1 SV=1	1	15	15	15	43.3	48.534	439	140.48	5	12	5	12	5	12	15.9	33.9	378200000	60312000	317890000	4666700	890200	3776500	5.27076
Q02543;M0R1A7;M0R117;M0R3D6;M0R0P7	Q02543;M0R1A7;M0R117;M0R3D6;M0R0P7	60S ribosomal protein L18a	RPL18A;	sp|Q02543|RL18A_HUMAN 60S ribosomal protein L18a OS=Homo sapiens OX=9606 GN=RPL18A PE=1 SV=2;tr|M0R1A7|M0R1A7_HUMAN 60S ribosomal protein L18a OS=Homo sapiens OX=9606 GN=RPL18A PE=1 SV=1;tr|M0R117|M0R117_HUMAN 60S ribosomal protein L18a OS=Homo sapiens OX=	5	18	18	18	64.8	20.762	176	138.94	9	18	9	18	9	18	38.1	64.8	3455200000	207420000	3247800000	155970000	9166900	146810000	15.6581
O00425;F8WD15	O00425	Insulin-like growth factor 2 mRNA-binding protein 3	IGF2BP3	sp|O00425|IF2B3_HUMAN Insulin-like growth factor 2 mRNA-binding protein 3 OS=Homo sapiens OX=9606 GN=IGF2BP3 PE=1 SV=2	2	14	13	13	32.6	63.704	579	138.82	3	14	2	13	2	13	7.4	32.6	219150000	1285800	217860000	5439300	36737	5402600	169.435
A0A494C128;O00567;H0YDU4;H0Y653;Q5JXT2	A0A494C128;O00567;H0YDU4;H0Y653	NOP56 ribonucleoprotein;Nucleolar protein 56;NOP56 ribonucleoprotein (Fragment)	NOP56;	tr|A0A494C128|A0A494C128_HUMAN NOP56 ribonucleoprotein OS=Homo sapiens OX=9606 GN=NOP56 PE=1 SV=1;sp|O00567|NOP56_HUMAN Nucleolar protein 56 OS=Homo sapiens OX=9606 GN=NOP56 PE=1 SV=4;tr|H0YDU4|H0YDU4_HUMAN NOP56 ribonucleoprotein (Fragment) OS=Homo sapien	5	17	17	17	37.7	53.05	478	138	3	17	3	17	3	17	5.6	37.7	562990000	11298000	551690000	11322000	184790	11137000	48.8308
H3BNC9;P08708;H0YN88;A0A075B716;H0YN73;A0A0J9YYC4	H3BNC9;P08708;H0YN88;A0A075B716	40S ribosomal protein S17	;RPS17	tr|H3BNC9|H3BNC9_HUMAN 40S ribosomal protein S17 OS=Homo sapiens OX=9606 PE=3 SV=2;sp|P08708|RS17_HUMAN 40S ribosomal protein S17 OS=Homo sapiens OX=9606 GN=RPS17 PE=1 SV=2;tr|H0YN88|H0YN88_HUMAN 40S ribosomal protein S17 OS=Homo sapiens OX=9606 GN=RPS17 P	6	16	16	16	17.3	64.532	584	137.87	8	16	8	16	8	16	12.2	17.3	1846800000	172900000	1673900000	18174000	1857700	16316000	9.68132
P26641	P26641	Elongation factor 1-gamma	EEF1G	sp|P26641|EF1G_HUMAN Elongation factor 1-gamma OS=Homo sapiens OX=9606 GN=EEF1G PE=1 SV=3	1	16	16	16	37.1	50.118	437	136.54	5	16	5	16	5	16	16.9	37.1	1788300000	122570000	1665700000	37780000	2262400	35518000	13.5898
Q15181;Q5SQT6	Q15181	Inorganic pyrophosphatase	PPA1	sp|Q15181|IPYR_HUMAN Inorganic pyrophosphatase OS=Homo sapiens OX=9606 GN=PPA1 PE=1 SV=2	2	11	11	11	46	32.66	289	136.45	1	11	1	11	1	11	3.1	46	631840000	5146400	626700000	12647000	257320	12390000	121.774
Q08945;E9PMD4;E9PPZ7	Q08945	FACT complex subunit SSRP1	SSRP1	sp|Q08945|SSRP1_HUMAN FACT complex subunit SSRP1 OS=Homo sapiens OX=9606 GN=SSRP1 PE=1 SV=1	3	15	15	15	26.8	81.074	709	135.32	1	15	1	15	1	15	1.6	26.8	587770000	4890000	582880000	10914000	122250	10791000	119.198
P30041	P30041	Peroxiredoxin-6	PRDX6	sp|P30041|PRDX6_HUMAN Peroxiredoxin-6 OS=Homo sapiens OX=9606 GN=PRDX6 PE=1 SV=3	1	11	11	11	55.4	25.035	224	135.01	3	11	3	11	3	11	16.1	55.4	672240000	33859000	638380000	27198000	1931400	25267000	18.8541
O60506;A0A7I2V4Z0;A0A7I2YQN2;A0A7I2V5Q6;A0A7I2V2F2;A0A7I2V346;A0A7I2V309;B7Z645;A0A7I2YQV8;F6UXX1;A0A7I2V4J0;A0A7I2V2F0	O60506;A0A7I2V4Z0;A0A7I2YQN2;A0A7I2V5Q6;A0A7I2V2F2;A0A7I2V346;A0A7I2V309;B7Z645;A0A7I2YQV8	Heterogeneous nuclear ribonucleoprotein Q;Synaptotagmin binding cytoplasmic RNA interacting protein;	SYNCRIP;	sp|O60506|HNRPQ_HUMAN Heterogeneous nuclear ribonucleoprotein Q OS=Homo sapiens OX=9606 GN=SYNCRIP PE=1 SV=2;tr|A0A7I2V4Z0|A0A7I2V4Z0_HUMAN Synaptotagmin binding cytoplasmic RNA interacting protein OS=Homo sapiens OX=9606 GN=SYNCRIP PE=1 SV=1;tr|A0A7I2YQN2	12	23	15	15	39.5	69.602	623	134.9	20	19	13	12	13	12	39.2	33.7	1230200000	387090000	843140000	18344000	5362700	12981000	2.17815
P08243;F8WEJ5;C9J057;C9JT45	P08243;F8WEJ5	Asparagine synthetase [glutamine-hydrolyzing]	ASNS	sp|P08243|ASNS_HUMAN Asparagine synthetase [glutamine-hydrolyzing] OS=Homo sapiens OX=9606 GN=ASNS PE=1 SV=4;tr|F8WEJ5|F8WEJ5_HUMAN Asparagine synthetase [glutamine-hydrolyzing] OS=Homo sapiens OX=9606 GN=ASNS PE=1 SV=1	4	19	19	19	43	64.369	561	134.82	2	19	2	19	2	19	3	43	800080000	11948000	788130000	15524000	341370	15182000	65.9633
P62244;I3L3P7;I3L246;H3BN98;H3BV27;H3BT37;I3L303;H3BVC7	P62244;I3L3P7;I3L246;H3BN98;H3BV27;H3BT37;I3L303	40S ribosomal protein S15a	RPS15A;	sp|P62244|RS15A_HUMAN 40S ribosomal protein S15a OS=Homo sapiens OX=9606 GN=RPS15A PE=1 SV=2;tr|I3L3P7|I3L3P7_HUMAN 40S ribosomal protein S15a OS=Homo sapiens OX=9606 GN=RPS15A PE=1 SV=1;tr|I3L246|I3L246_HUMAN 40S ribosomal protein S15a OS=Homo sapiens OX=	8	12	12	12	74.6	14.839	130	134.21	4	11	4	11	4	11	20	74.6	1700500000	68188000	1632300000	76102000	5282700	70819000	23.9382
Q14498;A0A0U1RQH7;G3XAC6;H0Y4X3;A0A0U1RQW2;Q5QP23;A0A087X122;Q5QP22	Q14498;A0A0U1RQH7;G3XAC6;H0Y4X3;A0A0U1RQW2	RNA-binding protein 39;RNA binding motif protein 39 (Fragment);	RBM39;	sp|Q14498|RBM39_HUMAN RNA-binding protein 39 OS=Homo sapiens OX=9606 GN=RBM39 PE=1 SV=2;tr|A0A0U1RQH7|A0A0U1RQH7_HUMAN RNA binding motif protein 39 (Fragment) OS=Homo sapiens OX=9606 GN=RBM39 PE=1 SV=1;tr|G3XAC6|G3XAC6_HUMAN RNA binding motif protein 39 OS	8	9	9	9	22.3	59.379	530	132.78	4	8	4	8	4	8	8.7	20.4	416450000	43223000	373230000	13605000	1662400	11943000	8.63499
P39748;I3L3E9;F5H1Y3	P39748	Flap endonuclease 1	FEN1	sp|P39748|FEN1_HUMAN Flap endonuclease 1 OS=Homo sapiens OX=9606 GN=FEN1 PE=1 SV=1	3	13	13	13	46.8	42.592	380	132.57	5	13	5	13	5	13	19.5	46.8	694090000	32008000	662090000	11594000	1087800	11594000	20.6851
P50395;Q5SX87;Q5SX91;V9GYJ7;V9GYF8;Q5SX90;Q5SX86	P50395;Q5SX87	Rab GDP dissociation inhibitor beta;Rab GDP dissociation inhibitor (Fragment)	GDI2	sp|P50395|GDIB_HUMAN Rab GDP dissociation inhibitor beta OS=Homo sapiens OX=9606 GN=GDI2 PE=1 SV=2;tr|Q5SX87|Q5SX87_HUMAN Rab GDP dissociation inhibitor (Fragment) OS=Homo sapiens OX=9606 GN=GDI2 PE=1 SV=1	7	14	14	8	35.3	50.663	445	132.5	4	14	4	14	1	8	9.9	35.3	545170000	33233000	511940000	8615300	594300	8021100	15.4046
P20700;E9PBF6;A0A0D9SFE5;A0A0D9SFY5	P20700;E9PBF6;A0A0D9SFE5	Lamin-B1;Lamin B1	LMNB1	sp|P20700|LMNB1_HUMAN Lamin-B1 OS=Homo sapiens OX=9606 GN=LMNB1 PE=1 SV=2;tr|E9PBF6|E9PBF6_HUMAN Lamin B1 OS=Homo sapiens OX=9606 GN=LMNB1 PE=1 SV=1;tr|A0A0D9SFE5|A0A0D9SFE5_HUMAN Lamin B1 OS=Homo sapiens OX=9606 GN=LMNB1 PE=1 SV=1	4	17	17	16	34.3	66.408	586	132.4	8	14	8	14	8	13	18.9	28.8	340410000	55120000	285290000	6894000	745290	6148700	5.1758
P37802;X6RJP6	P37802;X6RJP6	Transgelin-2;Transgelin 2 (Fragment)	TAGLN2	sp|P37802|TAGL2_HUMAN Transgelin-2 OS=Homo sapiens OX=9606 GN=TAGLN2 PE=1 SV=3;tr|X6RJP6|X6RJP6_HUMAN Transgelin 2 (Fragment) OS=Homo sapiens OX=9606 GN=TAGLN2 PE=1 SV=1	2	13	13	12	61.8	22.391	199	131.29	4	12	4	12	4	11	20.6	58.3	822980000	38398000	784580000	59269000	2953700	56316000	20.4328
P13489;E9PMJ3;E9PLZ3;E9PIM9;E9PIK5;E9PMA9;H0YCR7;E9PR82;E9PMI1	P13489;E9PMJ3;E9PLZ3;E9PIM9	Ribonuclease inhibitor;Ribonuclease inhibitor (Fragment)	RNH1;	sp|P13489|RINI_HUMAN Ribonuclease inhibitor OS=Homo sapiens OX=9606 GN=RNH1 PE=1 SV=2;tr|E9PMJ3|E9PMJ3_HUMAN Ribonuclease inhibitor (Fragment) OS=Homo sapiens OX=9606 GN=RNH1 PE=1 SV=1;tr|E9PLZ3|E9PLZ3_HUMAN Ribonuclease inhibitor (Fragment) OS=Homo sapien	9	12	12	12	34.1	49.973	461	131.26	0	12	0	12	0	12	0	34.1	326140000	392510	326140000	10953000	0	10953000	830.909
P62979	P62979	Ubiquitin-40S ribosomal protein S27a	RPS27A	sp|P62979|RS27A_HUMAN Ubiquitin-40S ribosomal protein S27a OS=Homo sapiens OX=9606 GN=RPS27A PE=1 SV=2	1	11	11	4	58.3	17.965	156	130.97	7	11	7	11	4	4	48.7	58.3	1750400000	165500000	1584900000	54069000	1864400	52205000	9.57644
P62937;F8WE65;C9J5S7;A0A7I2V4V1;P0DN26;A0A0H2UH34;A0A0B4J2A2;A0A075B767;A0A075B759;Q9Y536;F5H284;A0A7I2V5J5;P0DN37;E5RIZ5;A0A7P0S768	P62937;F8WE65;C9J5S7	Peptidyl-prolyl cis-trans isomerase A;Peptidyl-prolyl cis-trans isomerase;	PPIA;	sp|P62937|PPIA_HUMAN Peptidyl-prolyl cis-trans isomerase A OS=Homo sapiens OX=9606 GN=PPIA PE=1 SV=2;tr|F8WE65|F8WE65_HUMAN Peptidyl-prolyl cis-trans isomerase OS=Homo sapiens OX=9606 GN=PPIA PE=1 SV=1;tr|C9J5S7|C9J5S7_HUMAN Peptidyl-prolyl cis-trans isome	15	14	14	13	89.1	18.012	165	130.62	1	14	1	14	1	13	7.9	89.1	4160400000	6874300	4153500000	190460000	491020	190460000	604.207
B5MDF5;P62826;J3KQE5;F5H018;B4DV51;H0YFC6;A0A087X0W0	B5MDF5;P62826;J3KQE5;F5H018;B4DV51	GTP-binding nuclear protein Ran;	RAN;	tr|B5MDF5|B5MDF5_HUMAN GTP-binding nuclear protein Ran OS=Homo sapiens OX=9606 GN=RAN PE=1 SV=1;sp|P62826|RAN_HUMAN GTP-binding nuclear protein Ran OS=Homo sapiens OX=9606 GN=RAN PE=1 SV=3;tr|J3KQE5|J3KQE5_HUMAN GTP-binding nuclear protein Ran (Fragment) O	7	11	11	11	39.1	26.224	233	130.45	5	11	5	11	5	11	23.6	39.1	2614700000	163960000	2450700000	128980000	9077700	119900000	14.9469
Q01081;Q8WU68;A0A1B0GW87;M0QYK5;M0R2N4;K7EJH3;K7EJM7	Q01081	Splicing factor U2AF 35 kDa subunit	U2AF1	sp|Q01081|U2AF1_HUMAN Splicing factor U2AF 35 kDa subunit OS=Homo sapiens OX=9606 GN=U2AF1 PE=1 SV=3	7	8	8	8	38.8	27.872	240	130.06	6	7	6	7	6	7	27.9	35.4	493340000	103100000	390250000	16495000	4567800	11927000	3.78516
P62258;B4DJF2;I3L3T1;K7EM20;K7EIT4;I3L0W5	P62258	14-3-3 protein epsilon	YWHAE	sp|P62258|1433E_HUMAN 14-3-3 protein epsilon OS=Homo sapiens OX=9606 GN=YWHAE PE=1 SV=1	6	17	17	14	54.1	29.174	255	129.97	6	17	6	17	4	14	24.3	54.1	1477400000	111060000	1366400000	69513000	4312100	65201000	12.3033
Q9Y3F4;H0YH33	Q9Y3F4	Serine-threonine kinase receptor-associated protein	STRAP	sp|Q9Y3F4|STRAP_HUMAN Serine-threonine kinase receptor-associated protein OS=Homo sapiens OX=9606 GN=STRAP PE=1 SV=1	2	14	14	14	54.6	38.438	350	129.94	2	14	2	14	2	14	8.3	54.6	473180000	5505600	467680000	11625000	229400	11395000	84.9462
P43686	P43686	26S proteasome regulatory subunit 6B	PSMC4	sp|P43686|PRS6B_HUMAN 26S proteasome regulatory subunit 6B OS=Homo sapiens OX=9606 GN=PSMC4 PE=1 SV=2	1	14	14	14	43.8	47.366	418	129.86	2	14	2	14	2	14	4.5	43.8	482190000	1563200	480630000	8431300	60123	8371200	307.465
O60264;A0A0A0MRP6;B7ZLQ5;P28370	O60264	SWI/SNF-related matrix-associated actin-dependent regulator of chromatin subfamily A member 5	SMARCA5	sp|O60264|SMCA5_HUMAN SWI/SNF-related matrix-associated actin-dependent regulator of chromatin subfamily A member 5 OS=Homo sapiens OX=9606 GN=SMARCA5 PE=1 SV=1	4	16	16	16	16.7	121.9	1052	128.98	1	15	1	15	1	15	1.2	15.5	291790000	3850800	287940000	3140400	60169	3140400	74.7741
P61254;J3QRI7;J3QQQ9;J3QQV1;E5RIT6;J3QRC4;J3KSS0;J3KS10;E5RHH1;H7C1F9;Q2PPJ7	P61254;J3QRI7;J3QQQ9;J3QQV1;E5RIT6;J3QRC4	60S ribosomal protein L26;Ribosomal protein L26 (Fragment);KOW domain-containing protein	RPL26;	sp|P61254|RL26_HUMAN 60S ribosomal protein L26 OS=Homo sapiens OX=9606 GN=RPL26 PE=1 SV=1;tr|J3QRI7|J3QRI7_HUMAN Ribosomal protein L26 (Fragment) OS=Homo sapiens OX=9606 GN=RPL26 PE=3 SV=1;tr|J3QQQ9|J3QQQ9_HUMAN KOW domain-containing protein OS=Homo sapien	11	18	18	4	67.6	17.258	145	128.96	10	17	10	17	2	4	45.5	67.6	3780100000	224020000	3556100000	181480000	10997000	170490000	15.874
P27348;E9PG15	P27348;E9PG15	14-3-3 protein theta;Tyrosine 3-monooxygenase/tryptophan 5-monooxygenase activation protein theta (Fragment)	YWHAQ	sp|P27348|1433T_HUMAN 14-3-3 protein theta OS=Homo sapiens OX=9606 GN=YWHAQ PE=1 SV=1;tr|E9PG15|E9PG15_HUMAN Tyrosine 3-monooxygenase/tryptophan 5-monooxygenase activation protein theta (Fragment) OS=Homo sapiens OX=9606 GN=YWHAQ PE=1 SV=1	2	15	12	10	60	27.764	245	128.9	5	15	3	12	3	10	20	60	385540000	26213000	359330000	18030000	1456300	16573000	13.7081
P12004	P12004	Proliferating cell nuclear antigen	PCNA	sp|P12004|PCNA_HUMAN Proliferating cell nuclear antigen OS=Homo sapiens OX=9606 GN=PCNA PE=1 SV=1	1	9	9	9	42.5	28.768	261	128.72	5	9	5	9	5	9	24.9	42.5	1069600000	57996000	1011600000	44642000	1269800	43372000	17.4426
A0A7I2V428;C9JLB1;P19338;A0A7I2V5M5;A0A7I2V3F3;H7BY16;A0A7I2V2U7;A0A7I2V349;A0A7I2V506;A0A7I2V699;A0A7I2V2S8	A0A7I2V428;C9JLB1;P19338;A0A7I2V5M5;A0A7I2V3F3;H7BY16;A0A7I2V2U7;A0A7I2V349;A0A7I2V506;A0A7I2V699	Nucleolin;	NCL;	tr|A0A7I2V428|A0A7I2V428_HUMAN Nucleolin OS=Homo sapiens OX=9606 GN=NCL PE=1 SV=1;tr|C9JLB1|C9JLB1_HUMAN Nucleolin OS=Homo sapiens OX=9606 GN=NCL PE=1 SV=2;sp|P19338|NUCL_HUMAN Nucleolin OS=Homo sapiens OX=9606 GN=NCL PE=1 SV=3;tr|A0A7I2V5M5|A0A7I2V5M5_HUM	11	17	17	17	26.9	74.739	689	126.88	6	15	6	15	6	15	8.3	24.4	441760000	61189000	380570000	6839000	1107200	5731800	6.21958
P05023;B1AKY9;P50993;H0Y7C1;M0R116;A0A2R8YEY8;A0A0A0MT26;P13637;Q13733;P20648;P54707;A0A669K9X0;M0QXF2;E9PRA5	P05023	Sodium/potassium-transporting ATPase subunit alpha-1	ATP1A1	sp|P05023|AT1A1_HUMAN Sodium/potassium-transporting ATPase subunit alpha-1 OS=Homo sapiens OX=9606 GN=ATP1A1 PE=1 SV=1	14	15	15	15	17.3	112.89	1023	125.76	9	12	9	12	9	12	9.7	13.9	310380000	53228000	257150000	4434300	838750	3595600	4.8311
Q5STZ8;Q8NE71;H0YGW7;A0A0G2JIC2;A0A0G2JJB9;F5GYK6;REV__Q8N1P7;REV__E7ET48	Q5STZ8;Q8NE71;H0YGW7	ATP binding cassette subfamily F member 1;ATP-binding cassette sub-family F member 1;	ABCF1;	tr|Q5STZ8|Q5STZ8_HUMAN ATP binding cassette subfamily F member 1 OS=Homo sapiens OX=9606 GN=ABCF1 PE=1 SV=10;sp|Q8NE71|ABCF1_HUMAN ATP-binding cassette sub-family F member 1 OS=Homo sapiens OX=9606 GN=ABCF1 PE=1 SV=2;tr|H0YGW7|H0YGW7_HUMAN ATP binding cass	8	13	13	13	17.3	96.053	846	125.43	4	13	4	13	4	13	5.8	17.3	293580000	7120400	286460000	4343400	63668	4343400	40.2309
A0A7I2V430;A0A7I2V4F0;Q92499;A0A7I2V2M5;A0A087WZ71;A0A7I2YQ77;A0A087X2G1;A0A7I2V4J3;A0A7I2V421;A0A7I2V5X8;A0A7I2YQD0;A0A7I2V4Q0	A0A7I2V430;A0A7I2V4F0;Q92499;A0A7I2V2M5;A0A087WZ71;A0A7I2YQ77;A0A087X2G1;A0A7I2V4J3;A0A7I2V421;A0A7I2V5X8	ATP-dependent RNA helicase;ATP-dependent RNA helicase DDX1	DDX1;	tr|A0A7I2V430|A0A7I2V430_HUMAN ATP-dependent RNA helicase OS=Homo sapiens OX=9606 GN=DDX1 PE=1 SV=1;tr|A0A7I2V4F0|A0A7I2V4F0_HUMAN ATP-dependent RNA helicase OS=Homo sapiens OX=9606 GN=DDX1 PE=1 SV=1;sp|Q92499|DDX1_HUMAN ATP-dependent RNA helicase DDX1 OS=	12	18	18	18	24.5	77.86	697	124.89	5	18	5	18	5	18	7.7	24.5	477350000	24563000	452790000	7383400	370240	7013100	18.4338
P38919;I3L3H2;E9PBH4;F8WE11	P38919;I3L3H2	Eukaryotic initiation factor 4A-III;RNA helicase	EIF4A3	sp|P38919|IF4A3_HUMAN Eukaryotic initiation factor 4A-III OS=Homo sapiens OX=9606 GN=EIF4A3 PE=1 SV=4;tr|I3L3H2|I3L3H2_HUMAN RNA helicase OS=Homo sapiens OX=9606 GN=EIF4A3 PE=1 SV=2	4	14	12	12	32.4	46.871	411	124.36	3	14	2	12	2	12	9.2	32.4	817080000	38240000	778840000	23360000	1470800	21889000	20.3672
Q9Y230;M0R0Y3;X6R2L4;M0QXI6;M0R0Z0;M0QXZ7;A0A1W2PS48	Q9Y230;M0R0Y3;X6R2L4	RuvB-like 2;RuvB-like helicase	RUVBL2	sp|Q9Y230|RUVB2_HUMAN RuvB-like 2 OS=Homo sapiens OX=9606 GN=RUVBL2 PE=1 SV=3;tr|M0R0Y3|M0R0Y3_HUMAN RuvB-like helicase OS=Homo sapiens OX=9606 GN=RUVBL2 PE=1 SV=1;tr|X6R2L4|X6R2L4_HUMAN RuvB-like helicase OS=Homo sapiens OX=9606 GN=RUVBL2 PE=1 SV=1	7	15	15	15	36.7	51.156	463	124.24	1	15	1	15	1	15	2.6	36.7	427900000	3554600	424350000	13043000	122570	12920000	119.381
O95347;Q5T821;A0A0C4DGE5	O95347	Structural maintenance of chromosomes protein 2	SMC2	sp|O95347|SMC2_HUMAN Structural maintenance of chromosomes protein 2 OS=Homo sapiens OX=9606 GN=SMC2 PE=1 SV=2	3	19	19	19	17.1	135.65	1197	124.05	0	19	0	19	0	19	0	17.1	340520000	392510	340520000	2719600	0	2719600	867.545
Q9Y678;H0Y8X7	Q9Y678	Coatomer subunit gamma-1	COPG1	sp|Q9Y678|COPG1_HUMAN Coatomer subunit gamma-1 OS=Homo sapiens OX=9606 GN=COPG1 PE=1 SV=1	2	10	10	7	15.3	97.717	874	123.51	0	10	0	10	0	7	0	15.3	201330000	392510	201330000	2730400	0	2730400	512.93
J3QR09;J3KTE4;A0A7I2YQG2;P84098;A0A7I2V4U6;A0A7I2V2L0;A0A7I2V512;A0A7I2V638	J3QR09;J3KTE4;A0A7I2YQG2;P84098	Ribosomal protein L19	RPL19;	tr|J3QR09|J3QR09_HUMAN Ribosomal protein L19 OS=Homo sapiens OX=9606 GN=RPL19 PE=1 SV=1;tr|J3KTE4|J3KTE4_HUMAN Ribosomal protein L19 OS=Homo sapiens OX=9606 GN=RPL19 PE=1 SV=1;tr|A0A7I2YQG2|A0A7I2YQG2_HUMAN Ribosomal protein L19 OS=Homo sapiens OX=9606 GN=	8	16	16	16	47.7	23.134	193	123.11	7	15	7	15	7	15	33.2	47.7	2923300000	257670000	2665600000	137270000	8950400	128320000	10.345
Q9BXJ9;A0A8V8TPI7;A0A0B4J1W3;A0A8V8TQ34;A0A8V8TQT7;Q6N069;A0A8V8TR41	Q9BXJ9;A0A8V8TPI7;A0A0B4J1W3;A0A8V8TQ34;A0A8V8TQT7	N-alpha-acetyltransferase 15, NatA auxiliary subunit;	NAA15;	sp|Q9BXJ9|NAA15_HUMAN N-alpha-acetyltransferase 15, NatA auxiliary subunit OS=Homo sapiens OX=9606 GN=NAA15 PE=1 SV=1;tr|A0A8V8TPI7|A0A8V8TPI7_HUMAN N-alpha-acetyltransferase 15, NatA auxiliary subunit OS=Homo sapiens OX=9606 GN=NAA15 PE=1 SV=1;tr|A0A0B4J1	7	17	17	17	18.7	101.27	866	122.72	2	17	2	17	2	17	2.2	18.7	386710000	10605000	376110000	4066100	101750	3964300	35.4653
Q13242;H0YIB4;S4R3G0	Q13242;H0YIB4;S4R3G0	Serine/arginine-rich splicing factor 9;Serine and arginine rich splicing factor 9 (Fragment);	SRSF9;	sp|Q13242|SRSF9_HUMAN Serine/arginine-rich splicing factor 9 OS=Homo sapiens OX=9606 GN=SRSF9 PE=1 SV=1;tr|H0YIB4|H0YIB4_HUMAN Serine and arginine rich splicing factor 9 (Fragment) OS=Homo sapiens OX=9606 GN=SRSF9 PE=1 SV=8;tr|S4R3G0|S4R3G0_HUMAN Serine an	3	15	15	15	58.4	25.542	221	122.19	9	15	9	15	9	15	40.7	58.4	800300000	137640000	662660000	34079000	6522600	27556000	4.81444
A0A5F9ZHM4;P07195;A0A3B3IS95;A8MW50;C9J7H8;F5H793	A0A5F9ZHM4;P07195;A0A3B3IS95;A8MW50;C9J7H8	L-lactate dehydrogenase;L-lactate dehydrogenase B chain	LDHB;	tr|A0A5F9ZHM4|A0A5F9ZHM4_HUMAN L-lactate dehydrogenase OS=Homo sapiens OX=9606 GN=LDHB PE=1 SV=1;sp|P07195|LDHB_HUMAN L-lactate dehydrogenase B chain OS=Homo sapiens OX=9606 GN=LDHB PE=1 SV=2;tr|A0A3B3IS95|A0A3B3IS95_HUMAN L-lactate dehydrogenase OS=Homo s	6	18	15	15	46.6	37.294	341	122.02	9	17	8	15	8	15	29	46.6	2376000000	353430000	2022600000	62447000	10241000	52207000	5.72277
P22087;M0QXL5;M0R2Q4;M0R299;M0R0P1;M0R2U2;M0R1H0;M0R2B0	P22087;M0QXL5;M0R2Q4;M0R299;M0R0P1;M0R2U2;M0R1H0;M0R2B0	rRNA 2-O-methyltransferase fibrillarin;Fibrillarin (Fragment)	FBL;	sp|P22087|FBRL_HUMAN rRNA 2-O-methyltransferase fibrillarin OS=Homo sapiens OX=9606 GN=FBL PE=1 SV=2;tr|M0QXL5|M0QXL5_HUMAN Fibrillarin (Fragment) OS=Homo sapiens OX=9606 GN=FBL PE=1 SV=1;tr|M0R2Q4|M0R2Q4_HUMAN Fibrillarin (Fragment) OS=Homo sapiens OX=96	8	14	14	13	42.7	33.784	321	120.52	4	14	4	14	4	13	10	42.7	970420000	61620000	908800000	8473300	1197500	7275800	14.7485
P48047;A0A494C0K9;H7C0C1;H7C086;H7C068	P48047;A0A494C0K9;H7C0C1	ATP synthase subunit O, mitochondrial;	ATP5PO;	sp|P48047|ATPO_HUMAN ATP synthase subunit O, mitochondrial OS=Homo sapiens OX=9606 GN=ATP5PO PE=1 SV=1;tr|A0A494C0K9|A0A494C0K9_HUMAN ATP synthase subunit O, mitochondrial OS=Homo sapiens OX=9606 GN=ATP5PO PE=3 SV=1;tr|H7C0C1|H7C0C1_HUMAN ATP synthase subu	5	10	10	10	62.9	23.277	213	120.05	5	10	5	10	5	10	29.6	62.9	913040000	84877000	828160000	47839000	3593100	44246000	9.75718
P62081;B5MCP9;A0A2R8Y623	P62081;B5MCP9;A0A2R8Y623	40S ribosomal protein S7;40S ribosomal protein S7 (Fragment)	RPS7;	sp|P62081|RS7_HUMAN 40S ribosomal protein S7 OS=Homo sapiens OX=9606 GN=RPS7 PE=1 SV=1;tr|B5MCP9|B5MCP9_HUMAN 40S ribosomal protein S7 OS=Homo sapiens OX=9606 GN=RPS7 PE=1 SV=1;tr|A0A2R8Y623|A0A2R8Y623_HUMAN 40S ribosomal protein S7 (Fragment) OS=Homo sapi	3	15	15	15	67	22.127	194	119.94	4	15	4	15	4	15	20.6	67	1208900000	33468000	1175500000	81740000	2036300	79704000	35.1231
Q14974;J3QR48;J3KTM9;J3QRG4;J3QKQ5	Q14974;J3QR48;J3KTM9	Importin subunit beta-1;Importin subunit beta-1 (Fragment);Karyopherin subunit beta 1 (Fragment)	KPNB1;	sp|Q14974|IMB1_HUMAN Importin subunit beta-1 OS=Homo sapiens OX=9606 GN=KPNB1 PE=1 SV=2;tr|J3QR48|J3QR48_HUMAN Importin subunit beta-1 (Fragment) OS=Homo sapiens OX=9606 GN=KPNB1 PE=1 SV=8;tr|J3KTM9|J3KTM9_HUMAN Karyopherin subunit beta 1 (Fragment) OS=Hom	5	12	12	12	16.2	97.169	876	119.57	2	12	2	12	2	12	2.4	16.2	757500000	8236800	749270000	14912000	187200	14725000	90.9662
P62277;J3KMX5;E9PS50	P62277;J3KMX5	40S ribosomal protein S13	RPS13	sp|P62277|RS13_HUMAN 40S ribosomal protein S13 OS=Homo sapiens OX=9606 GN=RPS13 PE=1 SV=2;tr|J3KMX5|J3KMX5_HUMAN 40S ribosomal protein S13 OS=Homo sapiens OX=9606 GN=RPS13 PE=1 SV=1	3	15	15	15	56.3	17.222	151	118.84	9	15	9	15	9	15	39.7	56.3	3197200000	200200000	2997000000	109240000	5346000	103890000	14.97
P26639;D6R9F8;D6RCA5;D6RDJ6;D6RBR8;D6RJ97;D6RHV7;D6RCS6;U3KQG0;Q9BW92	P26639	Threonine--tRNA ligase 1, cytoplasmic	TARS1	sp|P26639|SYTC_HUMAN Threonine--tRNA ligase 1, cytoplasmic OS=Homo sapiens OX=9606 GN=TARS1 PE=1 SV=3	10	16	16	16	27.2	83.434	723	118.53	3	15	3	15	3	15	4.1	26.1	454990000	34820000	420170000	7430500	710620	6719900	12.0669
F6WQW2;P43487;C9JXG8;C9JJ34;C9JGV6;C9JDM3;C9JIC6	F6WQW2;P43487;C9JXG8;C9JJ34;C9JGV6	RAN binding protein 1;Ran-specific GTPase-activating protein;RAN binding protein 1 (Fragment)	RANBP1;	tr|F6WQW2|F6WQW2_HUMAN RAN binding protein 1 OS=Homo sapiens OX=9606 GN=RANBP1 PE=1 SV=1;sp|P43487|RANG_HUMAN Ran-specific GTPase-activating protein OS=Homo sapiens OX=9606 GN=RANBP1 PE=1 SV=1;tr|C9JXG8|C9JXG8_HUMAN RAN binding protein 1 (Fragment) OS=Homo	7	8	8	8	35.6	31.904	278	118.18	2	8	2	8	2	8	7.9	35.6	1728400000	25486000	1702900000	51354000	1592900	49761000	66.8171
P07737;K7EJ44;I3L3D5	P07737;K7EJ44	Profilin-1;Profilin	PFN1	sp|P07737|PROF1_HUMAN Profilin-1 OS=Homo sapiens OX=9606 GN=PFN1 PE=1 SV=2;tr|K7EJ44|K7EJ44_HUMAN Profilin OS=Homo sapiens OX=9606 GN=PFN1 PE=1 SV=1	3	13	13	13	75.7	15.054	140	118.11	0	13	0	13	0	13	0	75.7	1741300000	392510	1741300000	116350000	0	116350000	4436.32
O43707;F5GXS2;H7C144;A0A8V8TL71;A0A804HII9;A0A804HKE2;P12814;A0A804HLD0;A0A7I2V4Y4;A0A804HK61;A0A804HJU8;A0A804HLF4;A0A804HIN7;A0A804HL31;H9KV75;A0A804HI95;A0A494C1A0;P35609;G3V2W4;A0A804HJQ9;Q08043;H7C5W8;A0A494C060;A0A494C166;G3V2N5;H0YJW3;A0A804HJN7;H0YJ11;A0A087WSZ2;A0A494C033;A0A804HKG0;G3V5M4;A0A494C0Q3;A0A804HIY0;K7EP19;G3V2X9;G3V2E8	O43707;F5GXS2;H7C144;A0A8V8TL71;A0A804HII9;A0A804HKE2;P12814;A0A804HLD0;A0A7I2V4Y4;A0A804HK61;A0A804HJU8;A0A804HLF4	Alpha-actinin-4;Actinin alpha 4;	ACTN4;	sp|O43707|ACTN4_HUMAN Alpha-actinin-4 OS=Homo sapiens OX=9606 GN=ACTN4 PE=1 SV=2;tr|F5GXS2|F5GXS2_HUMAN Actinin alpha 4 OS=Homo sapiens OX=9606 GN=ACTN4 PE=1 SV=3;tr|H7C144|H7C144_HUMAN Actinin alpha 4 OS=Homo sapiens OX=9606 GN=ACTN4 PE=1 SV=2;tr|A0A8V8TL	37	16	16	16	22.9	104.85	911	118.11	1	16	1	16	1	16	1.3	22.9	267070000	4318700	262750000	2760900	71979	2688900	60.8401
Q5JP53;P07437;Q5ST81;A6NNZ2;Q9H4B7	Q5JP53;P07437;Q5ST81	Tubulin beta chain	TUBB	tr|Q5JP53|Q5JP53_HUMAN Tubulin beta chain OS=Homo sapiens OX=9606 GN=TUBB PE=1 SV=1;sp|P07437|TBB5_HUMAN Tubulin beta chain OS=Homo sapiens OX=9606 GN=TUBB PE=1 SV=2;tr|Q5ST81|Q5ST81_HUMAN Tubulin beta chain OS=Homo sapiens OX=9606 GN=TUBB PE=1 SV=1	5	30	7	6	67.4	47.766	426	118.02	21	30	6	7	5	6	59.6	67.4	4748600000	666180000	4082400000	115440000	22096000	93346000	6.12807
Q9NSD9	Q9NSD9	Phenylalanine--tRNA ligase beta subunit	FARSB	sp|Q9NSD9|SYFB_HUMAN Phenylalanine--tRNA ligase beta subunit OS=Homo sapiens OX=9606 GN=FARSB PE=1 SV=3	1	15	15	15	28.7	66.115	589	117.81	2	15	2	15	2	15	4.9	28.7	413700000	9273800	404420000	6782200	206080	6576100	43.6089
P30153;C9J9C1;B3KQV6;E9PH38;E9PNM7;E9PPI5;E9PHZ6	P30153;C9J9C1;B3KQV6	Serine/threonine-protein phosphatase 2A 65 kDa regulatory subunit A alpha isoform;Protein phosphatase 2 scaffold subunit Aalpha	PPP2R1A	sp|P30153|2AAA_HUMAN Serine/threonine-protein phosphatase 2A 65 kDa regulatory subunit A alpha isoform OS=Homo sapiens OX=9606 GN=PPP2R1A PE=1 SV=4;tr|C9J9C1|C9J9C1_HUMAN Protein phosphatase 2 scaffold subunit Aalpha OS=Homo sapiens OX=9606 GN=PPP2R1A PE=1	7	14	14	11	29.9	65.308	589	117.61	0	14	0	14	0	11	0	29.9	563530000	392510	563530000	8726100	0	8726100	1435.71
Q8N1G4	Q8N1G4	Leucine-rich repeat-containing protein 47	LRRC47	sp|Q8N1G4|LRC47_HUMAN Leucine-rich repeat-containing protein 47 OS=Homo sapiens OX=9606 GN=LRRC47 PE=1 SV=1	1	14	14	14	26.6	63.472	583	117.33	1	13	1	13	1	13	1.2	25.4	238060000	392510	238060000	5179300	0	5179300	606.507
Q9UQ35;I3L4D8;I3L1I8;I3L182;I3L0N7;I3L3Q8;A0A087X1W1	Q9UQ35	Serine/arginine repetitive matrix protein 2	SRRM2	sp|Q9UQ35|SRRM2_HUMAN Serine/arginine repetitive matrix protein 2 OS=Homo sapiens OX=9606 GN=SRRM2 PE=1 SV=2	7	14	14	14	7.4	299.61	2752	117.32	2	13	2	13	2	13	1.1	6.8	309980000	6960600	303020000	1346600	43504	1303100	43.5336
P49915	P49915	GMP synthase [glutamine-hydrolyzing]	GMPS	sp|P49915|GUAA_HUMAN GMP synthase [glutamine-hydrolyzing] OS=Homo sapiens OX=9606 GN=GMPS PE=1 SV=1	1	15	15	15	28.6	76.715	693	116.85	1	15	1	15	1	15	1.6	28.6	488940000	5921900	483020000	4442100	120850	4321300	81.565
J3QQ67;Q07020;H0YHA7;G3V203;F8VYV2;F8VUA6;A0A075B7A0;F8VXR6	J3QQ67;Q07020;H0YHA7;G3V203;F8VYV2;F8VUA6;A0A075B7A0	Ribosomal protein L18 (Fragment);60S ribosomal protein L18	RPL18;	tr|J3QQ67|J3QQ67_HUMAN Ribosomal protein L18 (Fragment) OS=Homo sapiens OX=9606 GN=RPL18 PE=1 SV=1;sp|Q07020|RL18_HUMAN 60S ribosomal protein L18 OS=Homo sapiens OX=9606 GN=RPL18 PE=1 SV=2;tr|H0YHA7|H0YHA7_HUMAN Ribosomal protein L18 (Fragment) OS=Homo sap	8	11	11	11	48.9	21.728	190	116.61	8	10	8	10	8	10	33.7	45.3	5333700000	367800000	4965900000	465580000	36603000	428980000	13.5016
P54886	P54886	Delta-1-pyrroline-5-carboxylate synthase	ALDH18A1	sp|P54886|P5CS_HUMAN Delta-1-pyrroline-5-carboxylate synthase OS=Homo sapiens OX=9606 GN=ALDH18A1 PE=1 SV=2	1	14	14	14	20.8	87.301	795	116.17	4	13	4	13	4	13	5.5	18.9	259340000	22754000	236580000	4190200	327700	3862500	10.3973
A0A0B4J1Z1;C9JAB2;Q16629;F8WEA1	A0A0B4J1Z1;C9JAB2;Q16629	Serine and arginine rich splicing factor 7;	SRSF7;	tr|A0A0B4J1Z1|A0A0B4J1Z1_HUMAN Serine and arginine rich splicing factor 7 OS=Homo sapiens OX=9606 GN=SRSF7 PE=1 SV=1;tr|C9JAB2|C9JAB2_HUMAN Serine and arginine rich splicing factor 7 OS=Homo sapiens OX=9606 GN=SRSF7 PE=1 SV=1;sp|Q16629|SRSF7_HUMAN Serine/a	4	10	10	9	61.3	15.763	137	116.06	10	8	10	8	9	7	61.3	54	1866400000	597070000	1269300000	79461000	23638000	55823000	2.12588
Q99613;B5ME19;H3BPE4	Q99613;B5ME19	Eukaryotic translation initiation factor 3 subunit C;Eukaryotic translation initiation factor 3 subunit C-like protein	EIF3C;EIF3CL	sp|Q99613|EIF3C_HUMAN Eukaryotic translation initiation factor 3 subunit C OS=Homo sapiens OX=9606 GN=EIF3C PE=1 SV=1;sp|B5ME19|EIFCL_HUMAN Eukaryotic translation initiation factor 3 subunit C-like protein OS=Homo sapiens OX=9606 GN=EIF3CL PE=1 SV=1	3	14	14	14	15.8	105.34	913	115.85	1	13	1	13	1	13	1.1	14.7	296530000	9503300	287030000	3416200	206590	3209600	30.2032
Q02790;H0YFG2;F5H1U3;F5H120	Q02790	Peptidyl-prolyl cis-trans isomerase FKBP4	FKBP4	sp|Q02790|FKBP4_HUMAN Peptidyl-prolyl cis-trans isomerase FKBP4 OS=Homo sapiens OX=9606 GN=FKBP4 PE=1 SV=3	4	15	15	15	43.4	51.804	459	115.57	0	15	0	15	0	15	0	43.4	413240000	392510	413240000	7825300	0	7825300	1052.81
O43776;K7EQ35;K7EMQ6;K7EIU7;K7EPK2;K7EJ19	O43776	Asparagine--tRNA ligase, cytoplasmic	NARS1	sp|O43776|SYNC_HUMAN Asparagine--tRNA ligase, cytoplasmic OS=Homo sapiens OX=9606 GN=NARS1 PE=1 SV=1	6	14	14	14	27.9	62.942	548	115.11	1	14	1	14	1	14	2.4	27.9	327450000	15291000	312160000	4702500	527290	4702500	20.4146
Q96PK6;A0A0A6YYI9;F8WDX3;A0A0A0MSL8;B8ZZ74	Q96PK6	RNA-binding protein 14	RBM14	sp|Q96PK6|RBM14_HUMAN RNA-binding protein 14 OS=Homo sapiens OX=9606 GN=RBM14 PE=1 SV=2	5	14	14	14	26.3	69.491	669	114.78	5	12	5	12	5	12	8.7	23.5	442870000	44752000	398120000	6241000	516540	5724500	8.89614
P55884;C9JQN7;C9JZG1	P55884	Eukaryotic translation initiation factor 3 subunit B	EIF3B	sp|P55884|EIF3B_HUMAN Eukaryotic translation initiation factor 3 subunit B OS=Homo sapiens OX=9606 GN=EIF3B PE=1 SV=3	3	14	14	14	22	92.48	814	114.62	3	12	3	12	3	12	3.4	19.8	358280000	15143000	343140000	4011100	203210	3807800	22.66
Q9UHB9;K7EN53;K7EQC2	Q9UHB9	Signal recognition particle subunit SRP68	SRP68	sp|Q9UHB9|SRP68_HUMAN Signal recognition particle subunit SRP68 OS=Homo sapiens OX=9606 GN=SRP68 PE=1 SV=2	3	13	13	13	24.7	70.729	627	114.34	2	13	2	13	2	13	2.6	24.7	356990000	12026000	344960000	5454200	286340	5167800	28.6845
P46060;H0Y4Q3;B0QYT5;B0QYT4	P46060	Ran GTPase-activating protein 1	RANGAP1	sp|P46060|RAGP1_HUMAN Ran GTPase-activating protein 1 OS=Homo sapiens OX=9606 GN=RANGAP1 PE=1 SV=1	4	13	13	13	24.9	63.541	587	114.16	0	13	0	13	0	13	0	24.9	316290000	392510	316290000	8358700	0	8358700	805.814
Q92900	Q92900	Regulator of nonsense transcripts 1	UPF1	sp|Q92900|RENT1_HUMAN Regulator of nonsense transcripts 1 OS=Homo sapiens OX=9606 GN=UPF1 PE=1 SV=2	1	17	17	17	16.7	124.34	1129	113.81	0	17	0	17	0	17	0	16.7	320310000	392510	320310000	2218300	0	2218300	816.056
P46779;H0YKD8;H0YMF4;H0YLP6	P46779;H0YKD8;H0YMF4;H0YLP6	60S ribosomal protein L28	RPL28;	sp|P46779|RL28_HUMAN 60S ribosomal protein L28 OS=Homo sapiens OX=9606 GN=RPL28 PE=1 SV=3;tr|H0YKD8|H0YKD8_HUMAN 60S ribosomal protein L28 OS=Homo sapiens OX=9606 GN=RPL28 PE=1 SV=1;tr|H0YMF4|H0YMF4_HUMAN 60S ribosomal protein L28 OS=Homo sapiens OX=9606 G	4	17	17	17	71.5	15.747	137	113.78	11	16	11	16	11	16	62	71.5	3070800000	265840000	2805000000	209900000	17643000	192260000	10.5515
Q9NVI7;Q5SV16	Q9NVI7	ATPase family AAA domain-containing protein 3A	ATAD3A	sp|Q9NVI7|ATD3A_HUMAN ATPase family AAA domain-containing protein 3A OS=Homo sapiens OX=9606 GN=ATAD3A PE=1 SV=2	2	16	16	5	23.8	71.368	634	113.73	3	16	3	16	2	5	4.9	23.8	515960000	21814000	494150000	5198100	79265	5118900	22.6529
F8W727;P62910;D3YTB1;D3YTI8	F8W727;P62910;D3YTB1	Ribosomal protein L32;60S ribosomal protein L32;Ribosomal protein L32 (Fragment)	RPL32;	tr|F8W727|F8W727_HUMAN Ribosomal protein L32 OS=Homo sapiens OX=9606 GN=RPL32 PE=1 SV=1;sp|P62910|RL32_HUMAN 60S ribosomal protein L32 OS=Homo sapiens OX=9606 GN=RPL32 PE=1 SV=2;tr|D3YTB1|D3YTB1_HUMAN Ribosomal protein L32 (Fragment) OS=Homo sapiens OX=960	4	14	14	14	62.1	17.962	153	113.38	7	14	7	14	7	14	47.7	62.1	3633100000	425520000	3207500000	213790000	21695000	192090000	7.53784
Q9BVP2;C9JYH9;C9JZT7;B4DMU5	Q9BVP2	Guanine nucleotide-binding protein-like 3	GNL3	sp|Q9BVP2|GNL3_HUMAN Guanine nucleotide-binding protein-like 3 OS=Homo sapiens OX=9606 GN=GNL3 PE=1 SV=2	4	13	13	13	26.6	61.992	549	113.11	1	13	1	13	1	13	1.5	26.6	273420000	6863300	266550000	4877100	221400	4655700	38.837
A0A5F9ZHL1;P24752;A0A5F9ZHJ7;A0A5F9ZHJ0;A0A5F9ZHD4;A0A5F9ZI66;A0A5F9ZHH9;A0A5F9ZHL7;H0YEL7;E9PRQ6	A0A5F9ZHL1;P24752;A0A5F9ZHJ7;A0A5F9ZHJ0;A0A5F9ZHD4;A0A5F9ZI66	Acetyl-CoA acetyltransferase 1;Acetyl-CoA acetyltransferase, mitochondrial;	ACAT1;	tr|A0A5F9ZHL1|A0A5F9ZHL1_HUMAN Acetyl-CoA acetyltransferase 1 OS=Homo sapiens OX=9606 GN=ACAT1 PE=1 SV=1;sp|P24752|THIL_HUMAN Acetyl-CoA acetyltransferase, mitochondrial OS=Homo sapiens OX=9606 GN=ACAT1 PE=1 SV=1;tr|A0A5F9ZHJ7|A0A5F9ZHJ7_HUMAN Acetyl-CoA a	10	10	10	10	31.3	46.108	434	112.94	5	9	5	9	5	9	15.7	28.6	188340000	44072000	144270000	5577400	1394400	4183000	3.27351
O95757;E9PDE8;D6RJ96	O95757;E9PDE8;D6RJ96	Heat shock 70 kDa protein 4L;Heat shock protein family A (Hsp70) member 4 like;	HSPA4L;	sp|O95757|HS74L_HUMAN Heat shock 70 kDa protein 4L OS=Homo sapiens OX=9606 GN=HSPA4L PE=1 SV=3;tr|E9PDE8|E9PDE8_HUMAN Heat shock protein family A (Hsp70) member 4 like OS=Homo sapiens OX=9606 GN=HSPA4L PE=1 SV=1;tr|D6RJ96|D6RJ96_HUMAN Heat shock protein fa	3	14	12	12	22.1	94.511	839	112.09	0	14	0	12	0	12	0	22.1	231420000	392510	231420000	2319300	0	2319300	589.59
Q9Y383;A0A0A6YYJ8;V9GZ75;F8WEU3;F8WBC1;F2Z322	Q9Y383;A0A0A6YYJ8	Putative RNA-binding protein Luc7-like 2	LUC7L2	sp|Q9Y383|LC7L2_HUMAN Putative RNA-binding protein Luc7-like 2 OS=Homo sapiens OX=9606 GN=LUC7L2 PE=1 SV=2;tr|A0A0A6YYJ8|A0A0A6YYJ8_HUMAN Putative RNA-binding protein Luc7-like 2 OS=Homo sapiens OX=9606 GN=LUC7L2 PE=3 SV=1	6	13	13	9	36	46.513	392	112.04	5	12	5	12	3	8	13	34.2	422390000	20078000	402320000	16379000	724250	15655000	20.0379
Q9Y265;E7ETR0;H7C4G5;J3QLR1;H7C4I3	Q9Y265;E7ETR0	RuvB-like 1;RuvB-like helicase	RUVBL1	sp|Q9Y265|RUVB1_HUMAN RuvB-like 1 OS=Homo sapiens OX=9606 GN=RUVBL1 PE=1 SV=1;tr|E7ETR0|E7ETR0_HUMAN RuvB-like helicase OS=Homo sapiens OX=9606 GN=RUVBL1 PE=1 SV=1	5	13	13	13	36.4	50.227	456	111.54	3	13	3	13	3	13	7.5	36.4	399300000	3557800	395750000	11335000	148240	11187000	111.234
P16403	P16403	Histone H1.2	H1-2	sp|P16403|H12_HUMAN Histone H1.2 OS=Homo sapiens OX=9606 GN=H1-2 PE=1 SV=2	1	14	14	3	37.1	21.364	213	111.02	10	13	10	13	1	3	36.6	37.1	1863400000	321940000	1541500000	117810000	22599000	95214000	4.78816
Q16658;C9JFC0;A0A0A0MSB2;C9JPH9	Q16658	Fascin	FSCN1	sp|Q16658|FSCN1_HUMAN Fascin OS=Homo sapiens OX=9606 GN=FSCN1 PE=1 SV=3	4	14	14	14	31	54.529	493	110.91	5	14	5	14	5	14	12.8	31	681370000	50274000	631100000	10059000	417780	9641000	12.5532
P13797;U3KQI3;H7C4N2;Q5TBN3;P13796;Q14651;C9JAM8	P13797	Plastin-3	PLS3	sp|P13797|PLST_HUMAN Plastin-3 OS=Homo sapiens OX=9606 GN=PLS3 PE=1 SV=4	7	13	13	13	24.3	70.81	630	110.84	5	12	5	12	5	12	9.5	22.7	603890000	28383000	575510000	7444900	709570	6735300	20.2766
P31930	P31930	Cytochrome b-c1 complex subunit 1, mitochondrial	UQCRC1	sp|P31930|QCR1_HUMAN Cytochrome b-c1 complex subunit 1, mitochondrial OS=Homo sapiens OX=9606 GN=UQCRC1 PE=1 SV=3	1	13	13	13	35.6	52.645	480	110.29	8	12	8	12	8	12	19.2	34.2	369960000	26522000	343440000	6197200	414380	5782800	12.9492
Q9BZE4;Q5T3R7	Q9BZE4	GTP-binding protein 4	GTPBP4	sp|Q9BZE4|GTPB4_HUMAN GTP-binding protein 4 OS=Homo sapiens OX=9606 GN=GTPBP4 PE=1 SV=3	2	11	11	11	21.5	73.964	634	110.04	0	11	0	11	0	11	0	21.5	213660000	392510	213660000	1974600	0	1974600	544.343
A0A804CF45;O14654	A0A804CF45;O14654	Insulin receptor substrate 4	IRS4	tr|A0A804CF45|A0A804CF45_HUMAN Insulin receptor substrate 4 OS=Homo sapiens OX=9606 GN=IRS4 PE=1 SV=1;sp|O14654|IRS4_HUMAN Insulin receptor substrate 4 OS=Homo sapiens OX=9606 GN=IRS4 PE=1 SV=1	2	14	14	14	11.1	133.68	1256	109.81	2	13	2	13	2	13	1.8	10.4	237040000	17786000	219260000	2927400	273630	2653700	12.3277
Q13148;A0A087WX29;A0A087WYY0;A0A087X260;G3V162;B1AKP7;K7EN94;A0A0A0N0M3;K7EJM5;A0A087WXQ5;A0A087WV68;A0A087WXV3;A0A087WX67;A0A087WW61;A0A087WZC9;K7EL26;A0A087WYE7;A0A0A0MSV7;K7EJ99;A0A087WTZ4	Q13148;A0A087WX29;A0A087WYY0;A0A087X260;G3V162;B1AKP7;K7EN94;A0A0A0N0M3;K7EJM5;A0A087WXQ5;A0A087WV68	TAR DNA-binding protein 43;TAR DNA-binding protein 43 (Fragment);	TARDBP;	sp|Q13148|TADBP_HUMAN TAR DNA-binding protein 43 OS=Homo sapiens OX=9606 GN=TARDBP PE=1 SV=1;tr|A0A087WX29|A0A087WX29_HUMAN TAR DNA-binding protein 43 (Fragment) OS=Homo sapiens OX=9606 GN=TARDBP PE=1 SV=1;tr|A0A087WYY0|A0A087WYY0_HUMAN TAR DNA-binding pro	20	9	9	9	22	44.739	414	109.74	4	9	4	9	4	9	11.4	22	619870000	40430000	579440000	28323000	2378200	25945000	14.3319
P06744;A0A2U3TZU2;A0A2R8Y6C7;K7EQ48;A0A0J9YXP8;A0A0J9YYH3;A0A0J9YX90;K7EPY4;K7EP41;K7ENA0;K7ERC6;K7ELR7;A0A2R8YF08;K7ERK8;A0A0J9YXM3;K7EIL4;A0A0J9YXH9;A0A0J9YYI8;K7ESF4;Q8N196	P06744;A0A2U3TZU2;A0A2R8Y6C7;K7EQ48;A0A0J9YXP8	Glucose-6-phosphate isomerase;	GPI;	sp|P06744|G6PI_HUMAN Glucose-6-phosphate isomerase OS=Homo sapiens OX=9606 GN=GPI PE=1 SV=4;tr|A0A2U3TZU2|A0A2U3TZU2_HUMAN Glucose-6-phosphate isomerase OS=Homo sapiens OX=9606 GN=GPI PE=1 SV=1;tr|A0A2R8Y6C7|A0A2R8Y6C7_HUMAN Glucose-6-phosphate isomerase O	20	15	15	15	32.4	63.146	558	109.65	3	15	3	15	3	15	5.9	32.4	717800000	47121000	670680000	15218000	1308900	13909000	14.2331
U3KQK0;Q99879;Q99877;Q93079;Q5QNW6;P62807;P58876;O60814;P57053	U3KQK0;Q99879;Q99877;Q93079;Q5QNW6;P62807;P58876;O60814;P57053	Histone H2B;Histone H2B type 1-M;Histone H2B type 1-N;	H2BC15;H2BC14;	tr|U3KQK0|U3KQK0_HUMAN Histone H2B OS=Homo sapiens OX=9606 GN=H2BC15 PE=1 SV=1;sp|Q99879|H2B1M_HUMAN Histone H2B type 1-M OS=Homo sapiens OX=9606 GN=H2BC14 PE=1 SV=3;sp|Q99877|H2B1N_HUMAN Histone H2B type 1-N OS=Homo sapiens OX=9606 GN=H2BC15 PE=1 SV=3;sp|	9	13	13	0	56.6	18.804	166	109.35	7	12	7	12	0	0	38.6	53	12269000000	578810000	11690000000	881850000	20677000	861170000	20.1966
P83731;C9JXB8;C9JNW5	P83731;C9JXB8;C9JNW5	60S ribosomal protein L24;Ribosomal protein L24	RPL24	sp|P83731|RL24_HUMAN 60S ribosomal protein L24 OS=Homo sapiens OX=9606 GN=RPL24 PE=1 SV=1;tr|C9JXB8|C9JXB8_HUMAN Ribosomal protein L24 OS=Homo sapiens OX=9606 GN=RPL24 PE=1 SV=1;tr|C9JNW5|C9JNW5_HUMAN Ribosomal protein L24 OS=Homo sapiens OX=9606 GN=RPL24	3	14	14	14	53.5	17.779	157	108.66	9	12	9	12	9	12	42	53.5	2338400000	232490000	2105900000	212800000	23002000	189800000	9.05802
E9PD53;Q9NTJ3;C9JR83;C9J9E4;C9JVD8;C9J578;C9JWF0;C9IYK2;C9JJ64	E9PD53;Q9NTJ3	Structural maintenance of chromosomes protein;Structural maintenance of chromosomes protein 4	SMC4	tr|E9PD53|E9PD53_HUMAN Structural maintenance of chromosomes protein OS=Homo sapiens OX=9606 GN=SMC4 PE=1 SV=1;sp|Q9NTJ3|SMC4_HUMAN Structural maintenance of chromosomes protein 4 OS=Homo sapiens OX=9606 GN=SMC4 PE=1 SV=2	9	14	14	14	12.6	144.45	1263	108.06	1	14	1	14	1	14	0.8	12.6	236390000	6621000	229770000	1883100	76988	1806100	34.7032
A0A7I2V3Z3;A0A7I2V351;A0A7I2V487;A0A7I2YQE1;P52292;J3QLL0;J3KS65;J3QL07	A0A7I2V3Z3;A0A7I2V351;A0A7I2V487;A0A7I2YQE1;P52292;J3QLL0;J3KS65	Karyopherin subunit alpha 2;Importin subunit alpha	KPNA2;	tr|A0A7I2V3Z3|A0A7I2V3Z3_HUMAN Karyopherin subunit alpha 2 OS=Homo sapiens OX=9606 GN=KPNA2 PE=1 SV=1;tr|A0A7I2V351|A0A7I2V351_HUMAN Importin subunit alpha OS=Homo sapiens OX=9606 GN=KPNA2 PE=1 SV=1;tr|A0A7I2V487|A0A7I2V487_HUMAN Importin subunit alpha OS=	8	10	10	10	32.3	43.541	399	107.93	1	10	1	10	1	10	1.8	32.3	427660000	392510	427660000	14117000	0	14117000	1089.55
P35998;C9JX88;C9JLS9	P35998;C9JX88	26S proteasome regulatory subunit 7;Proteasome 26S subunit, ATPase 2	PSMC2	sp|P35998|PRS7_HUMAN 26S proteasome regulatory subunit 7 OS=Homo sapiens OX=9606 GN=PSMC2 PE=1 SV=3;tr|C9JX88|C9JX88_HUMAN Proteasome 26S subunit, ATPase 2 OS=Homo sapiens OX=9606 GN=PSMC2 PE=1 SV=1	3	13	13	13	36.3	48.633	433	107.68	3	13	3	13	3	13	7.4	36.3	481860000	13622000	468240000	10261000	425690	9835400	34.3738
A0A3B3IRI2;P17812;A0A8Q3WL40;A0A3B3IRQ8;A0A3B3ITF6;A0A8Q3WKZ7;A0A3B3ITB8;B4E1E0;A0A3B3ISY3;A0A3B3ITH9;A0A8Q3WL00;A0A8Q3WL12	A0A3B3IRI2;P17812;A0A8Q3WL40;A0A3B3IRQ8;A0A3B3ITF6;A0A8Q3WKZ7;A0A3B3ITB8;B4E1E0	CTP synthase;CTP synthase 1;	CTPS1;	tr|A0A3B3IRI2|A0A3B3IRI2_HUMAN CTP synthase OS=Homo sapiens OX=9606 GN=CTPS1 PE=1 SV=1;sp|P17812|PYRG1_HUMAN CTP synthase 1 OS=Homo sapiens OX=9606 GN=CTPS1 PE=1 SV=2;tr|A0A8Q3WL40|A0A8Q3WL40_HUMAN CTP synthase OS=Homo sapiens OX=9606 GN=CTPS1 PE=1 SV=1;tr	12	15	15	14	30.5	63.723	564	106.87	2	15	2	15	2	14	3.9	30.5	462910000	26660000	436250000	12788000	888660	11899000	16.3635
P50914;E7EPB3	P50914;E7EPB3	60S ribosomal protein L14	RPL14	sp|P50914|RL14_HUMAN 60S ribosomal protein L14 OS=Homo sapiens OX=9606 GN=RPL14 PE=1 SV=4;tr|E7EPB3|E7EPB3_HUMAN 60S ribosomal protein L14 OS=Homo sapiens OX=9606 GN=RPL14 PE=1 SV=1	2	14	14	14	46	23.432	215	106.51	9	13	9	13	9	13	35.8	46	2554700000	299990000	2254800000	131590000	14058000	117530000	7.51625
P62263;A0A2R8Y811;E5RH77	P62263;A0A2R8Y811;E5RH77	40S ribosomal protein S14;Ribosomal protein S14 (Fragment);Ribosomal protein S14	RPS14;	sp|P62263|RS14_HUMAN 40S ribosomal protein S14 OS=Homo sapiens OX=9606 GN=RPS14 PE=1 SV=3;tr|A0A2R8Y811|A0A2R8Y811_HUMAN Ribosomal protein S14 (Fragment) OS=Homo sapiens OX=9606 GN=RPS14 PE=1 SV=1;tr|E5RH77|E5RH77_HUMAN Ribosomal protein S14 OS=Homo sapien	3	7	7	7	41.1	16.273	151	106.05	6	7	6	7	6	7	33.1	41.1	1555600000	173420000	1382200000	119270000	17108000	102160000	7.97025
Q13347;A0A7I2YQU2;A0A7I2YQF8;A0A7I2V3U3;A0A7I2YQC8;A0A7I2YQT9;A0A7I2V685;A0A7I2V3N2;A0A7I2V613;A0A7I2YQI2;A0A7I2V640;A0A7P0MRT9;A0A7I2V607;A0A7I2V2M3;Q5TFK1;A0A7I2V5V8;A0A7I2YQI6;A0A7I2V3K6;A0A7I2V4S8;A0A7I2V4C2;A0A7I2YQP9;A0A7I2V391;A0A7I2V3T4;A0A7I2V5E4;A0A7I2YQX4;A0A7I2YQN1;A0A7I2V415	Q13347;A0A7I2YQU2;A0A7I2YQF8;A0A7I2V3U3;A0A7I2YQC8;A0A7I2YQT9;A0A7I2V685;A0A7I2V3N2;A0A7I2V613;A0A7I2YQI2;A0A7I2V640;A0A7P0MRT9;A0A7I2V607;A0A7I2V2M3;Q5TFK1;A0A7I2V5V8;A0A7I2YQI6;A0A7I2V3K6;A0A7I2V4S8;A0A7I2V4C2	Eukaryotic translation initiation factor 3 subunit I;	EIF3I;	sp|Q13347|EIF3I_HUMAN Eukaryotic translation initiation factor 3 subunit I OS=Homo sapiens OX=9606 GN=EIF3I PE=1 SV=1;tr|A0A7I2YQU2|A0A7I2YQU2_HUMAN Eukaryotic translation initiation factor 3 subunit I OS=Homo sapiens OX=9606 GN=EIF3I PE=1 SV=1;tr|A0A7I2YQ	27	9	9	9	46.2	36.501	325	105	0	9	0	9	0	9	0	46.2	363690000	392510	363690000	7191500	0	7191500	926.575
P25398	P25398	40S ribosomal protein S12	RPS12	sp|P25398|RS12_HUMAN 40S ribosomal protein S12 OS=Homo sapiens OX=9606 GN=RPS12 PE=1 SV=3	1	12	12	12	71.2	14.515	132	104.51	6	12	6	12	6	12	40.2	71.2	1533000000	159660000	1373300000	99079000	7280900	91799000	8.6014
Q15393	Q15393	Splicing factor 3B subunit 3	SF3B3	sp|Q15393|SF3B3_HUMAN Splicing factor 3B subunit 3 OS=Homo sapiens OX=9606 GN=SF3B3 PE=1 SV=4	1	9	9	9	10.9	135.58	1217	104.16	1	9	1	9	1	9	1.2	10.9	167850000	6123100	161720000	1698600	102050	1698600	26.4115
P62136;A0A7I2V4F7;E9PMD7	P62136;A0A7I2V4F7;E9PMD7	Serine/threonine-protein phosphatase PP1-alpha catalytic subunit;Serine/threonine-protein phosphatase;	PPP1CA;	sp|P62136|PP1A_HUMAN Serine/threonine-protein phosphatase PP1-alpha catalytic subunit OS=Homo sapiens OX=9606 GN=PPP1CA PE=1 SV=1;tr|A0A7I2V4F7|A0A7I2V4F7_HUMAN Serine/threonine-protein phosphatase OS=Homo sapiens OX=9606 GN=PPP1CA PE=1 SV=1;tr|E9PMD7|E9PM	3	11	11	2	36.4	37.512	330	104.11	1	11	1	11	1	2	4.2	36.4	343400000	8324600	335080000	6209200	416230	5793000	40.2518
A0A087WXM6;J3QQT2;J3KRX5;A0A0A6YYL6;P18621;J3QLC8;A0A0A0MRF8;J3KRB3;A0A087WWH0;J3QS96;A0A087WY81;J3KSJ0	A0A087WXM6;J3QQT2;J3KRX5;A0A0A6YYL6;P18621;J3QLC8;A0A0A0MRF8;J3KRB3;A0A087WWH0;J3QS96;A0A087WY81	60S ribosomal protein L17 (Fragment);	RPL17;	tr|A0A087WXM6|A0A087WXM6_HUMAN 60S ribosomal protein L17 (Fragment) OS=Homo sapiens OX=9606 GN=RPL17 PE=1 SV=1;tr|J3QQT2|J3QQT2_HUMAN 60S ribosomal protein L17 (Fragment) OS=Homo sapiens OX=9606 GN=RPL17 PE=1 SV=1;tr|J3KRX5|J3KRX5_HUMAN 60S ribosomal prote	12	14	14	14	63.9	19.586	169	103.73	7	14	7	14	7	14	40.2	63.9	3324300000	272190000	3052100000	86875000	5922300	80952000	11.2131
P20042	P20042	Eukaryotic translation initiation factor 2 subunit 2	EIF2S2	sp|P20042|IF2B_HUMAN Eukaryotic translation initiation factor 2 subunit 2 OS=Homo sapiens OX=9606 GN=EIF2S2 PE=1 SV=2	1	14	14	14	32.1	38.388	333	103.69	1	14	1	14	1	14	3.6	32.1	511520000	392510	511520000	11425000	0	11425000	1303.2
O76094;D6RDY6;R4GNC1	O76094;D6RDY6;R4GNC1	Signal recognition particle subunit SRP72;Signal recognition particle 72 (Fragment);	SRP72;	sp|O76094|SRP72_HUMAN Signal recognition particle subunit SRP72 OS=Homo sapiens OX=9606 GN=SRP72 PE=1 SV=3;tr|D6RDY6|D6RDY6_HUMAN Signal recognition particle 72 (Fragment) OS=Homo sapiens OX=9606 GN=SRP72 PE=1 SV=3;tr|R4GNC1|R4GNC1_HUMAN Signal recognition	3	11	11	11	21.9	74.605	671	103.6	1	10	1	10	1	10	1.6	20.3	155630000	392510	155630000	2367800	0	2367800	396.499
J3QSV6;O76021;I3L3U9;I3L3C4;I3L234;I3L1A3	J3QSV6;O76021;I3L3U9;I3L3C4	Ribosomal L1 domain containing 1 (Fragment);Ribosomal L1 domain-containing protein 1;	RSL1D1;	tr|J3QSV6|J3QSV6_HUMAN Ribosomal L1 domain containing 1 (Fragment) OS=Homo sapiens OX=9606 GN=RSL1D1 PE=1 SV=1;sp|O76021|RL1D1_HUMAN Ribosomal L1 domain-containing protein 1 OS=Homo sapiens OX=9606 GN=RSL1D1 PE=1 SV=3;tr|I3L3U9|I3L3U9_HUMAN Ribosomal L1 do	6	13	13	13	28.6	48.208	430	103.58	2	13	2	13	2	13	4	28.6	513010000	22769000	490240000	9716400	948710	9716400	21.531
Q92878;A0A1W2PQ90;A0A494C1B7;A0A494BZX5;A0A494C122;E7ESD9;E7EN38;A0A494C0Y7;E9PM98;H7C0P8;A0A494BZX8;A0A494BZW0;H7C0V2	Q92878;A0A1W2PQ90;A0A494C1B7	DNA repair protein RAD50;Zinc-hook domain-containing protein;	RAD50;	sp|Q92878|RAD50_HUMAN DNA repair protein RAD50 OS=Homo sapiens OX=9606 GN=RAD50 PE=1 SV=1;tr|A0A1W2PQ90|A0A1W2PQ90_HUMAN Zinc-hook domain-containing protein OS=Homo sapiens OX=9606 PE=4 SV=2;tr|A0A494C1B7|A0A494C1B7_HUMAN RAD50 double strand break repair p	13	16	16	16	13.9	153.89	1312	103.35	0	16	0	16	0	16	0	13.9	155940000	392510	155940000	935540	0	935540	397.289
Q15366;F8VZX2;H3BRU6;F8W0G4;F8VXH9;F8W1G6;H3BND9;H3BSS4	Q15366;F8VZX2;H3BRU6;F8W0G4;F8VXH9;F8W1G6	Poly(rC)-binding protein 2;Poly(rC) binding protein 2;Poly(rC) binding protein 2 (Fragment)	PCBP2;	sp|Q15366|PCBP2_HUMAN Poly(rC)-binding protein 2 OS=Homo sapiens OX=9606 GN=PCBP2 PE=1 SV=1;tr|F8VZX2|F8VZX2_HUMAN Poly(rC) binding protein 2 OS=Homo sapiens OX=9606 GN=PCBP2 PE=1 SV=1;tr|H3BRU6|H3BRU6_HUMAN Poly(rC) binding protein 2 (Fragment) OS=Homo sa	8	14	9	4	51.5	38.58	365	103.07	7	14	5	9	2	4	24.4	51.5	1855500000	130450000	1725100000	80222000	6017500	74204000	13.2242
P62888;E5RI99;A0A0C4DH44;E5RJH3;A0A0B4J213	P62888;E5RI99;A0A0C4DH44	60S ribosomal protein L30;60S ribosomal protein L30 (Fragment);Ribosomal protein L30	RPL30;	sp|P62888|RL30_HUMAN 60S ribosomal protein L30 OS=Homo sapiens OX=9606 GN=RPL30 PE=1 SV=2;tr|E5RI99|E5RI99_HUMAN 60S ribosomal protein L30 (Fragment) OS=Homo sapiens OX=9606 GN=RPL30 PE=1 SV=1;tr|A0A0C4DH44|A0A0C4DH44_HUMAN Ribosomal protein L30 OS=Homo sa	5	10	10	10	74.8	12.784	115	102.75	3	10	3	10	3	10	34.8	74.8	2468000000	44394000	2423600000	243190000	5549200	237640000	54.593
K7ELC7;P61353	K7ELC7;P61353	60S ribosomal protein L27 (Fragment);60S ribosomal protein L27	RPL27	tr|K7ELC7|K7ELC7_HUMAN 60S ribosomal protein L27 (Fragment) OS=Homo sapiens OX=9606 GN=RPL27 PE=1 SV=1;sp|P61353|RL27_HUMAN 60S ribosomal protein L27 OS=Homo sapiens OX=9606 GN=RPL27 PE=1 SV=2	2	8	8	8	46.5	16.359	144	102.22	5	7	5	7	5	7	36.8	46.5	2502100000	198760000	2303400000	94480000	6349300	88130000	11.5889
Q9UG63;C9JHK9;C9JZV3	Q9UG63;C9JHK9;C9JZV3	ATP-binding cassette sub-family F member 2;ATP binding cassette subfamily F member 2 (Fragment);	ABCF2;	sp|Q9UG63|ABCF2_HUMAN ATP-binding cassette sub-family F member 2 OS=Homo sapiens OX=9606 GN=ABCF2 PE=1 SV=2;tr|C9JHK9|C9JHK9_HUMAN ATP binding cassette subfamily F member 2 (Fragment) OS=Homo sapiens OX=9606 GN=ABCF2 PE=1 SV=1;tr|C9JZV3|C9JZV3_HUMAN ATP bi	3	14	14	14	26.5	71.289	623	102.05	3	13	3	13	3	13	5.3	24.9	333310000	12486000	320820000	5181500	84202	5097300	25.6944
P53041;H0YDU8;A8MU39	P53041;H0YDU8;A8MU39	Serine/threonine-protein phosphatase 5;Serine/threonine-protein phosphatase (Fragment);	PPP5C;	sp|P53041|PPP5_HUMAN Serine/threonine-protein phosphatase 5 OS=Homo sapiens OX=9606 GN=PPP5C PE=1 SV=1;tr|H0YDU8|H0YDU8_HUMAN Serine/threonine-protein phosphatase (Fragment) OS=Homo sapiens OX=9606 GN=PPP5C PE=1 SV=1;tr|A8MU39|A8MU39_HUMAN Serine/threonine	3	9	9	9	21.4	56.878	499	101.82	0	9	0	9	0	9	0	21.4	109920000	392510	109920000	2999100	0	2999100	280.044
Q9NUU7;I3L0H8;F6QDS0;H3BQK0;Q9UMR2;I3L352;H3BTB3;H3BMQ5;H3BN59;H0YD26;A0A1B0GV69;E9PR46;J3QL17;Q9UHL0	Q9NUU7;I3L0H8;F6QDS0;H3BQK0;Q9UMR2;I3L352	ATP-dependent RNA helicase DDX19A;DEAD-box helicase 19A;RNA helicase	DDX19A;	sp|Q9NUU7|DD19A_HUMAN ATP-dependent RNA helicase DDX19A OS=Homo sapiens OX=9606 GN=DDX19A PE=1 SV=1;tr|I3L0H8|I3L0H8_HUMAN DEAD-box helicase 19A OS=Homo sapiens OX=9606 GN=DDX19A PE=1 SV=1;tr|F6QDS0|F6QDS0_HUMAN RNA helicase OS=Homo sapiens OX=9606 GN=hCG_	14	12	12	12	29.9	53.974	478	101.35	0	12	0	12	0	12	0	29.9	338440000	392510	338440000	7752300	0	7752300	862.246
Q9Y2X3;H7BZ72	Q9Y2X3	Nucleolar protein 58	NOP58	sp|Q9Y2X3|NOP58_HUMAN Nucleolar protein 58 OS=Homo sapiens OX=9606 GN=NOP58 PE=1 SV=1	2	12	12	12	31.4	59.578	529	100.99	1	12	1	12	1	12	2.8	31.4	375770000	392510	375770000	8230300	0	8230300	957.351
Q15029;K7EP67;K7EJ74;K7EIT3	Q15029	116 kDa U5 small nuclear ribonucleoprotein component	EFTUD2	sp|Q15029|U5S1_HUMAN 116 kDa U5 small nuclear ribonucleoprotein component OS=Homo sapiens OX=9606 GN=EFTUD2 PE=1 SV=1	4	15	14	14	21	109.43	972	100.85	2	15	1	14	1	14	2.3	21	319120000	6737000	312390000	2918600	124760	2793800	46.3693
H7C463;C9J406;B9A067;Q16891;D6RAW4	H7C463;C9J406;B9A067;Q16891	MICOS complex subunit MIC60 (Fragment);MICOS complex subunit MIC60	IMMT;	tr|H7C463|H7C463_HUMAN MICOS complex subunit MIC60 (Fragment) OS=Homo sapiens OX=9606 GN=IMMT PE=1 SV=1;tr|C9J406|C9J406_HUMAN MICOS complex subunit MIC60 OS=Homo sapiens OX=9606 GN=IMMT PE=1 SV=1;tr|B9A067|B9A067_HUMAN MICOS complex subunit MIC60 OS=Homo	5	15	15	15	28.7	68.064	613	100.61	4	12	4	12	4	12	6.7	24.1	239230000	18097000	221130000	2400000	236440	2163500	12.2192
Q9BQG0;I3L1L3	Q9BQG0;I3L1L3	Myb-binding protein 1A;MYB binding protein 1a (Fragment)	MYBBP1A	sp|Q9BQG0|MBB1A_HUMAN Myb-binding protein 1A OS=Homo sapiens OX=9606 GN=MYBBP1A PE=1 SV=2;tr|I3L1L3|I3L1L3_HUMAN MYB binding protein 1a (Fragment) OS=Homo sapiens OX=9606 GN=MYBBP1A PE=1 SV=1	2	12	12	12	10.2	148.85	1328	98.921	1	12	1	12	1	12	0.7	10.2	175110000	3244700	171860000	1190000	42139	1147800	52.9664
Q9P258	Q9P258	Protein RCC2	RCC2	sp|Q9P258|RCC2_HUMAN Protein RCC2 OS=Homo sapiens OX=9606 GN=RCC2 PE=1 SV=2	1	14	14	14	30.5	56.084	522	98.534	2	13	2	13	2	13	5.2	28.5	399910000	13491000	386420000	6416100	264530	6151600	28.6428
P62750;H7BY10;K7EJV9;K7ERT8;A8MUS3;K7EMA7	P62750;H7BY10;K7EJV9;K7ERT8;A8MUS3	60S ribosomal protein L23a;Ribosomal protein L23a (Fragment)	RPL23A;	sp|P62750|RL23A_HUMAN 60S ribosomal protein L23a OS=Homo sapiens OX=9606 GN=RPL23A PE=1 SV=1;tr|H7BY10|H7BY10_HUMAN Ribosomal protein L23a (Fragment) OS=Homo sapiens OX=9606 GN=RPL23A PE=1 SV=1;tr|K7EJV9|K7EJV9_HUMAN Ribosomal protein L23a (Fragment) OS=Ho	6	12	12	12	49.4	17.695	156	97.963	6	12	6	12	6	12	35.3	49.4	1784000000	126990000	1657000000	138480000	13724000	124760000	13.0483
P06737;E9PK47;P11217;P11216;H0Y4Z6	P06737;E9PK47	Glycogen phosphorylase, liver form;Alpha-1,4 glucan phosphorylase	PYGL	sp|P06737|PYGL_HUMAN Glycogen phosphorylase, liver form OS=Homo sapiens OX=9606 GN=PYGL PE=1 SV=4;tr|E9PK47|E9PK47_HUMAN Alpha-1,4 glucan phosphorylase OS=Homo sapiens OX=9606 GN=PYGL PE=1 SV=1	5	14	14	14	21.3	97.147	847	97.37	0	14	0	14	0	14	0	21.3	228560000	392510	228560000	1731300	0	1731300	582.304
J3KTL2;Q07955;J3KSR8;J3QQV5;J3KSW7	J3KTL2;Q07955;J3KSR8	Serine/arginine-rich splicing factor 1;	SRSF1;	tr|J3KTL2|J3KTL2_HUMAN Serine/arginine-rich splicing factor 1 OS=Homo sapiens OX=9606 GN=SRSF1 PE=1 SV=1;sp|Q07955|SRSF1_HUMAN Serine/arginine-rich splicing factor 1 OS=Homo sapiens OX=9606 GN=SRSF1 PE=1 SV=2;tr|J3KSR8|J3KSR8_HUMAN Serine and arginine rich	5	12	12	12	51.4	28.329	253	97.319	3	12	3	12	3	12	11.5	51.4	603870000	29589000	574280000	25780000	882870	24897000	19.4086
Q9UHD1;E9PHZ2;E9PIZ4;E9PSD5;E9PPQ5;E9PL00;E9PIF7	Q9UHD1;E9PHZ2	Cysteine and histidine-rich domain-containing protein 1;Cysteine and histidine rich domain containing 1	CHORDC1	sp|Q9UHD1|CHRD1_HUMAN Cysteine and histidine-rich domain-containing protein 1 OS=Homo sapiens OX=9606 GN=CHORDC1 PE=1 SV=2;tr|E9PHZ2|E9PHZ2_HUMAN Cysteine and histidine rich domain containing 1 OS=Homo sapiens OX=9606 GN=CHORDC1 PE=1 SV=1	7	10	10	10	34	37.489	332	96.485	0	10	0	10	0	10	0	34	246200000	392510	246200000	6633700	0	6633700	627.245
P41091;Q2VIR3;H7BZU1	P41091;Q2VIR3	Eukaryotic translation initiation factor 2 subunit 3;Eukaryotic translation initiation factor 2 subunit 3B	EIF2S3;EIF2S3B	sp|P41091|IF2G_HUMAN Eukaryotic translation initiation factor 2 subunit 3 OS=Homo sapiens OX=9606 GN=EIF2S3 PE=1 SV=3;sp|Q2VIR3|IF2GL_HUMAN Eukaryotic translation initiation factor 2 subunit 3B OS=Homo sapiens OX=9606 GN=EIF2S3B PE=2 SV=2	3	12	12	12	37.7	51.109	472	96.455	4	11	4	11	4	11	10.2	35.6	562700000	34533000	528160000	12080000	1381300	10698000	15.2944
A0A1B0GVU9;P47897;H7C0R3;A0A0U1RQX5;A0A1B0GTT3;A0A0U1RQQ5;A0A0U1RR79;A0A0U1RQX9;A0A0U1RRC8;A0A0U1RR66;C9J165;A0A0U1RQT0	A0A1B0GVU9;P47897;H7C0R3	glutamine--tRNA ligase (Fragment);Glutamine--tRNA ligase;	QARS1;	tr|A0A1B0GVU9|A0A1B0GVU9_HUMAN glutamine--tRNA ligase (Fragment) OS=Homo sapiens OX=9606 GN=QARS1 PE=1 SV=1;sp|P47897|SYQ_HUMAN Glutamine--tRNA ligase OS=Homo sapiens OX=9606 GN=QARS1 PE=1 SV=1;tr|H7C0R3|H7C0R3_HUMAN Glutaminyl-tRNA synthetase 1 (Fragment)	12	13	13	1	21.7	83.782	736	96.382	0	13	0	13	0	1	0	21.7	507080000	392510	507080000	7330700	0	7330700	1291.89
H0Y5B4;H7BZ11;J3KQN4;P83881;H7BY91;H0Y3V9;R4GN19;F5GYZ4	H0Y5B4;H7BZ11;J3KQN4;P83881;H7BY91;H0Y3V9	Ribosomal protein L36a;RPL36A-HNRNPH2 readthrough	RPL36A;RPL36A-HNRNPH2;	tr|H0Y5B4|H0Y5B4_HUMAN Ribosomal protein L36a OS=Homo sapiens OX=9606 GN=RPL36A PE=3 SV=2;tr|H7BZ11|H7BZ11_HUMAN RPL36A-HNRNPH2 readthrough OS=Homo sapiens OX=9606 GN=RPL36A-HNRNPH2 PE=3 SV=2;tr|J3KQN4|J3KQN4_HUMAN Ribosomal protein L36a OS=Homo sapiens OX	8	14	14	4	56.2	13.228	112	95.812	7	12	7	12	1	4	50.9	50.9	833160000	156530000	676630000	99291000	21293000	77997000	4.32269
A0A8I5KVB5;A0A494C1K3;P78347;A0A494C0Q7;C9J6M0;A0A087WW90;A0A0D9SF80;A0A494C0I1;A0A494C1N8;Q86UP8;Q6EKJ0	A0A8I5KVB5;A0A494C1K3;P78347	General transcription factor IIi;	GTF2I;	tr|A0A8I5KVB5|A0A8I5KVB5_HUMAN General transcription factor IIi OS=Homo sapiens OX=9606 GN=GTF2I PE=1 SV=1;tr|A0A494C1K3|A0A494C1K3_HUMAN General transcription factor IIi OS=Homo sapiens OX=9606 GN=GTF2I PE=1 SV=1;sp|P78347|GTF2I_HUMAN General transcriptio	11	14	14	14	12.8	126.6	1118	95.76	0	14	0	14	0	14	0	12.8	215540000	392510	215540000	1860200	0	1860200	549.133
P05455;E7ERC4;E9PGX9;E9PFL9	P05455;E7ERC4	Lupus La protein;Small RNA binding exonuclease protection factor La (Fragment)	SSB	sp|P05455|LA_HUMAN Lupus La protein OS=Homo sapiens OX=9606 GN=SSB PE=1 SV=2;tr|E7ERC4|E7ERC4_HUMAN Small RNA binding exonuclease protection factor La (Fragment) OS=Homo sapiens OX=9606 GN=SSB PE=1 SV=1	4	14	14	14	33.3	46.836	408	95.118	0	14	0	14	0	14	0	33.3	318690000	392510	318690000	3392000	0	3392000	811.928
P46940;H0YLE8;A0A0J9YXZ5;A0A087X225	P46940;H0YLE8;A0A0J9YXZ5	Ras GTPase-activating-like protein IQGAP1;IQ motif containing GTPase activating protein 1;	IQGAP1;	sp|P46940|IQGA1_HUMAN Ras GTPase-activating-like protein IQGAP1 OS=Homo sapiens OX=9606 GN=IQGAP1 PE=1 SV=1;tr|H0YLE8|H0YLE8_HUMAN IQ motif containing GTPase activating protein 1 OS=Homo sapiens OX=9606 GN=IQGAP1 PE=1 SV=1;tr|A0A0J9YXZ5|A0A0J9YXZ5_HUMAN IQ	4	13	13	13	9.5	189.25	1657	92.63	1	13	1	13	1	13	0.7	9.5	184520000	5147500	179370000	960530	54184	906350	34.846
A0A2R8Y891;P08237;F8VZI0;F8VX13;F8VZQ1;F8VSF7;F8VTQ3;F8VW30;V9GY25;F8VUB8;F8VYK8;F8VVE3;F8VP00;Q5VSR5	A0A2R8Y891;P08237;F8VZI0	ATP-dependent 6-phosphofructokinase;ATP-dependent 6-phosphofructokinase, muscle type;	PFKM;	tr|A0A2R8Y891|A0A2R8Y891_HUMAN ATP-dependent 6-phosphofructokinase OS=Homo sapiens OX=9606 GN=PFKM PE=1 SV=1;sp|P08237|PFKAM_HUMAN ATP-dependent 6-phosphofructokinase, muscle type OS=Homo sapiens OX=9606 GN=PFKM PE=1 SV=2;tr|F8VZI0|F8VZI0_HUMAN Phosphofruc	14	8	6	6	13.7	96.907	883	92.537	0	8	0	6	0	6	0	13.7	83999000	392510	83999000	1370000	0	1370000	214.005
P36542	P36542	ATP synthase subunit gamma, mitochondrial	ATP5F1C	sp|P36542|ATPG_HUMAN ATP synthase subunit gamma, mitochondrial OS=Homo sapiens OX=9606 GN=ATP5F1C PE=1 SV=1	1	12	12	12	38.6	32.996	298	92.478	3	11	3	11	3	11	9.4	35.6	414910000	9604800	405310000	20306000	564990	19741000	42.1987
Q14166	Q14166	Tubulin--tyrosine ligase-like protein 12	TTLL12	sp|Q14166|TTL12_HUMAN Tubulin--tyrosine ligase-like protein 12 OS=Homo sapiens OX=9606 GN=TTLL12 PE=1 SV=2	1	10	10	10	22.8	74.403	644	91.891	0	10	0	10	0	10	0	22.8	221080000	392510	221080000	1859500	0	1859500	563.247
A0A6Q8PFM5;O95831;A0A6Q8PFQ8;A0A6Q8PFS4;A0A6Q8PHC0;A0A6Q8PHJ9;A0A7I2PK44;A0A6Q8PG15;A0A6Q8PFE1;A0A6Q8PFA7;A0A7I2RLJ8;A0A6Q8PFW2;E9PMA0;A0A6Q8PHJ4;A0A6Q8PF87;A0A6Q8PFN1	A0A6Q8PFM5;O95831;A0A6Q8PFQ8;A0A6Q8PFS4;A0A6Q8PHC0;A0A6Q8PHJ9;A0A7I2PK44;A0A6Q8PG15;A0A6Q8PFE1;A0A6Q8PFA7;A0A7I2RLJ8;A0A6Q8PFW2	Apoptosis inducing factor mitochondria associated 1;Apoptosis-inducing factor 1, mitochondrial;	AIFM1;	tr|A0A6Q8PFM5|A0A6Q8PFM5_HUMAN Apoptosis inducing factor mitochondria associated 1 OS=Homo sapiens OX=9606 GN=AIFM1 PE=1 SV=1;sp|O95831|AIFM1_HUMAN Apoptosis-inducing factor 1, mitochondrial OS=Homo sapiens OX=9606 GN=AIFM1 PE=1 SV=1;tr|A0A6Q8PFQ8|A0A6Q8PF	16	13	13	13	27	66.801	612	91.698	4	11	4	11	4	11	7.4	23.4	251040000	20458000	230580000	3423000	619940	2803000	11.2709
E9PC52;Q16576;Q5JP02;Q5JP01;C9JAJ9;Q5JNZ6;C9J7L0	E9PC52;Q16576	RB binding protein 7, chromatin remodeling factor;Histone-binding protein RBBP7	RBBP7	tr|E9PC52|E9PC52_HUMAN RB binding protein 7, chromatin remodeling factor OS=Homo sapiens OX=9606 GN=RBBP7 PE=1 SV=1;sp|Q16576|RBBP7_HUMAN Histone-binding protein RBBP7 OS=Homo sapiens OX=9606 GN=RBBP7 PE=1 SV=1	7	12	12	5	28.8	46.938	416	91.422	0	12	0	12	0	5	0	28.8	512080000	392510	512080000	21109000	0	21109000	1304.63
Q7L014;A0A0C4DG89;D6RJA6	Q7L014;A0A0C4DG89	Probable ATP-dependent RNA helicase DDX46;RNA helicase	DDX46	sp|Q7L014|DDX46_HUMAN Probable ATP-dependent RNA helicase DDX46 OS=Homo sapiens OX=9606 GN=DDX46 PE=1 SV=2;tr|A0A0C4DG89|A0A0C4DG89_HUMAN RNA helicase OS=Homo sapiens OX=9606 GN=DDX46 PE=1 SV=1	3	14	14	14	14	117.36	1031	91.416	1	14	1	14	1	14	0.8	14	232240000	5745300	226500000	2293200	97379	2293200	39.4235
P62879;C9JIS1;C9JXA5;C9JZN1;E7EP32;A0A7I2S2S9;Q9HAV0;H7C5J5;A0A6Q8PFW8;A0A6Q8PG88;A0A6Q8PFE0;A0A6Q8PFV8;C9JD14	P62879;C9JIS1;C9JXA5;C9JZN1;E7EP32;A0A7I2S2S9;Q9HAV0	Guanine nucleotide-binding protein G(I)/G(S)/G(T) subunit beta-2;G protein subunit beta 2 (Fragment);	GNB2;	sp|P62879|GBB2_HUMAN Guanine nucleotide-binding protein G(I)/G(S)/G(T) subunit beta-2 OS=Homo sapiens OX=9606 GN=GNB2 PE=1 SV=3;tr|C9JIS1|C9JIS1_HUMAN G protein subunit beta 2 (Fragment) OS=Homo sapiens OX=9606 GN=GNB2 PE=1 SV=1;tr|C9JXA5|C9JXA5_HUMAN G pr	13	9	9	4	31.8	37.331	340	91.162	2	9	2	9	1	4	7.1	31.8	353730000	8011100	345710000	19516000	616240	18900000	43.1539
A0A804HK76;O75369;A0A804HL72;E7EN95;A0A804HJC2;H7C5L4	A0A804HK76;O75369;A0A804HL72;E7EN95	Filamin B;Filamin-B;	FLNB;	tr|A0A804HK76|A0A804HK76_HUMAN Filamin B OS=Homo sapiens OX=9606 GN=FLNB PE=1 SV=1;sp|O75369|FLNB_HUMAN Filamin-B OS=Homo sapiens OX=9606 GN=FLNB PE=1 SV=2;tr|A0A804HL72|A0A804HL72_HUMAN Filamin B OS=Homo sapiens OX=9606 GN=FLNB PE=1 SV=1;tr|E7EN95|E7EN95_	6	16	14	13	8.5	274.02	2562	91.134	1	15	0	14	0	13	0.3	8.2	212510000	392510	212510000	856870	0	856870	541.413
H0Y8C6;O00410;E7EV12;E7EQT5;E7ETV3;H0Y3V4;O60518;C9JQT6;C9JZD8;E7ETV8;E7ESZ1;E7EWK4;E7EX05	H0Y8C6;O00410	Importin 5 (Fragment);Importin-5	IPO5	tr|H0Y8C6|H0Y8C6_HUMAN Importin 5 (Fragment) OS=Homo sapiens OX=9606 GN=IPO5 PE=1 SV=1;sp|O00410|IPO5_HUMAN Importin-5 OS=Homo sapiens OX=9606 GN=IPO5 PE=1 SV=4	13	11	11	11	12.2	123.75	1099	90.829	0	11	0	11	0	11	0	12.2	187230000	392510	187230000	1966500	0	1966500	477.007
P43246;A0A2R8YFH0;E9PHA6;A0A2R8Y6P0;A0A2R8YG02;A0A2R8Y7S8;A0A2R8Y713	P43246;A0A2R8YFH0;E9PHA6;A0A2R8Y6P0;A0A2R8YG02;A0A2R8Y7S8	DNA mismatch repair protein Msh2;DNA mismatch repair protein	MSH2;	sp|P43246|MSH2_HUMAN DNA mismatch repair protein Msh2 OS=Homo sapiens OX=9606 GN=MSH2 PE=1 SV=1;tr|A0A2R8YFH0|A0A2R8YFH0_HUMAN DNA mismatch repair protein OS=Homo sapiens OX=9606 GN=MSH2 PE=1 SV=1;tr|E9PHA6|E9PHA6_HUMAN DNA mismatch repair protein OS=Homo	7	14	14	14	16.9	104.74	934	90.794	1	14	1	14	1	14	1.1	16.9	207430000	6238900	201190000	3066500	113430	2953000	32.2477
P62829;C9JD32;J3KT29;B9ZVP7;J3KTJ3;J3QQT9	P62829;C9JD32;J3KT29;B9ZVP7	60S ribosomal protein L23;Ribosomal protein L23 (Fragment)	RPL23;	sp|P62829|RL23_HUMAN 60S ribosomal protein L23 OS=Homo sapiens OX=9606 GN=RPL23 PE=1 SV=1;tr|C9JD32|C9JD32_HUMAN Ribosomal protein L23 (Fragment) OS=Homo sapiens OX=9606 GN=RPL23 PE=1 SV=1;tr|J3KT29|J3KT29_HUMAN 60S ribosomal protein L23 OS=Homo sapiens OX	6	9	9	9	61.4	14.865	140	90.582	7	8	7	8	7	8	59.3	55	3653700000	281610000	3372100000	306170000	23011000	283160000	11.9744
J3QRS3;P19105;O14950;P24844;J3KTJ1	J3QRS3;P19105;O14950;P24844;J3KTJ1	Myosin light chain 12A;Myosin regulatory light chain 12A;Myosin regulatory light chain 12B	MYL12A;	tr|J3QRS3|J3QRS3_HUMAN Myosin light chain 12A OS=Homo sapiens OX=9606 GN=MYL12A PE=1 SV=1;sp|P19105|ML12A_HUMAN Myosin regulatory light chain 12A OS=Homo sapiens OX=9606 GN=MYL12A PE=1 SV=2;sp|O14950|ML12B_HUMAN Myosin regulatory light chain 12B OS=Homo sa	5	6	6	6	39	20.457	177	90.578	2	6	2	6	2	6	11.9	39	425970000	28407000	397560000	34516000	2367300	32149000	13.9951
Q96HS1;F5GXG4	Q96HS1	Serine/threonine-protein phosphatase PGAM5, mitochondrial	PGAM5	sp|Q96HS1|PGAM5_HUMAN Serine/threonine-protein phosphatase PGAM5, mitochondrial OS=Homo sapiens OX=9606 GN=PGAM5 PE=1 SV=2	2	14	14	14	47.4	32.004	289	90.196	5	13	5	13	5	13	16.6	43.9	561990000	36441000	525550000	18191000	1656400	16535000	14.4219
P19367;B1AR62;Q2TB90;P52790	P19367	Hexokinase-1	HK1	sp|P19367|HXK1_HUMAN Hexokinase-1 OS=Homo sapiens OX=9606 GN=HK1 PE=1 SV=3	4	14	14	11	16.6	102.48	917	89.643	0	14	0	14	0	11	0	16.6	189090000	392510	189090000	2932000	0	2932000	481.746
O15067;H0YGH1;J3KTQ5;J3QSG0;J3QSH6	O15067	Phosphoribosylformylglycinamidine synthase	PFAS	sp|O15067|PUR4_HUMAN Phosphoribosylformylglycinamidine synthase OS=Homo sapiens OX=9606 GN=PFAS PE=1 SV=4	5	11	11	11	12.5	144.73	1338	89.068	0	11	0	11	0	11	0	12.5	248820000	392510	248820000	702970	0	702970	633.92
Q13283;A0A7I2V5M7;A0A7I2YQN9;A0A7P0P2U7;A0A7I2YQU8;A0A7I2V651;E5RIF8;A0A7I2V2S5;E5RJU8;A0A7I2YQH0;E5RH42;A0A7I2V2V1;E5RH00;A0A7I2YQF2;A0A7I2V3C4;A0A7I2V4Y8;A0A7I2V533;A0A7I2V5H1;A0A7I2YQM1;A0A7I2V565;A0A7I2YQQ8;A0A7I2YQB1;A0A7I2V494;A0A7I2V4D8;A0A7I2V326	Q13283;A0A7I2V5M7;A0A7I2YQN9;A0A7P0P2U7;A0A7I2YQU8;A0A7I2V651	Ras GTPase-activating protein-binding protein 1;G3BP stress granule assembly factor 1;	G3BP1;	sp|Q13283|G3BP1_HUMAN Ras GTPase-activating protein-binding protein 1 OS=Homo sapiens OX=9606 GN=G3BP1 PE=1 SV=1;tr|A0A7I2V5M7|A0A7I2V5M7_HUMAN G3BP stress granule assembly factor 1 OS=Homo sapiens OX=9606 GN=G3BP1 PE=1 SV=1;tr|A0A7I2YQN9|A0A7I2YQN9_HUMAN	25	10	10	9	30.5	52.164	466	88.231	3	10	3	10	3	9	6.2	30.5	393700000	21859000	371840000	5028200	274130	4754000	17.0108
P35520;C9JMA6;H7C2H4;H7C1W6;H7C2W0	P35520	Cystathionine beta-synthase	CBS	sp|P35520|CBS_HUMAN Cystathionine beta-synthase OS=Homo sapiens OX=9606 GN=CBS PE=1 SV=2	5	12	12	12	21.1	60.586	551	88.118	0	12	0	12	0	12	0	21.1	275880000	392510	275880000	5859900	0	5859900	702.861
P26368;K7ELP8	P26368	Splicing factor U2AF 65 kDa subunit	U2AF2	sp|P26368|U2AF2_HUMAN Splicing factor U2AF 65 kDa subunit OS=Homo sapiens OX=9606 GN=U2AF2 PE=1 SV=4	2	9	9	9	30.3	53.5	475	87.728	2	8	2	8	2	8	6.1	26.5	374070000	38895000	335170000	10552000	2047100	10552000	8.6173
D6RE83;P09936;D6R956;D6R974;D6RF53	D6RE83;P09936;D6R956;D6R974	Ubiquitin carboxyl-terminal hydrolase;Ubiquitin carboxyl-terminal hydrolase isozyme L1;	UCHL1;	tr|D6RE83|D6RE83_HUMAN Ubiquitin carboxyl-terminal hydrolase OS=Homo sapiens OX=9606 GN=UCHL1 PE=1 SV=1;sp|P09936|UCHL1_HUMAN Ubiquitin carboxyl-terminal hydrolase isozyme L1 OS=Homo sapiens OX=9606 GN=UCHL1 PE=1 SV=2;tr|D6R956|D6R956_HUMAN Ubiquitin carbo	5	9	9	9	50.7	23.174	207	87.632	0	9	0	9	0	9	0	50.7	563820000	392510	563820000	21386000	0	21386000	1436.45
F5GYJ8;Q96FW1;F5GYN4;F5H6Q1;F5H3F0	F5GYJ8;Q96FW1;F5GYN4;F5H6Q1;F5H3F0	ubiquitinyl hydrolase 1;Ubiquitin thioesterase OTUB1	OTUB1;	tr|F5GYJ8|F5GYJ8_HUMAN ubiquitinyl hydrolase 1 OS=Homo sapiens OX=9606 GN=OTUB1 PE=1 SV=1;sp|Q96FW1|OTUB1_HUMAN Ubiquitin thioesterase OTUB1 OS=Homo sapiens OX=9606 GN=OTUB1 PE=1 SV=2;tr|F5GYN4|F5GYN4_HUMAN ubiquitinyl hydrolase 1 OS=Homo sapiens OX=9606 G	5	8	8	8	30.1	32.359	286	87.066	0	8	0	8	0	8	0	30.1	227800000	392510	227800000	8741700	0	8741700	580.367
P52209;K7EM49;K7EPF6;K7EMN2;K7ELN9	P52209;K7EM49;K7EPF6;K7EMN2	6-phosphogluconate dehydrogenase, decarboxylating;phosphogluconate dehydrogenase (NADP(+)-dependent, decarboxylating) (Fragment);	PGD;	sp|P52209|6PGD_HUMAN 6-phosphogluconate dehydrogenase, decarboxylating OS=Homo sapiens OX=9606 GN=PGD PE=1 SV=3;tr|K7EM49|K7EM49_HUMAN phosphogluconate dehydrogenase (NADP(+)-dependent, decarboxylating) (Fragment) OS=Homo sapiens OX=9606 GN=PGD PE=1 SV=1;t	5	11	11	11	32.5	53.139	483	86.776	2	11	2	11	2	11	5.2	32.5	280810000	13913000	266890000	6132300	463770	5668500	19.1828
P51659;E7EPL9;A0A804HK65;A0A2R8YD50;A0A804HKU2;E7ER27;E7ET17;A0A2R8Y7L2;A0A804HIR1;A0A2R8YF45;A0A2R8YDT8;A0A2R8YEG2;A0A804HIG8;A0A804HK88;A0A2R8Y7W2;A0A804HKT2;A0A804HLJ0;A0A804HKB5	P51659;E7EPL9;A0A804HK65;A0A2R8YD50;A0A804HKU2;E7ER27;E7ET17;A0A2R8Y7L2;A0A804HIR1	Peroxisomal multifunctional enzyme type 2;Hydroxysteroid 17-beta dehydrogenase 4;	HSD17B4;	sp|P51659|DHB4_HUMAN Peroxisomal multifunctional enzyme type 2 OS=Homo sapiens OX=9606 GN=HSD17B4 PE=1 SV=3;tr|E7EPL9|E7EPL9_HUMAN Hydroxysteroid 17-beta dehydrogenase 4 OS=Homo sapiens OX=9606 GN=HSD17B4 PE=1 SV=2;tr|A0A804HK65|A0A804HK65_HUMAN Hydroxyste	18	11	11	11	20.4	79.685	736	86.488	1	11	1	11	1	11	1.2	20.4	141770000	1373300	140390000	1370800	28610	1342200	102.228
P84103;A0A087X2D0	P84103;A0A087X2D0	Serine/arginine-rich splicing factor 3;Serine and arginine rich splicing factor 3	SRSF3	sp|P84103|SRSF3_HUMAN Serine/arginine-rich splicing factor 3 OS=Homo sapiens OX=9606 GN=SRSF3 PE=1 SV=1;tr|A0A087X2D0|A0A087X2D0_HUMAN Serine and arginine rich splicing factor 3 OS=Homo sapiens OX=9606 GN=SRSF3 PE=1 SV=1	2	9	8	8	46.3	19.329	164	86.47	6	9	5	8	5	8	40.9	46.3	1351900000	236730000	1115200000	79780000	10882000	68897000	4.71085
P18077;C9K025;F8WBS5;F8WB72	P18077;C9K025;F8WBS5;F8WB72	60S ribosomal protein L35a;60S ribosomal protein L35a (Fragment)	RPL35A;	sp|P18077|RL35A_HUMAN 60S ribosomal protein L35a OS=Homo sapiens OX=9606 GN=RPL35A PE=1 SV=2;tr|C9K025|C9K025_HUMAN 60S ribosomal protein L35a (Fragment) OS=Homo sapiens OX=9606 GN=RPL35A PE=1 SV=1;tr|F8WBS5|F8WBS5_HUMAN 60S ribosomal protein L35a OS=Homo	4	12	12	12	61.8	12.538	110	86.206	9	12	9	12	9	12	52.7	61.8	2187500000	218270000	1969300000	179420000	18609000	160810000	9.02231
P11388;J3KTB7	P11388	DNA topoisomerase 2-alpha	TOP2A	sp|P11388|TOP2A_HUMAN DNA topoisomerase 2-alpha OS=Homo sapiens OX=9606 GN=TOP2A PE=1 SV=3	2	11	11	8	7.8	174.38	1531	86.101	0	11	0	11	0	8	0	7.8	211480000	392510	211480000	1945900	0	1945900	538.789
P46776;E9PLL6;E9PJD9;E9PLX7;E9PKT2;H0YF34	P46776;E9PLL6;E9PJD9	60S ribosomal protein L27a;Ribosomal protein L27a	RPL27A;	sp|P46776|RL27A_HUMAN 60S ribosomal protein L27a OS=Homo sapiens OX=9606 GN=RPL27A PE=1 SV=2;tr|E9PLL6|E9PLL6_HUMAN Ribosomal protein L27a OS=Homo sapiens OX=9606 GN=RPL27A PE=1 SV=1;tr|E9PJD9|E9PJD9_HUMAN 60S ribosomal protein L27a OS=Homo sapiens OX=9606	6	9	9	9	45.9	16.561	148	85.423	4	9	4	9	4	9	25.7	45.9	1878300000	290040000	1588300000	107520000	10597000	96919000	5.47614
Q96CS3	Q96CS3	FAS-associated factor 2	FAF2	sp|Q96CS3|FAF2_HUMAN FAS-associated factor 2 OS=Homo sapiens OX=9606 GN=FAF2 PE=1 SV=2	1	7	7	7	23.8	52.623	445	85.183	1	7	1	7	1	7	2	23.8	190190000	3328800	186860000	4924900	128030	4796900	56.1343
P40925;B9A041;A0A5K1VW95;B8ZZ51;C9JF79;C9JRL4	P40925;B9A041;A0A5K1VW95;B8ZZ51	Malate dehydrogenase, cytoplasmic;Malate dehydrogenase 1;Malate dehydrogenase	MDH1;	sp|P40925|MDHC_HUMAN Malate dehydrogenase, cytoplasmic OS=Homo sapiens OX=9606 GN=MDH1 PE=1 SV=4;tr|B9A041|B9A041_HUMAN Malate dehydrogenase 1 OS=Homo sapiens OX=9606 GN=MDH1 PE=1 SV=1;tr|A0A5K1VW95|A0A5K1VW95_HUMAN Malate dehydrogenase OS=Homo sapiens OX=	6	11	11	11	36.5	36.426	334	85.078	3	11	3	11	3	11	12.6	36.5	744810000	26465000	718350000	29174000	864200	28310000	27.1434
P23526	P23526	Adenosylhomocysteinase	AHCY	sp|P23526|SAHH_HUMAN Adenosylhomocysteinase OS=Homo sapiens OX=9606 GN=AHCY PE=1 SV=4	1	11	11	11	25.7	47.716	432	84.898	3	10	3	10	3	10	9.7	25.5	338710000	40883000	297830000	8518100	503350	8014800	7.28494
Q13045;J3QLR6;A0A1W2PSB1;K7EQZ7;A0A1W2PR04;J3KS54;J3KS39;J3QQU5;A0A1W2PP30;J3QQQ2;A0A1W2PNT9	Q13045	Protein flightless-1 homolog	FLII	sp|Q13045|FLII_HUMAN Protein flightless-1 homolog OS=Homo sapiens OX=9606 GN=FLII PE=1 SV=2	11	10	10	10	9.8	144.75	1269	84.852	0	10	0	10	0	10	0	9.8	134450000	392510	134450000	1239900	0	1239900	342.539
P46783;F6U211;A0A2R8Y7H1;A0A2R8YFH6;A0A1W2PQS6;S4R435;A0A2R8Y6L3;Q9NQ39	P46783;F6U211;A0A2R8Y7H1;A0A2R8YFH6;A0A1W2PQS6;S4R435;A0A2R8Y6L3	40S ribosomal protein S10;Ribosomal protein S10	RPS10;	sp|P46783|RS10_HUMAN 40S ribosomal protein S10 OS=Homo sapiens OX=9606 GN=RPS10 PE=1 SV=1;tr|F6U211|F6U211_HUMAN Ribosomal protein S10 OS=Homo sapiens OX=9606 GN=RPS10 PE=3 SV=1;tr|A0A2R8Y7H1|A0A2R8Y7H1_HUMAN Ribosomal protein S10 OS=Homo sapiens OX=9606 G	8	11	11	11	61.8	18.898	165	84.815	3	11	3	11	3	11	18.8	61.8	1075900000	54610000	1021300000	42438000	3481900	42438000	18.7017
P42704;A0A804HI40;A0A804HKI2;A0A804HIN4;A0A804HLG8;A0A804HK30;A0A804HL40;A0A804HKR3;A0A804HIG4;A0A804HJZ1;A0A804HIQ7;A0A804HKJ0;A0A804HI14;A0A804HHY9;A0A804HJH8;B8ZZ38;C9JCA9;A0A804HK02;A0A804HIV5;A0A0C4DG06;A0A804HKX0;A0A804HKR5;A0A804HJI0;A0A804HJG8;A0A804HI44	P42704;A0A804HI40;A0A804HKI2;A0A804HIN4;A0A804HLG8;A0A804HK30;A0A804HL40;A0A804HKR3;A0A804HIG4;A0A804HJZ1;A0A804HIQ7;A0A804HKJ0;A0A804HI14;A0A804HHY9;A0A804HJH8;B8ZZ38;C9JCA9;A0A804HK02;A0A804HIV5;A0A0C4DG06	Leucine-rich PPR motif-containing protein, mitochondrial;Leucine rich pentatricopeptide repeat containing;	LRPPRC;	sp|P42704|LPPRC_HUMAN Leucine-rich PPR motif-containing protein, mitochondrial OS=Homo sapiens OX=9606 GN=LRPPRC PE=1 SV=3;tr|A0A804HI40|A0A804HI40_HUMAN Leucine rich pentatricopeptide repeat containing OS=Homo sapiens OX=9606 GN=LRPPRC PE=1 SV=1;tr|A0A804	25	11	11	11	9.8	157.9	1394	84.684	2	10	2	10	2	10	1.5	9.1	70961000	392510	70961000	422560	0	422560	180.788
O94776	O94776	Metastasis-associated protein MTA2	MTA2	sp|O94776|MTA2_HUMAN Metastasis-associated protein MTA2 OS=Homo sapiens OX=9606 GN=MTA2 PE=1 SV=1	1	10	10	7	15.9	75.022	668	84.45	0	10	0	10	0	7	0	15.9	189700000	392510	189700000	2888000	0	2888000	483.3
P60891;B1ALA9;A0A2R8Y7H4;P21108;A0A0B4J207;A0A6Q8PHI4;B1ALA7;A0A6Q8PHK9;A0A6Q8PGP2;Q15244;A0A6Q8PGF9;A0A6Q8PEU0;A0A6Q8PG82;A0A6Q8PGX9;H7C540;A0A6Q8PG13;A0A6Q8PFD7;A0A6Q8PFD1;A0A0A0MRQ9;A0A6Q8PG31	P60891;B1ALA9;A0A2R8Y7H4;P21108;A0A0B4J207	Ribose-phosphate pyrophosphokinase 1;Phosphoribosyl pyrophosphate synthetase 1;	PRPS1;	sp|P60891|PRPS1_HUMAN Ribose-phosphate pyrophosphokinase 1 OS=Homo sapiens OX=9606 GN=PRPS1 PE=1 SV=2;tr|B1ALA9|B1ALA9_HUMAN Phosphoribosyl pyrophosphate synthetase 1 OS=Homo sapiens OX=9606 GN=PRPS1 PE=1 SV=2;tr|A0A2R8Y7H4|A0A2R8Y7H4_HUMAN Ribose-phosphat	20	11	11	5	38.1	34.834	318	84.01	1	11	1	11	1	5	4.1	38.1	749610000	28264000	721340000	15308000	384270	14923000	25.5215
Q9ULV4;B4E3S0;F8W1H8;F8VUX3;F8VSA4;F8VRE9;F8VTT6;F8VVB7;H0YHL7;F8VV53;J3QLV6;J3KSS5;Q6QEF8	Q9ULV4;B4E3S0	Coronin-1C;Coronin	CORO1C	sp|Q9ULV4|COR1C_HUMAN Coronin-1C OS=Homo sapiens OX=9606 GN=CORO1C PE=1 SV=1;tr|B4E3S0|B4E3S0_HUMAN Coronin OS=Homo sapiens OX=9606 GN=CORO1C PE=1 SV=1	13	11	11	11	24.1	53.248	474	83.306	4	8	4	8	4	8	10.5	15.8	154380000	20863000	133520000	1965100	869310	1965100	6.39985
P22234;E9PBS1;D6RF62	P22234;E9PBS1;D6RF62	Bifunctional phosphoribosylaminoimidazole carboxylase/phosphoribosylaminoimidazole succinocarboxamide synthetase;	PAICS;	sp|P22234|PUR6_HUMAN Bifunctional phosphoribosylaminoimidazole carboxylase/phosphoribosylaminoimidazole succinocarboxamide synthetase OS=Homo sapiens OX=9606 GN=PAICS PE=1 SV=3;tr|E9PBS1|E9PBS1_HUMAN Bifunctional phosphoribosylaminoimidazole carboxylase/ph	3	10	10	10	23.8	47.079	425	82.352	6	8	6	8	6	8	12.9	22.4	514350000	77222000	437130000	14441000	2362400	12078000	5.66069
P46778;M0R181;G3V1B3;M0R3I5	P46778;M0R181;G3V1B3	60S ribosomal protein L21;60S ribosomal protein L21 (Fragment)	RPL21;	sp|P46778|RL21_HUMAN 60S ribosomal protein L21 OS=Homo sapiens OX=9606 GN=RPL21 PE=1 SV=2;tr|M0R181|M0R181_HUMAN 60S ribosomal protein L21 (Fragment) OS=Homo sapiens OX=9606 GN=RPL21 PE=1 SV=1;tr|G3V1B3|G3V1B3_HUMAN 60S ribosomal protein L21 OS=Homo sapien	4	11	11	11	52.5	18.565	160	82.093	5	10	5	10	5	10	31.9	47.5	2269900000	286230000	1983700000	139410000	12200000	127210000	6.93044
P49207	P49207	60S ribosomal protein L34	RPL34	sp|P49207|RL34_HUMAN 60S ribosomal protein L34 OS=Homo sapiens OX=9606 GN=RPL34 PE=1 SV=3	1	12	12	12	53	13.293	117	82.048	8	12	8	12	8	12	46.2	53	1630800000	181110000	1449600000	252470000	30185000	222290000	8.00398
O75607	O75607	Nucleoplasmin-3	NPM3	sp|O75607|NPM3_HUMAN Nucleoplasmin-3 OS=Homo sapiens OX=9606 GN=NPM3 PE=1 SV=3	1	4	4	4	41	19.343	178	81.466	1	4	1	4	1	4	9	41	193490000	5575000	187920000	16488000	696880	15791000	33.7076
Q9Y3U8;J3QSB5;J3KTD3	Q9Y3U8;J3QSB5	60S ribosomal protein L36	RPL36	sp|Q9Y3U8|RL36_HUMAN 60S ribosomal protein L36 OS=Homo sapiens OX=9606 GN=RPL36 PE=1 SV=3;tr|J3QSB5|J3QSB5_HUMAN 60S ribosomal protein L36 OS=Homo sapiens OX=9606 GN=RPL36 PE=1 SV=1	3	8	8	8	39	12.254	105	81.464	2	8	2	8	2	8	23.8	39	1216700000	37784000	1178900000	166030000	2871400	163160000	31.201
Q99459	Q99459	Cell division cycle 5-like protein	CDC5L	sp|Q99459|CDC5L_HUMAN Cell division cycle 5-like protein OS=Homo sapiens OX=9606 GN=CDC5L PE=1 SV=2	1	11	11	11	15.3	92.25	802	81.457	4	11	4	11	4	11	4.6	15.3	336580000	96892000	239690000	4833500	1883700	2949800	2.47379
Q15185;A0A087WYT3;B4DDC6	Q15185;A0A087WYT3	Prostaglandin E synthase 3	PTGES3	sp|Q15185|TEBP_HUMAN Prostaglandin E synthase 3 OS=Homo sapiens OX=9606 GN=PTGES3 PE=1 SV=1;tr|A0A087WYT3|A0A087WYT3_HUMAN Prostaglandin E synthase 3 OS=Homo sapiens OX=9606 GN=PTGES3 PE=1 SV=1	3	9	9	9	44.4	18.697	160	81.152	2	9	2	9	2	9	16.9	44.4	1163700000	13834000	1149900000	70335000	518150	69817000	83.1213
A0A7I2V258;H0Y938;H0YAC7;P35606;A0A7I2V3G0;A0A7I2YQF9;D6RBZ7;D6RCL6;D6RBG7;D6RBT6;D6R997	A0A7I2V258;H0Y938;H0YAC7;P35606	Coatomer subunit beta	COPB2;	tr|A0A7I2V258|A0A7I2V258_HUMAN Coatomer subunit beta OS=Homo sapiens OX=9606 GN=COPB2 PE=1 SV=1;tr|H0Y938|H0Y938_HUMAN Coatomer subunit beta OS=Homo sapiens OX=9606 GN=COPB2 PE=1 SV=2;tr|H0YAC7|H0YAC7_HUMAN Coatomer subunit beta OS=Homo sapiens OX=9606	11	11	11	11	19.3	93.579	828	81.136	0	11	0	11	0	11	0	19.3	218460000	392510	218460000	2263600	0	2263600	556.572
P62906	P62906	60S ribosomal protein L10a	RPL10A	sp|P62906|RL10A_HUMAN 60S ribosomal protein L10a OS=Homo sapiens OX=9606 GN=RPL10A PE=1 SV=2	1	10	10	10	44.2	24.831	217	81.119	6	10	6	10	6	10	27.6	44.2	2458200000	147060000	2311200000	71298000	2752000	68546000	15.716
P42766;F2Z388	P42766;F2Z388	60S ribosomal protein L35	RPL35	sp|P42766|RL35_HUMAN 60S ribosomal protein L35 OS=Homo sapiens OX=9606 GN=RPL35 PE=1 SV=2;tr|F2Z388|F2Z388_HUMAN 60S ribosomal protein L35 OS=Homo sapiens OX=9606 GN=RPL35 PE=1 SV=1	2	8	8	8	38.2	14.551	123	80.9	6	7	6	7	6	7	38.2	37.4	1289800000	218800000	1071000000	73564000	8714200	64850000	4.89488
A0A7I2V5A1;A0A7I2V586;A0A7I2V5T4;A2A274;Q99798;A0A7I2V3U0;A0A7I2V614;A0A7I2V3F1;A0A7I2V538;A0A7I2V3U7;A0A7I2V4I8;A0A7I2V5W7;A0A7I2V3C8;A0A7I2V6A6;A0A7I2V5U4;A0A7I2V2Y4	A0A7I2V5A1;A0A7I2V586;A0A7I2V5T4;A2A274;Q99798;A0A7I2V3U0;A0A7I2V614;A0A7I2V3F1;A0A7I2V538	Aconitate hydratase, mitochondrial;	ACO2;	tr|A0A7I2V5A1|A0A7I2V5A1_HUMAN Aconitate hydratase, mitochondrial OS=Homo sapiens OX=9606 GN=ACO2 PE=1 SV=1;tr|A0A7I2V586|A0A7I2V586_HUMAN Aconitate hydratase, mitochondrial OS=Homo sapiens OX=9606 GN=ACO2 PE=1 SV=1;tr|A0A7I2V5T4|A0A7I2V5T4_HUMAN Aconitate	16	8	8	8	15.5	78.46	716	80.379	5	7	5	7	5	7	8.1	14.7	133640000	3725300	129910000	2533300	95520	2437800	34.8724
Q99497;K7ELW0;K7EN27	Q99497;K7ELW0;K7EN27	Parkinson disease protein 7;Parkinsonism associated deglycase;protein deglycase (Fragment)	PARK7;	sp|Q99497|PARK7_HUMAN Parkinson disease protein 7 OS=Homo sapiens OX=9606 GN=PARK7 PE=1 SV=2;tr|K7ELW0|K7ELW0_HUMAN Parkinsonism associated deglycase OS=Homo sapiens OX=9606 GN=PARK7 PE=1 SV=1;tr|K7EN27|K7EN27_HUMAN protein deglycase (Fragment) OS=Homo sap	3	8	8	8	41.3	19.891	189	80.234	0	8	0	8	0	8	0	41.3	322400000	392510	322400000	18054000	0	18054000	821.38
H3BR35;P15170;Q8IYD1;H3BSV8	H3BR35;P15170;Q8IYD1	G1 to S phase transition 1 (Fragment);Eukaryotic peptide chain release factor GTP-binding subunit ERF3A;	GSPT1;	tr|H3BR35|H3BR35_HUMAN G1 to S phase transition 1 (Fragment) OS=Homo sapiens OX=9606 GN=GSPT1 PE=1 SV=1;sp|P15170|ERF3A_HUMAN Eukaryotic peptide chain release factor GTP-binding subunit ERF3A OS=Homo sapiens OX=9606 GN=GSPT1 PE=1 SV=1;sp|Q8IYD1|ERF3B_HUMAN	4	10	10	10	25.1	52.832	475	79.833	2	10	2	10	2	10	3.8	25.1	392010000	11627000	380380000	5132200	387560	4744600	32.7152
E7EMV2;E7ESP9;P07197	E7EMV2;E7ESP9;P07197	Neurofilament medium chain;Neurofilament medium polypeptide	NEFM;	tr|E7EMV2|E7EMV2_HUMAN Neurofilament medium chain OS=Homo sapiens OX=9606 GN=NEFM PE=1 SV=1;tr|E7ESP9|E7ESP9_HUMAN Neurofilament medium chain OS=Homo sapiens OX=9606 GN=NEFM PE=1 SV=1;sp|P07197|NFM_HUMAN Neurofilament medium polypeptide OS=Homo sapiens OX=	3	10	9	9	19.6	78.881	698	79.646	1	10	0	9	0	9	1.7	19.6	167660000	392510	167660000	1909100	0	1909100	427.148
P46087;F5GYR3	P46087	Probable 28S rRNA (cytosine(4447)-C(5))-methyltransferase	NOP2	sp|P46087|NOP2_HUMAN Probable 28S rRNA (cytosine(4447)-C(5))-methyltransferase OS=Homo sapiens OX=9606 GN=NOP2 PE=1 SV=2	2	10	10	10	16.3	89.301	812	79.457	4	10	4	10	4	10	7.8	16.3	311210000	20413000	290790000	5437000	152310	5284700	14.2453
O00231;J3QRY4;J3QS13	O00231	26S proteasome non-ATPase regulatory subunit 11	PSMD11	sp|O00231|PSD11_HUMAN 26S proteasome non-ATPase regulatory subunit 11 OS=Homo sapiens OX=9606 GN=PSMD11 PE=1 SV=3	3	11	11	11	30.6	47.463	422	79.371	0	11	0	11	0	11	0	30.6	375420000	392510	375420000	8542000	0	8542000	956.46
Q9BXP5;H7C3A1;H7C1K0;REV__Q8IWL3;Q58EX7	Q9BXP5;H7C3A1	Serrate RNA effector molecule homolog;Arsenite-resistance protein 2 (Fragment)	SRRT	sp|Q9BXP5|SRRT_HUMAN Serrate RNA effector molecule homolog OS=Homo sapiens OX=9606 GN=SRRT PE=1 SV=1;tr|H7C3A1|H7C3A1_HUMAN Arsenite-resistance protein 2 (Fragment) OS=Homo sapiens OX=9606 GN=SRRT PE=1 SV=1	5	12	12	12	12.3	100.67	876	79.202	6	10	6	10	6	10	5.5	10.8	212640000	17054000	195580000	3553700	321770	3231900	11.4683
P00505	P00505	Aspartate aminotransferase, mitochondrial	GOT2	sp|P00505|AATM_HUMAN Aspartate aminotransferase, mitochondrial OS=Homo sapiens OX=9606 GN=GOT2 PE=1 SV=3	1	11	11	11	26.5	47.517	430	79.122	0	11	0	11	0	11	0	26.5	318290000	392510	318290000	5726700	0	5726700	810.909
O95433;H0YJG7;H0YJ63;G3V438;G3V3W9;H0YJU2	O95433;H0YJG7;H0YJ63;G3V438	Activator of 90 kDa heat shock protein ATPase homolog 1;Activator of HSP90 ATPase activity 1 (Fragment);	AHSA1;	sp|O95433|AHSA1_HUMAN Activator of 90 kDa heat shock protein ATPase homolog 1 OS=Homo sapiens OX=9606 GN=AHSA1 PE=1 SV=1;tr|H0YJG7|H0YJG7_HUMAN Activator of HSP90 ATPase activity 1 (Fragment) OS=Homo sapiens OX=9606 GN=AHSA1 PE=1 SV=1;tr|H0YJ63|H0YJ63_HUMA	6	6	6	6	18.6	38.274	338	79.001	1	6	1	6	1	6	7.4	18.6	254010000	11873000	242140000	2860700	539670	2860700	20.3942
O75934	O75934	Pre-mRNA-splicing factor SPF27	BCAS2	sp|O75934|SPF27_HUMAN Pre-mRNA-splicing factor SPF27 OS=Homo sapiens OX=9606 GN=BCAS2 PE=1 SV=1	1	5	5	5	25.8	26.131	225	78.851	2	5	2	5	2	5	11.6	25.8	160190000	20091000	140100000	7554700	736210	6818500	6.97327
B0QY89;Q9Y262;B0QY90;H7C3A0;C9JHP4;C9K0Q7;H0Y7E6	B0QY89;Q9Y262;B0QY90	Eukaryotic translation initiation factor 3 subunit L;	EIF3L;	tr|B0QY89|B0QY89_HUMAN Eukaryotic translation initiation factor 3 subunit L OS=Homo sapiens OX=9606 GN=EIF3L PE=1 SV=1;sp|Q9Y262|EIF3L_HUMAN Eukaryotic translation initiation factor 3 subunit L OS=Homo sapiens OX=9606 GN=EIF3L PE=1 SV=1;tr|B0QY90|B0QY90_HU	7	10	10	10	15.3	70.901	607	78.63	0	10	0	10	0	10	0	15.3	124760000	392510	124760000	3274100	0	3274100	317.852
Q15785	Q15785	Mitochondrial import receptor subunit TOM34	TOMM34	sp|Q15785|TOM34_HUMAN Mitochondrial import receptor subunit TOM34 OS=Homo sapiens OX=9606 GN=TOMM34 PE=1 SV=2	1	5	5	5	25.6	34.559	309	78.495	0	5	0	5	0	5	0	25.6	127350000	392510	127350000	2437100	0	2437100	324.45
Q9Y617	Q9Y617	Phosphoserine aminotransferase	PSAT1	sp|Q9Y617|SERC_HUMAN Phosphoserine aminotransferase OS=Homo sapiens OX=9606 GN=PSAT1 PE=1 SV=2	1	10	10	10	31.9	40.422	370	78.49	5	9	5	9	5	9	13.8	29.7	412150000	31178000	380970000	11017000	659040	10358000	12.2192
O14818;H0Y586;Q8TAA3;A0A087WYS6;F5GY34	O14818;H0Y586;Q8TAA3	Proteasome subunit alpha type-7;Proteasome 20S subunit alpha 7 (Fragment);	PSMA7;	sp|O14818|PSA7_HUMAN Proteasome subunit alpha type-7 OS=Homo sapiens OX=9606 GN=PSMA7 PE=1 SV=1;tr|H0Y586|H0Y586_HUMAN Proteasome 20S subunit alpha 7 (Fragment) OS=Homo sapiens OX=9606 GN=PSMA7 PE=1 SV=1;sp|Q8TAA3|PSMA8_HUMAN Proteasome subunit alpha-type	5	10	10	10	51.6	27.887	248	78.393	4	10	4	10	4	10	17.3	51.6	448570000	39730000	408840000	14493000	2346700	12146000	10.2905
P08621;M0QYR1;M0QX04	P08621;M0QYR1	U1 small nuclear ribonucleoprotein 70 kDa;Small nuclear ribonucleoprotein U1 subunit 70 (Fragment)	SNRNP70	sp|P08621|RU17_HUMAN U1 small nuclear ribonucleoprotein 70 kDa OS=Homo sapiens OX=9606 GN=SNRNP70 PE=1 SV=2;tr|M0QYR1|M0QYR1_HUMAN Small nuclear ribonucleoprotein U1 subunit 70 (Fragment) OS=Homo sapiens OX=9606 GN=SNRNP70 PE=1 SV=1	3	12	12	12	25.4	51.556	437	78.347	7	9	7	9	7	9	16.7	22.9	427430000	86486000	340950000	11825000	2248700	9576000	3.94226
P48444;B0YIW6;E9PK34	P48444;B0YIW6	Coatomer subunit delta	ARCN1	sp|P48444|COPD_HUMAN Coatomer subunit delta OS=Homo sapiens OX=9606 GN=ARCN1 PE=1 SV=1;tr|B0YIW6|B0YIW6_HUMAN Coatomer subunit delta OS=Homo sapiens OX=9606 GN=ARCN1 PE=1 SV=1	3	11	11	11	18.4	57.21	511	77.819	0	11	0	11	0	11	0	18.4	203430000	392510	203430000	5493200	0	5493200	518.28
P19623;K7EKM4;K7EL89;K7ESL0;K7EQ47	P19623	Spermidine synthase	SRM	sp|P19623|SPEE_HUMAN Spermidine synthase OS=Homo sapiens OX=9606 GN=SRM PE=1 SV=1	5	10	10	10	47.7	33.824	302	77.154	2	10	2	10	2	10	7.9	47.7	357480000	15266000	342210000	10242000	561090	9681100	22.4165
I3L0N3;P46459;K7EQD6;I3L2G1;I3L0L3	I3L0N3;P46459	Vesicle-fusing ATPase	NSF	tr|I3L0N3|I3L0N3_HUMAN Vesicle-fusing ATPase OS=Homo sapiens OX=9606 GN=NSF PE=1 SV=1;sp|P46459|NSF_HUMAN Vesicle-fusing ATPase OS=Homo sapiens OX=9606 GN=NSF PE=1 SV=3	5	11	11	11	17.2	82.091	739	76.613	0	11	0	11	0	11	0	17.2	170200000	392510	170200000	2156800	0	2156800	433.62
A0A6Q8PGH7;A0A6Q8PFA6;A0A6Q8PG37;A0A6Q8PH57;O00139;A0A6Q8PGG1;D6R9M0;H0Y5Z9;H0Y8H2	A0A6Q8PGH7;A0A6Q8PFA6;A0A6Q8PG37;A0A6Q8PH57;O00139;A0A6Q8PGG1;D6R9M0	Kinesin-like protein (Fragment);Kinesin-like protein	KIF2A;	tr|A0A6Q8PGH7|A0A6Q8PGH7_HUMAN Kinesin-like protein (Fragment) OS=Homo sapiens OX=9606 GN=KIF2A PE=1 SV=1;tr|A0A6Q8PFA6|A0A6Q8PFA6_HUMAN Kinesin-like protein OS=Homo sapiens OX=9606 GN=KIF2A PE=1 SV=1;tr|A0A6Q8PG37|A0A6Q8PG37_HUMAN Kinesin-like protein OS=	9	10	10	9	15.9	77.657	685	75.109	0	10	0	10	0	9	0	15.9	132690000	392510	132690000	2043200	0	2043200	338.055
P17174	P17174	Aspartate aminotransferase, cytoplasmic	GOT1	sp|P17174|AATC_HUMAN Aspartate aminotransferase, cytoplasmic OS=Homo sapiens OX=9606 GN=GOT1 PE=1 SV=3	1	10	10	10	31.2	46.247	413	74.972	1	10	1	10	1	10	3.4	31.2	175090000	3016500	172070000	4084400	116020	3968400	57.0429
P17858	P17858	ATP-dependent 6-phosphofructokinase, liver type	PFKL	sp|P17858|PFKAL_HUMAN ATP-dependent 6-phosphofructokinase, liver type OS=Homo sapiens OX=9606 GN=PFKL PE=1 SV=6	1	9	9	6	16.4	85.018	780	74.766	0	9	0	9	0	6	0	16.4	176450000	392510	176450000	2365900	0	2365900	449.543
E5RHG8;Q15369;R4GMY8;A0A8I5KYG1;A0A8J9AD82	E5RHG8;Q15369;R4GMY8;A0A8I5KYG1;A0A8J9AD82	Elongin-C (Fragment);Elongin-C;Elongin C;	ELOC;	tr|E5RHG8|E5RHG8_HUMAN Elongin-C (Fragment) OS=Homo sapiens OX=9606 GN=ELOC PE=1 SV=1;sp|Q15369|ELOC_HUMAN Elongin-C OS=Homo sapiens OX=9606 GN=ELOC PE=1 SV=1;tr|R4GMY8|R4GMY8_HUMAN Elongin C OS=Homo sapiens OX=9606 GN=ELOC PE=1 SV=1;tr|A0A8I5KYG1|A0A8I5KY	5	7	7	7	73	9.9601	89	74.613	0	7	0	7	0	7	0	73	152890000	392510	152890000	11669000	0	11669000	389.519
J3KP15;Q01130;J3QL05;Q9BRL6	J3KP15;Q01130;J3QL05	Serine and arginine rich splicing factor 2 (Fragment);Serine/arginine-rich splicing factor 2;	SRSF2;	tr|J3KP15|J3KP15_HUMAN Serine and arginine rich splicing factor 2 (Fragment) OS=Homo sapiens OX=9606 GN=SRSF2 PE=1 SV=8;sp|Q01130|SRSF2_HUMAN Serine/arginine-rich splicing factor 2 OS=Homo sapiens OX=9606 GN=SRSF2 PE=1 SV=4;tr|J3QL05|J3QL05_HUMAN Serine an	4	7	7	7	57.9	15.371	133	74.551	1	7	1	7	1	7	6	57.9	318620000	12525000	306090000	24058000	1565600	22492000	24.4383
Q4VCS5;A6NP16;E7ERM3;Q8IY63	Q4VCS5;A6NP16;E7ERM3	Angiomotin	AMOT	sp|Q4VCS5|AMOT_HUMAN Angiomotin OS=Homo sapiens OX=9606 GN=AMOT PE=1 SV=1;tr|A6NP16|A6NP16_HUMAN Angiomotin OS=Homo sapiens OX=9606 GN=AMOT PE=1 SV=1;tr|E7ERM3|E7ERM3_HUMAN Angiomotin OS=Homo sapiens OX=9606 GN=AMOT PE=1 SV=1	4	11	11	11	11.6	118.08	1084	74.433	7	7	7	7	7	7	5.8	8.4	266610000	47006000	219610000	1447500	621110	826430	4.67196
A0A0A0MR02;P45880;Q5JSD2;Q5JSD1;A2A3S1	A0A0A0MR02;P45880;Q5JSD2;Q5JSD1	Voltage dependent anion channel 2 (Fragment);Voltage-dependent anion-selective channel protein 2;	VDAC2;	tr|A0A0A0MR02|A0A0A0MR02_HUMAN Voltage dependent anion channel 2 (Fragment) OS=Homo sapiens OX=9606 GN=VDAC2 PE=1 SV=1;sp|P45880|VDAC2_HUMAN Voltage-dependent anion-selective channel protein 2 OS=Homo sapiens OX=9606 GN=VDAC2 PE=1 SV=2;tr|Q5JSD2|Q5JSD2_HUM	5	9	9	9	33	30.348	282	74.419	0	9	0	9	0	9	0	33	348640000	392510	348640000	14608000	0	14608000	888.232
Q2NL82;I3L1Q5;I3L4E8	Q2NL82	Pre-rRNA-processing protein TSR1 homolog	TSR1	sp|Q2NL82|TSR1_HUMAN Pre-rRNA-processing protein TSR1 homolog OS=Homo sapiens OX=9606 GN=TSR1 PE=1 SV=1	3	8	8	8	11.6	91.809	804	74.108	0	8	0	8	0	8	0	11.6	131030000	392510	131030000	2498200	0	2498200	333.826
Q86V81;E9PB61	Q86V81;E9PB61	THO complex subunit 4;Aly/REF export factor	ALYREF	sp|Q86V81|THOC4_HUMAN THO complex subunit 4 OS=Homo sapiens OX=9606 GN=ALYREF PE=1 SV=3;tr|E9PB61|E9PB61_HUMAN Aly/REF export factor OS=Homo sapiens OX=9606 GN=ALYREF PE=1 SV=1	2	6	6	6	40.1	26.888	257	73.901	3	6	3	6	3	6	13.2	40.1	925320000	77915000	847400000	17093000	1024400	16068000	10.876
O43684;J3QT28;J3QSX4	O43684;J3QT28;J3QSX4	Mitotic checkpoint protein BUB3;BUB3 mitotic checkpoint protein (Fragment);	BUB3;	sp|O43684|BUB3_HUMAN Mitotic checkpoint protein BUB3 OS=Homo sapiens OX=9606 GN=BUB3 PE=1 SV=1;tr|J3QT28|J3QT28_HUMAN BUB3 mitotic checkpoint protein (Fragment) OS=Homo sapiens OX=9606 GN=BUB3 PE=1 SV=1;tr|J3QSX4|J3QSX4_HUMAN BUB3 mitotic checkpoint protei	3	10	10	10	38.4	37.154	328	73.87	3	10	3	10	3	10	13.4	38.4	325420000	37628000	287800000	15087000	1422700	13665000	7.64856
H0YCH5;P78344;H0Y3P2;D3DQV9;H0YD77;H0YEC5;H0YE87;H0YEI7;H0YD99;H0YEN8;H0YDC0;H0YCF8	H0YCH5;P78344;H0Y3P2;D3DQV9;H0YD77;H0YEC5	Eukaryotic translation initiation factor 4 gamma 2 (Fragment);Eukaryotic translation initiation factor 4 gamma 2;	EIF4G2;	tr|H0YCH5|H0YCH5_HUMAN Eukaryotic translation initiation factor 4 gamma 2 (Fragment) OS=Homo sapiens OX=9606 GN=EIF4G2 PE=1 SV=2;sp|P78344|IF4G2_HUMAN Eukaryotic translation initiation factor 4 gamma 2 OS=Homo sapiens OX=9606 GN=EIF4G2 PE=1 SV=1;tr|H0Y3P2|	12	8	8	8	20.7	49.684	444	73.757	0	8	0	8	0	8	0	20.7	123750000	392510	123750000	3407700	0	3407700	315.279
A0A494C0M1;A0A8V8TQJ0;P52701;A0A8V8TQW9;A0A8V8TPJ4;C9JH55;C9J8Y8;C9J7Y7;F8WAX8;A0A8V8TPR2	A0A494C0M1;A0A8V8TQJ0;P52701;A0A8V8TQW9	DNA mismatch repair protein;	MSH6;	tr|A0A494C0M1|A0A494C0M1_HUMAN DNA mismatch repair protein OS=Homo sapiens OX=9606 GN=MSH6 PE=1 SV=1;tr|A0A8V8TQJ0|A0A8V8TQJ0_HUMAN DNA mismatch repair protein OS=Homo sapiens OX=9606 GN=MSH6 PE=1 SV=1;sp|P52701|MSH6_HUMAN DNA mismatch repair protein Msh6	10	10	10	10	10.3	142.85	1261	73.754	0	10	0	10	0	10	0	10.3	175060000	392510	175060000	1838600	0	1838600	446.001
P24666;G5E9R5;F2Z2Q9;D3YTI2	P24666;G5E9R5;F2Z2Q9	Low molecular weight phosphotyrosine protein phosphatase;acid phosphatase;Acid phosphatase 1	ACP1;	sp|P24666|PPAC_HUMAN Low molecular weight phosphotyrosine protein phosphatase OS=Homo sapiens OX=9606 GN=ACP1 PE=1 SV=3;tr|G5E9R5|G5E9R5_HUMAN acid phosphatase OS=Homo sapiens OX=9606 GN=ACP1 PE=1 SV=1;tr|F2Z2Q9|F2Z2Q9_HUMAN Acid phosphatase 1 OS=Homo sapi	4	8	8	8	61.4	18.042	158	73.564	1	8	1	8	1	8	5.7	61.4	291550000	15663000	275880000	19610000	1566300	18044000	17.6135
P11177;C9J634;F8WF02	P11177;C9J634	Pyruvate dehydrogenase E1 component subunit beta, mitochondrial;Pyruvate dehydrogenase E1 component subunit beta	PDHB	sp|P11177|ODPB_HUMAN Pyruvate dehydrogenase E1 component subunit beta, mitochondrial OS=Homo sapiens OX=9606 GN=PDHB PE=1 SV=3;tr|C9J634|C9J634_HUMAN Pyruvate dehydrogenase E1 component subunit beta OS=Homo sapiens OX=9606 GN=PDHB PE=1 SV=1	3	8	8	8	27.3	39.233	359	73.209	4	6	4	6	4	6	14.5	24	252130000	22128000	230000000	11303000	1053700	10250000	10.3941
C9J4M6;C9J2Y9;P30876	C9J4M6;C9J2Y9;P30876	DNA-directed RNA polymerase subunit beta;	POLR2B;	tr|C9J4M6|C9J4M6_HUMAN DNA-directed RNA polymerase subunit beta OS=Homo sapiens OX=9606 GN=POLR2B PE=1 SV=3;tr|C9J2Y9|C9J2Y9_HUMAN DNA-directed RNA polymerase subunit beta OS=Homo sapiens OX=9606 GN=POLR2B PE=1 SV=2;sp|P30876|RPB2_HUMAN DNA-directed RNA po	3	11	11	11	11.9	121.37	1067	73.179	0	11	0	11	0	11	0	11.9	159720000	392510	159720000	1188000	0	1188000	406.92
B5MCF9;O00541;B3KXD6;H7C267;Q674R7	B5MCF9;O00541;B3KXD6	Pescadillo homolog;	PES1;	tr|B5MCF9|B5MCF9_HUMAN Pescadillo homolog OS=Homo sapiens OX=9606 GN=PES1 PE=1 SV=1;sp|O00541|PESC_HUMAN Pescadillo homolog OS=Homo sapiens OX=9606 GN=PES1 PE=1 SV=1;tr|B3KXD6|B3KXD6_HUMAN Pescadillo homolog 1, containing BRCT domain (Zebrafish), isoform C	5	11	11	11	17.9	66.077	571	72.8	2	11	2	11	2	11	3.5	17.9	204280000	6230100	198050000	4364800	168380	4196400	31.7892
U3KQT1;P10768;H7BZT7;X6RA14	U3KQT1;P10768;H7BZT7;X6RA14	S-formylglutathione hydrolase;S-formylglutathione hydrolase (Fragment)	ESD;	tr|U3KQT1|U3KQT1_HUMAN S-formylglutathione hydrolase OS=Homo sapiens OX=9606 GN=ESD PE=1 SV=2;sp|P10768|ESTD_HUMAN S-formylglutathione hydrolase OS=Homo sapiens OX=9606 GN=ESD PE=1 SV=2;tr|H7BZT7|H7BZT7_HUMAN S-formylglutathione hydrolase (Fragment) OS=Hom	4	10	10	10	46.9	28.995	262	72.783	0	10	0	10	0	10	0	46.9	317570000	392510	317570000	12113000	0	12113000	809.075
A0A804HIV7;P50402;Q5HY57;A0A804HLA2;F8WEQ1;A0A804HIG7	A0A804HIV7;P50402;Q5HY57;A0A804HLA2	Emerin;	EMD;	tr|A0A804HIV7|A0A804HIV7_HUMAN Emerin OS=Homo sapiens OX=9606 GN=EMD PE=1 SV=1;sp|P50402|EMD_HUMAN Emerin OS=Homo sapiens OX=9606 GN=EMD PE=1 SV=1;tr|Q5HY57|Q5HY57_HUMAN Emerin OS=Homo sapiens OX=9606 GN=EMD PE=1 SV=1;tr|A0A804HLA2|A0A804HLA2_HUMAN Emerin	6	7	7	7	43.3	24.383	215	72.479	1	7	1	7	1	7	7.9	43.3	195590000	392510	195590000	9482800	0	9482800	498.306
O76003	O76003	Glutaredoxin-3	GLRX3	sp|O76003|GLRX3_HUMAN Glutaredoxin-3 OS=Homo sapiens OX=9606 GN=GLRX3 PE=1 SV=2	1	9	9	9	32.5	37.432	335	72.407	0	9	0	9	0	9	0	32.5	244390000	392510	244390000	9829200	0	9829200	622.634
O15355	O15355	Protein phosphatase 1G	PPM1G	sp|O15355|PPM1G_HUMAN Protein phosphatase 1G OS=Homo sapiens OX=9606 GN=PPM1G PE=1 SV=1	1	10	10	10	22.9	59.271	546	72.298	3	9	3	9	3	9	7	19.8	170020000	10713000	159310000	5264500	200220	5064200	14.8707
A0A0U1RR32;A0A0U1RRH7;P20671;H0YFX9;A0A3B3IS11;P16104;REV__H0Y672;REV__E7EQ67;REV__H7BY63;REV__H0YBA5;REV__A0A087X2A7;REV__Q8NB25	A0A0U1RR32;A0A0U1RRH7;P20671;H0YFX9;A0A3B3IS11;P16104	Histone H2A;Histone H2A type 1-D;	hCG_2039566;;H2AC7	tr|A0A0U1RR32|A0A0U1RR32_HUMAN Histone H2A OS=Homo sapiens OX=9606 GN=hCG_2039566 PE=3 SV=1;tr|A0A0U1RRH7|A0A0U1RRH7_HUMAN Histone H2A OS=Homo sapiens OX=9606 PE=3 SV=1;sp|P20671|H2A1D_HUMAN Histone H2A type 1-D OS=Homo sapiens OX=9606 GN=H2AC7 PE=1 SV=2;t	12	8	8	0	31.4	18.481	169	72.228	5	8	5	8	0	0	27.2	31.4	11866000000	763040000	11103000000	908370000	61951000	846420000	14.551
P16615;H7C5W9;O14983;Q93084	P16615;H7C5W9	Sarcoplasmic/endoplasmic reticulum calcium ATPase 2;P-type Ca(2+) transporter (Fragment)	ATP2A2	sp|P16615|AT2A2_HUMAN Sarcoplasmic/endoplasmic reticulum calcium ATPase 2 OS=Homo sapiens OX=9606 GN=ATP2A2 PE=1 SV=1;tr|H7C5W9|H7C5W9_HUMAN P-type Ca(2+) transporter (Fragment) OS=Homo sapiens OX=9606 GN=ATP2A2 PE=1 SV=1	4	9	9	9	10.6	114.76	1042	72.174	2	9	2	9	2	9	3	10.6	115970000	10289000	105680000	1516000	83605	1432400	10.2712
A0A0U1RQC9;P04637;J3KP33;E7EQX7;A0A087X1Q1;E7EMR6;E7ESS1;E9PFT5;A0A087WXZ1;A0A087WT22;E9PCY9;S4R334	A0A0U1RQC9;P04637;J3KP33;E7EQX7;A0A087X1Q1	Cellular tumor antigen p53	TP53;	tr|A0A0U1RQC9|A0A0U1RQC9_HUMAN Cellular tumor antigen p53 OS=Homo sapiens OX=9606 GN=TP53 PE=1 SV=1;sp|P04637|P53_HUMAN Cellular tumor antigen p53 OS=Homo sapiens OX=9606 GN=TP53 PE=1 SV=4;tr|J3KP33|J3KP33_HUMAN Cellular tumor antigen p53 OS=Homo sapiens O	12	9	9	9	29	45.884	410	72.112	1	9	1	9	1	9	2.9	29	233540000	392510	233540000	6916600	0	6916600	594.991
P62913;Q5VVC8	P62913;Q5VVC8	60S ribosomal protein L11	RPL11	sp|P62913|RL11_HUMAN 60S ribosomal protein L11 OS=Homo sapiens OX=9606 GN=RPL11 PE=1 SV=2;tr|Q5VVC8|Q5VVC8_HUMAN 60S ribosomal protein L11 OS=Homo sapiens OX=9606 GN=RPL11 PE=1 SV=2	2	10	10	10	42.1	20.252	178	71.679	6	8	6	8	6	8	26.4	42.1	1023300000	138360000	884960000	88396000	12810000	75586000	6.39607
P31153;Q00266	P31153	S-adenosylmethionine synthase isoform type-2	MAT2A	sp|P31153|METK2_HUMAN S-adenosylmethionine synthase isoform type-2 OS=Homo sapiens OX=9606 GN=MAT2A PE=1 SV=1	2	10	10	10	29.9	43.66	395	71.62	4	10	4	10	4	10	12.7	29.9	300250000	53459000	246790000	8075900	1404000	6671900	4.61644
Q5QPL9;Q9UKM9;Q5QPM0;Q5QPM1;Q5QPM2	Q5QPL9;Q9UKM9;Q5QPM0;Q5QPM1;Q5QPM2	RALY heterogeneous nuclear ribonucleoprotein (Fragment);RNA-binding protein Raly;	RALY;	tr|Q5QPL9|Q5QPL9_HUMAN RALY heterogeneous nuclear ribonucleoprotein (Fragment) OS=Homo sapiens OX=9606 GN=RALY PE=1 SV=1;sp|Q9UKM9|RALY_HUMAN RNA-binding protein Raly OS=Homo sapiens OX=9606 GN=RALY PE=1 SV=1;tr|Q5QPM0|Q5QPM0_HUMAN RALY heterogeneous nucle	5	10	10	10	42.2	24.665	237	71.534	5	8	5	8	5	8	17.3	38.8	316660000	48162000	268500000	14969000	1839100	13129000	5.57493
P51610;A6NEM2;H7C1C4	P51610;A6NEM2	Host cell factor 1;Host cell factor C1	HCFC1	sp|P51610|HCFC1_HUMAN Host cell factor 1 OS=Homo sapiens OX=9606 GN=HCFC1 PE=1 SV=2;tr|A6NEM2|A6NEM2_HUMAN Host cell factor C1 OS=Homo sapiens OX=9606 GN=HCFC1 PE=1 SV=2	3	10	10	10	6	208.73	2035	71.066	0	10	0	10	0	10	0	6	128710000	392510	128710000	871620	0	871620	327.915
P61221;D6R9I9;D6RGF4;H0Y990	P61221;D6R9I9	ATP-binding cassette sub-family E member 1;ATP binding cassette subfamily E member 1	ABCE1	sp|P61221|ABCE1_HUMAN ATP-binding cassette sub-family E member 1 OS=Homo sapiens OX=9606 GN=ABCE1 PE=1 SV=1;tr|D6R9I9|D6R9I9_HUMAN ATP binding cassette subfamily E member 1 OS=Homo sapiens OX=9606 GN=ABCE1 PE=1 SV=1	4	11	11	11	22.5	67.314	599	70.818	1	11	1	11	1	11	1.7	22.5	320060000	7871800	312190000	6694200	218660	6475500	39.6593
P67809;H0Y449;C9J5V9;P16989;A0A0D9SEI8;Q9Y2T7	P67809;H0Y449;C9J5V9	Y-box-binding protein 1;Y-box binding protein 1 (Fragment)	YBX1;	sp|P67809|YBOX1_HUMAN Y-box-binding protein 1 OS=Homo sapiens OX=9606 GN=YBX1 PE=1 SV=3;tr|H0Y449|H0Y449_HUMAN Y-box binding protein 1 (Fragment) OS=Homo sapiens OX=9606 GN=YBX1 PE=1 SV=1;tr|C9J5V9|C9J5V9_HUMAN Y-box binding protein 1 (Fragment) OS=Homo sa	6	8	8	8	45.7	35.924	324	70.664	5	7	5	7	5	7	25	39.8	147240000	48901000	98340000	3614400	1908600	1705800	2.011
O00232	O00232	26S proteasome non-ATPase regulatory subunit 12	PSMD12	sp|O00232|PSD12_HUMAN 26S proteasome non-ATPase regulatory subunit 12 OS=Homo sapiens OX=9606 GN=PSMD12 PE=1 SV=3	1	9	9	9	23.9	52.904	456	70.448	0	9	0	9	0	9	0	23.9	132230000	392510	132230000	3454900	0	3454900	336.883
O14929;F8WEW1;F8W9G7	O14929	Histone acetyltransferase type B catalytic subunit	HAT1	sp|O14929|HAT1_HUMAN Histone acetyltransferase type B catalytic subunit OS=Homo sapiens OX=9606 GN=HAT1 PE=1 SV=2	3	7	7	7	23.9	49.54	419	70.438	1	7	1	7	1	7	3.1	23.9	206400000	8535100	197870000	5362500	387960	4974500	23.1831
P24534;F2Z2G2;C9JZW3;F8WF65	P24534;F2Z2G2;C9JZW3	Elongation factor 1-beta;Elongation factor 1-beta (Fragment)	EEF1B2;	sp|P24534|EF1B_HUMAN Elongation factor 1-beta OS=Homo sapiens OX=9606 GN=EEF1B2 PE=1 SV=3;tr|F2Z2G2|F2Z2G2_HUMAN Elongation factor 1-beta OS=Homo sapiens OX=9606 GN=EEF1B2 PE=1 SV=1;tr|C9JZW3|C9JZW3_HUMAN Elongation factor 1-beta (Fragment) OS=Homo sapiens	4	6	6	6	41.3	24.763	225	70.41	3	5	3	5	3	5	15.1	41.3	402140000	24974000	377170000	18224000	1664900	16559000	15.1025
P29692;E9PK01;E9PL12;A0A087X1X7;E9PI39;E9PQ49;E9PPR1;E9PRY8;E9PMW7;E9PL71;E9PIZ1;E9PN91;H0YCK7;E9PQZ1;E9PK06;E9PK72;E9PKK3;H0YE58;E9PQC9;E9PJD0;E9PNW6	P29692;E9PK01;E9PL12;A0A087X1X7;E9PI39;E9PQ49;E9PPR1;E9PRY8;E9PMW7;E9PL71;E9PIZ1;E9PN91;H0YCK7;E9PQZ1	Elongation factor 1-delta;Elongation factor 1-delta (Fragment)	EEF1D;	sp|P29692|EF1D_HUMAN Elongation factor 1-delta OS=Homo sapiens OX=9606 GN=EEF1D PE=1 SV=5;tr|E9PK01|E9PK01_HUMAN Elongation factor 1-delta (Fragment) OS=Homo sapiens OX=9606 GN=EEF1D PE=1 SV=1;tr|E9PL12|E9PL12_HUMAN Elongation factor 1-delta (Fragment) OS=	21	7	7	7	33.1	31.121	281	70.339	4	7	4	7	4	7	20.3	33.1	397570000	44431000	353140000	15294000	2115800	13178000	7.94805
P22695;H3BRG4;H3BSJ9;H3BP04;A0A087WVZ4;H3BUE4;H3BUI9	P22695;H3BRG4;H3BSJ9;H3BP04	Cytochrome b-c1 complex subunit 2, mitochondrial;Ubiquinol-cytochrome c reductase core protein 2;	UQCRC2;	sp|P22695|QCR2_HUMAN Cytochrome b-c1 complex subunit 2, mitochondrial OS=Homo sapiens OX=9606 GN=UQCRC2 PE=1 SV=3;tr|H3BRG4|H3BRG4_HUMAN Ubiquinol-cytochrome c reductase core protein 2 OS=Homo sapiens OX=9606 GN=UQCRC2 PE=1 SV=1;tr|H3BSJ9|H3BSJ9_HUMAN Ubiq	7	8	8	8	24.1	48.442	453	70.212	4	7	4	7	4	7	12.4	19.4	254380000	39121000	215260000	7583400	931610	6651800	5.50242
Q8N163;G3V119;H0YB24;E5RHJ4;H0YC69;E5RGU7;E5RFJ3;H0YC58	Q8N163;G3V119;H0YB24	Cell cycle and apoptosis regulator protein 2;Cell cycle and apoptosis regulator 2;	CCAR2;	sp|Q8N163|CCAR2_HUMAN Cell cycle and apoptosis regulator protein 2 OS=Homo sapiens OX=9606 GN=CCAR2 PE=1 SV=2;tr|G3V119|G3V119_HUMAN Cell cycle and apoptosis regulator 2 OS=Homo sapiens OX=9606 GN=CCAR2 PE=1 SV=1;tr|H0YB24|H0YB24_HUMAN Cell cycle and apopt	8	9	9	9	12.8	102.9	923	69.966	0	9	0	9	0	9	0	12.8	212940000	392510	212940000	3265000	0	3265000	542.508
Q92616	Q92616	eIF-2-alpha kinase activator GCN1	GCN1	sp|Q92616|GCN1_HUMAN eIF-2-alpha kinase activator GCN1 OS=Homo sapiens OX=9606 GN=GCN1 PE=1 SV=7	1	10	10	10	4.5	292.71	2671	69.437	0	10	0	10	0	10	0	4.5	114920000	392510	114920000	68640	0	68640	292.782
P50454;E9PJH8;E9PKH2;E9PR70;E9PPV6;E9PIG2;E9PRS3;E9PNX1;E9PK86;E9PMI5;H0YEP8;E9PQ34;E9PLA6	P50454;E9PJH8;E9PKH2;E9PR70;E9PPV6	Serpin H1;Serpin family H member 1 (Fragment);Serpin family H member 1	SERPINH1;	sp|P50454|SERPH_HUMAN Serpin H1 OS=Homo sapiens OX=9606 GN=SERPINH1 PE=1 SV=2;tr|E9PJH8|E9PJH8_HUMAN Serpin family H member 1 (Fragment) OS=Homo sapiens OX=9606 GN=SERPINH1 PE=1 SV=2;tr|E9PKH2|E9PKH2_HUMAN Serpin family H member 1 OS=Homo sapiens OX=9606 G	13	9	9	9	29.7	46.44	418	69.267	3	7	3	7	3	7	7.7	24.9	241180000	10808000	230370000	3957300	186620	3957300	21.3148
O75131;A0A087WYQ3;E5RHZ0;H0YB26;A0A087WXR6;A0A087WUS8;E5RFT7;E7ENV7;A0A0J9YWA1;Q96FN4;Q8IYJ1;Q96A23;O95741;Q86YQ8;Q9HCH3;Q9UBL6	O75131;A0A087WYQ3;E5RHZ0;H0YB26	Copine-3;Copine 3 (Fragment);	CPNE3;	sp|O75131|CPNE3_HUMAN Copine-3 OS=Homo sapiens OX=9606 GN=CPNE3 PE=1 SV=1;tr|A0A087WYQ3|A0A087WYQ3_HUMAN Copine 3 (Fragment) OS=Homo sapiens OX=9606 GN=CPNE3 PE=1 SV=1;tr|E5RHZ0|E5RHZ0_HUMAN Copine 3 (Fragment) OS=Homo sapiens OX=9606 GN=CPNE3 PE=1 SV=1;tr	16	8	8	8	18.6	60.13	537	69.253	0	8	0	8	0	8	0	18.6	182330000	392510	182330000	3918800	0	3918800	464.523
P00492	P00492	Hypoxanthine-guanine phosphoribosyltransferase	HPRT1	sp|P00492|HPRT_HUMAN Hypoxanthine-guanine phosphoribosyltransferase OS=Homo sapiens OX=9606 GN=HPRT1 PE=1 SV=2	1	8	8	8	38.5	24.579	218	69.159	4	8	4	8	4	8	22.5	38.5	476560000	42258000	434300000	33069000	2358700	30710000	10.2773
O75821;K7ER90;K7EL20;K7ENA8;K7EP16;K7EL60	O75821;K7ER90;K7EL20;K7ENA8;K7EP16	Eukaryotic translation initiation factor 3 subunit G;Eukaryotic translation initiation factor 3 subunit G (Fragment);	EIF3G;	sp|O75821|EIF3G_HUMAN Eukaryotic translation initiation factor 3 subunit G OS=Homo sapiens OX=9606 GN=EIF3G PE=1 SV=2;tr|K7ER90|K7ER90_HUMAN Eukaryotic translation initiation factor 3 subunit G (Fragment) OS=Homo sapiens OX=9606 GN=EIF3G PE=1 SV=1;tr|K7EL2	6	9	9	9	27.5	35.611	320	69.146	1	9	1	9	1	9	5	27.5	178110000	10052000	168060000	1522200	456920	1522200	16.7191
P62191;G3V4X1	P62191	26S proteasome regulatory subunit 4	PSMC1	sp|P62191|PRS4_HUMAN 26S proteasome regulatory subunit 4 OS=Homo sapiens OX=9606 GN=PSMC1 PE=1 SV=1	2	8	8	8	24.1	49.184	440	68.78	1	7	1	7	1	7	2.7	21.4	208610000	392510	208610000	464460	0	464460	531.477
Q9HB71;B2ZWH1	Q9HB71	Calcyclin-binding protein	CACYBP	sp|Q9HB71|CYBP_HUMAN Calcyclin-binding protein OS=Homo sapiens OX=9606 GN=CACYBP PE=1 SV=2	2	7	7	7	35.1	26.21	228	68.385	0	7	0	7	0	7	0	35.1	212100000	392510	212100000	7723200	0	7723200	540.368
P51116;I3L1Z2	P51116	RNA-binding protein FXR2	FXR2	sp|P51116|FXR2_HUMAN RNA-binding protein FXR2 OS=Homo sapiens OX=9606 GN=FXR2 PE=1 SV=2	2	7	7	5	13.5	74.222	673	68.305	1	6	1	6	0	5	1.2	12.3	117680000	392510	117680000	1565000	0	1565000	299.814
Q9BUF5;K7ESM5;K7EL29;K7ESQ3;K7EQT3;K7EJ64;K7ERA8;K7EJZ4;K7ES63;K7EN98;K7EPE5	Q9BUF5;K7ESM5	Tubulin beta-6 chain;Tubulin beta chain (Fragment)	TUBB6	sp|Q9BUF5|TBB6_HUMAN Tubulin beta-6 chain OS=Homo sapiens OX=9606 GN=TUBB6 PE=1 SV=1;tr|K7ESM5|K7ESM5_HUMAN Tubulin beta chain (Fragment) OS=Homo sapiens OX=9606 GN=TUBB6 PE=1 SV=1	11	15	5	5	35.2	49.857	446	68.269	7	15	0	5	0	5	15.7	35.2	67879000	392510	67879000	2951300	0	2951300	172.936
P06493;A0A024QZP7;E5RIU6;Q00526;A0A2R8YEB7;H0YAZ9;A0A2R8Y4Z0;J3QSD7;A0A2R8Y7W5;A0A2R8YF61;F5H6Z0;E5RGN0;A0A2R8YD28;A0A2R8Y644;E7EUK8;K7EJ83;Q00534;Q96Q40;O94921;Q07002;Q00536;Q00537;Q9NYV4;Q14004	P06493;A0A024QZP7;E5RIU6	Cyclin-dependent kinase 1;Cell division cycle 2, G1 to S and G2 to M, isoform CRA_a;	CDK1;	sp|P06493|CDK1_HUMAN Cyclin-dependent kinase 1 OS=Homo sapiens OX=9606 GN=CDK1 PE=1 SV=3;tr|A0A024QZP7|A0A024QZP7_HUMAN Cell division cycle 2, G1 to S and G2 to M, isoform CRA_a OS=Homo sapiens OX=9606 GN=CDK1 PE=1 SV=1;tr|E5RIU6|E5RIU6_HUMAN Cyclin depend	24	8	8	6	29.6	34.095	297	68.002	1	8	1	8	0	6	3.7	29.6	368280000	10700000	357580000	11964000	509510	11454000	33.4187
P26640;A0A140T936;A2ABF4;A0A0G2JJT9;H0Y426;A0A140T954	P26640;A0A140T936	Valine--tRNA ligase;Valine--tRNA ligase (Fragment)	VARS1	sp|P26640|SYVC_HUMAN Valine--tRNA ligase OS=Homo sapiens OX=9606 GN=VARS1 PE=1 SV=4;tr|A0A140T936|A0A140T936_HUMAN Valine--tRNA ligase (Fragment) OS=Homo sapiens OX=9606 GN=VARS1 PE=1 SV=1	6	9	9	9	9.4	140.47	1264	67.876	0	9	0	9	0	9	0	9.4	111700000	392510	111700000	884940	0	884940	284.579
O75694;E9PF10;D6RA13	O75694;E9PF10	Nuclear pore complex protein Nup155;Nucleoporin 155	NUP155	sp|O75694|NU155_HUMAN Nuclear pore complex protein Nup155 OS=Homo sapiens OX=9606 GN=NUP155 PE=1 SV=1;tr|E9PF10|E9PF10_HUMAN Nucleoporin 155 OS=Homo sapiens OX=9606 GN=NUP155 PE=1 SV=1	3	6	6	6	7.5	155.2	1391	67.737	0	6	0	6	0	6	0	7.5	96650000	392510	96650000	668070	0	668070	246.236
P23381;G3V227;G3V277;H0YJP3;G3V3X0;G3V3P2;G3V3Y5;G3V3H8;G3V5W1;G3V3S7;G3V2Y7;G3V456;G3V5U1;G3V2F2;G3V3R3;G3V4N8;G3V4C7;G3V2C0;G3V339;G3V313;G3V4S4;G3V423	P23381	Tryptophan--tRNA ligase, cytoplasmic	WARS1	sp|P23381|SYWC_HUMAN Tryptophan--tRNA ligase, cytoplasmic OS=Homo sapiens OX=9606 GN=WARS1 PE=1 SV=2	22	9	9	9	23.8	53.165	471	67.484	3	9	3	9	3	9	9.1	23.8	405290000	29947000	375350000	3560300	305540	3254800	12.5338
Q3ZCM7;A0A075B736;Q5SQY0	Q3ZCM7;A0A075B736;Q5SQY0	Tubulin beta-8 chain;Tubulin beta chain	TUBB8	sp|Q3ZCM7|TBB8_HUMAN Tubulin beta-8 chain OS=Homo sapiens OX=9606 GN=TUBB8 PE=1 SV=2;tr|A0A075B736|A0A075B736_HUMAN Tubulin beta chain OS=Homo sapiens OX=9606 GN=TUBB8 PE=1 SV=1;tr|Q5SQY0|Q5SQY0_HUMAN Tubulin beta chain OS=Homo sapiens OX=9606 GN=TUBB8 PE=	3	12	2	2	25.2	49.775	444	67.227	10	12	2	2	2	2	24.5	25.2	1239100000	74306000	1164800000	21528000	927140	20601000	15.6757
A0A087WYJ2;A0A2R8Y705;M0R2B7;P28340;M0QZR8;A0A2R8Y7K6;M0QXE6;M0QXQ2;M0R3H8	A0A087WYJ2;A0A2R8Y705;M0R2B7;P28340;M0QZR8;A0A2R8Y7K6	DNA polymerase	POLD1	tr|A0A087WYJ2|A0A087WYJ2_HUMAN DNA polymerase OS=Homo sapiens OX=9606 GN=POLD1 PE=1 SV=1;tr|A0A2R8Y705|A0A2R8Y705_HUMAN DNA polymerase OS=Homo sapiens OX=9606 GN=POLD1 PE=1 SV=2;tr|M0R2B7|M0R2B7_HUMAN DNA polymerase OS=Homo sapiens OX=9606 GN=POLD1 PE=1 SV	9	10	10	10	11.1	121.18	1083	66.917	0	10	0	10	0	10	0	11.1	117730000	392510	117730000	891520	0	891520	299.941
P07741;H3BQZ9;H3BQB1;H3BQF1;H3BSW3	P07741;H3BQZ9;H3BQB1;H3BQF1;H3BSW3	Adenine phosphoribosyltransferase;	APRT;	sp|P07741|APT_HUMAN Adenine phosphoribosyltransferase OS=Homo sapiens OX=9606 GN=APRT PE=1 SV=2;tr|H3BQZ9|H3BQZ9_HUMAN Adenine phosphoribosyltransferase OS=Homo sapiens OX=9606 GN=APRT PE=1 SV=1;tr|H3BQB1|H3BQB1_HUMAN Adenine phosphoribosyltransferase (Fra	5	7	7	7	38.9	19.608	180	66.176	1	7	1	7	1	7	7.2	38.9	359400000	7355200	352050000	17587000	525370	17587000	47.8641
Q9Y295;H0YI06	Q9Y295	Developmentally-regulated GTP-binding protein 1	DRG1	sp|Q9Y295|DRG1_HUMAN Developmentally-regulated GTP-binding protein 1 OS=Homo sapiens OX=9606 GN=DRG1 PE=1 SV=1	2	9	9	7	25.9	40.542	367	66.11	1	9	1	9	1	7	3.8	25.9	158190000	1086300	157100000	6327400	43453	6284000	144.619
Q96AG4	Q96AG4	Leucine-rich repeat-containing protein 59	LRRC59	sp|Q96AG4|LRC59_HUMAN Leucine-rich repeat-containing protein 59 OS=Homo sapiens OX=9606 GN=LRRC59 PE=1 SV=1	1	8	8	8	28	34.93	307	65.72	1	8	1	8	1	8	3.9	28	589470000	8428400	581040000	17223000	495790	16727000	68.9384
E7ES33;E7EPK1;Q16181;A0A024RA87;G3V1Q4;A0A0U1RRE1;A0A0U1RRH9;A0A5F9ZGZ7;Q6ZU15	E7ES33;E7EPK1;Q16181;A0A024RA87;G3V1Q4;A0A0U1RRE1	Septin;Septin-7;	SEPTIN7;	tr|E7ES33|E7ES33_HUMAN Septin OS=Homo sapiens OX=9606 GN=SEPTIN7 PE=1 SV=3;tr|E7EPK1|E7EPK1_HUMAN Septin OS=Homo sapiens OX=9606 GN=SEPTIN7 PE=1 SV=2;sp|Q16181|SEPT7_HUMAN Septin-7 OS=Homo sapiens OX=9606 GN=SEPTIN7 PE=1 SV=2;tr|A0A024RA87|A0A024RA87_HUMAN	9	8	8	8	23.7	48.715	417	65.244	0	8	0	8	0	8	0	23.7	161690000	392510	161690000	3940700	0	3940700	411.939
P38117;M0QY67	P38117	Electron transfer flavoprotein subunit beta	ETFB	sp|P38117|ETFB_HUMAN Electron transfer flavoprotein subunit beta OS=Homo sapiens OX=9606 GN=ETFB PE=1 SV=3	2	9	9	9	42	27.843	255	65.137	4	7	4	7	4	7	18.8	31.8	170770000	19432000	151340000	8664000	1295400	7368600	7.78818
P45974	P45974	Ubiquitin carboxyl-terminal hydrolase 5	USP5	sp|P45974|UBP5_HUMAN Ubiquitin carboxyl-terminal hydrolase 5 OS=Homo sapiens OX=9606 GN=USP5 PE=1 SV=2	1	8	8	8	11.8	95.785	858	64.91	0	8	0	8	0	8	0	11.8	110800000	392510	110800000	2279300	0	2279300	282.286
A0A087WUT6;O60841	A0A087WUT6;O60841	Eukaryotic translation initiation factor 5B	EIF5B	tr|A0A087WUT6|A0A087WUT6_HUMAN Eukaryotic translation initiation factor 5B OS=Homo sapiens OX=9606 GN=EIF5B PE=1 SV=1;sp|O60841|IF2P_HUMAN Eukaryotic translation initiation factor 5B OS=Homo sapiens OX=9606 GN=EIF5B PE=1 SV=4	2	9	9	9	11.1	138.68	1220	64.908	0	9	0	9	0	9	0	11.1	225000000	392510	225000000	1354900	0	1354900	573.234
Q9UJZ1;A0A087WYB4;F2Z2I8	Q9UJZ1;A0A087WYB4	Stomatin-like protein 2, mitochondrial;Stomatin like 2	STOML2	sp|Q9UJZ1|STML2_HUMAN Stomatin-like protein 2, mitochondrial OS=Homo sapiens OX=9606 GN=STOML2 PE=1 SV=1;tr|A0A087WYB4|A0A087WYB4_HUMAN Stomatin like 2 OS=Homo sapiens OX=9606 GN=STOML2 PE=1 SV=1	3	6	6	6	25.6	38.534	356	64.884	2	5	2	5	2	5	9.3	20.8	76613000	6319500	70293000	3830600	315970	3514700	11.1232
A0A669KB62;A0A669KB05;C9JZR2;H0YC95;O60716;A0A804HIL4;A0A804HK15;A0A804HJM1	A0A669KB62;A0A669KB05;C9JZR2;H0YC95;O60716;A0A804HIL4;A0A804HK15;A0A804HJM1	Catenin delta 1	CTNND1	tr|A0A669KB62|A0A669KB62_HUMAN Catenin delta 1 OS=Homo sapiens OX=9606 GN=CTNND1 PE=1 SV=1;tr|A0A669KB05|A0A669KB05_HUMAN Catenin delta 1 OS=Homo sapiens OX=9606 GN=CTNND1 PE=1 SV=1;tr|C9JZR2|C9JZR2_HUMAN Catenin delta 1 OS=Homo sapiens OX=9606 GN=CTNND1 P	8	8	8	8	11.3	99.077	888	64.15	0	8	0	8	0	8	0	11.3	110700000	392510	110700000	1544100	0	1544100	282.031
A0A8V8TQK0;A0A8V8TNU2;A0A8V8TNT7;A0A8V8TQ74;A0A8V8TP22;O75083;A0A8V8TP31;D6RD66;A0A8V8TQ69;A0A8V8TPA9	A0A8V8TQK0;A0A8V8TNU2;A0A8V8TNT7;A0A8V8TQ74;A0A8V8TP22;O75083;A0A8V8TP31;D6RD66;A0A8V8TQ69	WD repeat domain 1	WDR1;	tr|A0A8V8TQK0|A0A8V8TQK0_HUMAN WD repeat domain 1 OS=Homo sapiens OX=9606 GN=WDR1 PE=1 SV=1;tr|A0A8V8TNU2|A0A8V8TNU2_HUMAN WD repeat domain 1 OS=Homo sapiens OX=9606 GN=WDR1 PE=1 SV=1;tr|A0A8V8TNT7|A0A8V8TNT7_HUMAN WD repeat domain 1 OS=Homo sapiens OX=960	10	6	6	6	14.7	62.339	572	63.417	0	6	0	6	0	6	0	14.7	247890000	392510	247890000	2077300	0	2077300	631.551
P48735;H0YL11	P48735	Isocitrate dehydrogenase [NADP], mitochondrial	IDH2	sp|P48735|IDHP_HUMAN Isocitrate dehydrogenase [NADP], mitochondrial OS=Homo sapiens OX=9606 GN=IDH2 PE=1 SV=2	2	9	9	8	20.6	50.909	452	63.328	2	8	2	8	1	8	4.9	20.6	94708000	10333000	84376000	1258900	344420	1258900	8.16568
E9PKT8;C9J6D1;C9JZI7;Q99733;E9PNW0;E9PJJ2;E9PS34;E9PNJ7;A8MXH2;E9PKI2;C9J1B1;E9PP22;H0YCI4	E9PKT8;C9J6D1;C9JZI7;Q99733;E9PNW0;E9PJJ2;E9PS34;E9PNJ7;A8MXH2	Nucleosome assembly protein 1-like 4 (Fragment);	NAP1L4;	tr|E9PKT8|E9PKT8_HUMAN Nucleosome assembly protein 1-like 4 (Fragment) OS=Homo sapiens OX=9606 GN=NAP1L4 PE=1 SV=1;tr|C9J6D1|C9J6D1_HUMAN Nucleosome assembly protein 1-like 4 (Fragment) OS=Homo sapiens OX=9606 GN=NAP1L4 PE=1 SV=1;tr|C9JZI7|C9JZI7_HUMAN Nuc	13	7	7	5	40.8	19.156	169	63.32	0	7	0	7	0	5	0	40.8	303620000	392510	303620000	10903000	0	10903000	773.534
E7ETK0;A0A2R8Y849;A0A2R8YD14;P62847;A0A2R8Y8A0	E7ETK0;A0A2R8Y849;A0A2R8YD14;P62847	40S ribosomal protein S24	RPS24;	tr|E7ETK0|E7ETK0_HUMAN 40S ribosomal protein S24 OS=Homo sapiens OX=9606 GN=RPS24 PE=1 SV=1;tr|A0A2R8Y849|A0A2R8Y849_HUMAN 40S ribosomal protein S24 OS=Homo sapiens OX=9606 GN=RPS24 PE=1 SV=1;tr|A0A2R8YD14|A0A2R8YD14_HUMAN 40S ribosomal protein S24 OS=Homo	5	7	7	7	40.5	15.197	131	63.056	5	7	5	7	5	7	27.5	40.5	1510200000	99730000	1410400000	132910000	8174300	124740000	14.1422
P10155;D6RDN1;D6RE09;G5E9R9	P10155	RNA-binding protein RO60	RO60	sp|P10155|RO60_HUMAN RNA-binding protein RO60 OS=Homo sapiens OX=9606 GN=RO60 PE=1 SV=2	4	6	6	6	16	60.67	538	62.841	1	6	1	6	1	6	2	16	104280000	8415500	95862000	1833500	247510	1586000	11.3911
P60866;A0A7P0S5H5;E5RJX2;G3XAN0;E5RIP1	P60866;A0A7P0S5H5;E5RJX2;G3XAN0	40S ribosomal protein S20;40S ribosomal protein S20 (Fragment);Ribosomal protein S20	RPS20;	sp|P60866|RS20_HUMAN 40S ribosomal protein S20 OS=Homo sapiens OX=9606 GN=RPS20 PE=1 SV=1;tr|A0A7P0S5H5|A0A7P0S5H5_HUMAN 40S ribosomal protein S20 (Fragment) OS=Homo sapiens OX=9606 GN=RPS20 PE=1 SV=1;tr|E5RJX2|E5RJX2_HUMAN Ribosomal protein S20 OS=Homo sa	5	6	6	6	38.7	13.373	119	62.591	5	6	5	6	5	6	37.8	38.7	1740400000	263500000	1476900000	98747000	13347000	85400000	5.60493
P63104;E7EX29;B0AZS6;B7Z2E6;H0YB80;E7ESK7;E5RGE1;E5RIR4;E9PD24;E7EVZ2	P63104;E7EX29;B0AZS6;B7Z2E6;H0YB80;E7ESK7	14-3-3 protein zeta/delta;Tyrosine 3-monooxygenase/tryptophan 5-monooxygenase activation protein zeta (Fragment);	YWHAZ;	sp|P63104|1433Z_HUMAN 14-3-3 protein zeta/delta OS=Homo sapiens OX=9606 GN=YWHAZ PE=1 SV=1;tr|E7EX29|E7EX29_HUMAN Tyrosine 3-monooxygenase/tryptophan 5-monooxygenase activation protein zeta (Fragment) OS=Homo sapiens OX=9606 GN=YWHAZ PE=1 SV=1;tr|B0AZS6|B0	10	12	7	7	44.5	27.745	245	62.097	6	12	4	7	4	7	24.1	44.5	383380000	62744000	320640000	17081000	3302300	13779000	5.11029
H7BXY3;Q7L2E3	H7BXY3;Q7L2E3	RNA helicase;ATP-dependent RNA helicase DHX30	DHX30	tr|H7BXY3|H7BXY3_HUMAN RNA helicase OS=Homo sapiens OX=9606 GN=DHX30 PE=1 SV=1;sp|Q7L2E3|DHX30_HUMAN ATP-dependent RNA helicase DHX30 OS=Homo sapiens OX=9606 GN=DHX30 PE=1 SV=1	2	9	9	9	8.7	130.55	1166	61.248	1	9	1	9	1	9	1	8.7	110510000	2917500	107600000	1212300	35151	1177200	36.8809
Q9P287	Q9P287	BRCA2 and CDKN1A-interacting protein	BCCIP	sp|Q9P287|BCCIP_HUMAN BRCA2 and CDKN1A-interacting protein OS=Homo sapiens OX=9606 GN=BCCIP PE=1 SV=1	1	7	7	7	29.9	35.979	314	61.148	0	7	0	7	0	7	0	29.9	151970000	392510	151970000	4458600	0	4458600	387.175
E9PHA2;Q15003;C9J470;C9JZP1;H7C415	E9PHA2;Q15003;C9J470	Condensin complex subunit 2;Condensin complex subunit 2 (Fragment)	NCAPH;	tr|E9PHA2|E9PHA2_HUMAN Condensin complex subunit 2 OS=Homo sapiens OX=9606 GN=NCAPH PE=1 SV=1;sp|Q15003|CND2_HUMAN Condensin complex subunit 2 OS=Homo sapiens OX=9606 GN=NCAPH PE=1 SV=3;tr|C9J470|C9J470_HUMAN Condensin complex subunit 2 (Fragment) OS=Homo	5	9	9	9	16.7	81.572	730	61.147	0	9	0	9	0	9	0	16.7	125870000	392510	125870000	929940	0	929940	320.68
P61160;A0A1B0GWD0;A0A1B0GWH0	P61160	Actin-related protein 2	ACTR2	sp|P61160|ARP2_HUMAN Actin-related protein 2 OS=Homo sapiens OX=9606 GN=ACTR2 PE=1 SV=1	3	8	8	8	28.4	44.76	394	61.115	0	8	0	8	0	8	0	28.4	185100000	392510	185100000	4379600	0	4379600	471.58
P61163;R4GMT0;A0A1B0GVS3;P42025	P61163;R4GMT0;A0A1B0GVS3	Alpha-centractin;Actin related protein 1A	ACTR1A;	sp|P61163|ACTZ_HUMAN Alpha-centractin OS=Homo sapiens OX=9606 GN=ACTR1A PE=1 SV=1;tr|R4GMT0|R4GMT0_HUMAN Actin related protein 1A OS=Homo sapiens OX=9606 GN=ACTR1A PE=1 SV=1;tr|A0A1B0GVS3|A0A1B0GVS3_HUMAN Actin related protein 1A OS=Homo sapiens OX=9606 GN	4	6	6	6	26.6	42.613	376	60.919	1	6	1	6	1	6	2.9	26.6	116630000	392510	116630000	1540600	0	1540600	297.139
P35249;C9JZI1;C9J8M3;C9JXZ7;C9JW34;C9JGY5;F8WE44;H7C1P0	P35249;C9JZI1;C9J8M3	Replication factor C subunit 4;	RFC4;	sp|P35249|RFC4_HUMAN Replication factor C subunit 4 OS=Homo sapiens OX=9606 GN=RFC4 PE=1 SV=2;tr|C9JZI1|C9JZI1_HUMAN Replication factor C subunit 4 OS=Homo sapiens OX=9606 GN=RFC4 PE=1 SV=1;tr|C9J8M3|C9J8M3_HUMAN Replication factor C subunit 4 (Fragment) O	8	7	7	7	25.3	39.681	363	60.844	0	7	0	7	0	7	0	25.3	124680000	392510	124680000	3330100	0	3330100	317.648
Q8WVC2;P63220;Q9BYK1;Q9BYK2	Q8WVC2;P63220;Q9BYK1	40S ribosomal protein S21	RPS21;	tr|Q8WVC2|Q8WVC2_HUMAN 40S ribosomal protein S21 OS=Homo sapiens OX=9606 GN=RPS21 PE=1 SV=1;sp|P63220|RS21_HUMAN 40S ribosomal protein S21 OS=Homo sapiens OX=9606 GN=RPS21 PE=1 SV=1;tr|Q9BYK1|Q9BYK1_HUMAN 40S ribosomal protein S21 OS=Homo sapiens OX=9606 G	4	5	5	5	65.4	8.85	81	60.807	3	4	3	4	3	4	43.2	54.3	116640000	8526800	108110000	11750000	574110	11176000	12.6788
Q5JRC6;A0A0D9SGE8;Q8IWS0;A0A8I5QJH7;A0A8I5KVG8;A0A8I5KWC2	Q5JRC6;A0A0D9SGE8;Q8IWS0	PHD finger protein 6	PHF6	tr|Q5JRC6|Q5JRC6_HUMAN PHD finger protein 6 OS=Homo sapiens OX=9606 GN=PHF6 PE=1 SV=1;tr|A0A0D9SGE8|A0A0D9SGE8_HUMAN PHD finger protein 6 OS=Homo sapiens OX=9606 GN=PHF6 PE=1 SV=1;sp|Q8IWS0|PHF6_HUMAN PHD finger protein 6 OS=Homo sapiens OX=9606 GN=PHF6 PE	6	9	9	9	35.8	36.43	324	60.383	2	9	2	9	2	9	8.3	35.8	272670000	20717000	251950000	3593300	580920	3012400	12.1615
P49792;A0A8V8TLN4;A0A8V8TMN6;O14715;Q99666;A0A8Q3SIN4;A0A8Q3SII4;A0A8Q3SII5;J3KQ37;A0A8V8TL79;F8VYC4;A0A286YES2;A0A8V8TLA0;A0A8V8TMX6;P0DJD0;P0DJD1;H7BZ48;F8W705;A0A8Q3SIQ7;A0A7I2V5V0;H0Y548;R4GN99;A0A7I2V343;H0YBN8;A0A7I2V2H6;P30405;F8WBP7	P49792;A0A8V8TLN4	E3 SUMO-protein ligase RanBP2;RAN binding protein 2 (Fragment)	RANBP2	sp|P49792|RBP2_HUMAN E3 SUMO-protein ligase RanBP2 OS=Homo sapiens OX=9606 GN=RANBP2 PE=1 SV=2;tr|A0A8V8TLN4|A0A8V8TLN4_HUMAN RAN binding protein 2 (Fragment) OS=Homo sapiens OX=9606 GN=RANBP2 PE=1 SV=1	27	9	8	6	4.1	358.2	3224	60.209	0	9	0	8	0	6	0	4.1	50964000	392510	50964000	167110	0	167110	129.841
P09622;E9PEX6;F8WDM5;F2Z2E3	P09622;E9PEX6	Dihydrolipoyl dehydrogenase, mitochondrial;Dihydrolipoyl dehydrogenase	DLD	sp|P09622|DLDH_HUMAN Dihydrolipoyl dehydrogenase, mitochondrial OS=Homo sapiens OX=9606 GN=DLD PE=1 SV=2;tr|E9PEX6|E9PEX6_HUMAN Dihydrolipoyl dehydrogenase OS=Homo sapiens OX=9606 GN=DLD PE=1 SV=1	4	8	8	8	20.2	54.177	509	60.201	1	8	1	8	1	8	2.2	20.2	313350000	13353000	300000000	5741500	156250	5585300	22.4669
H0YKF0;H3BV91;A0A8I5KUF3;A0A8I5KYH4;A0A8I5KVL5;H0YLU7;P13804;A0A8I5KVC9;A0A0S2Z3M4;A0A8I5KYP7;H0YK49;A0A8I5KUR2;A0A8I5KT03;J3KN60;A0A8I5KU27	H0YKF0;H3BV91;A0A8I5KUF3;A0A8I5KYH4;A0A8I5KVL5;H0YLU7;P13804;A0A8I5KVC9;A0A0S2Z3M4;A0A8I5KYP7;H0YK49;A0A8I5KUR2;A0A8I5KT03	Electron transfer flavoprotein subunit alpha;	ETFA;	tr|H0YKF0|H0YKF0_HUMAN Electron transfer flavoprotein subunit alpha OS=Homo sapiens OX=9606 GN=ETFA PE=1 SV=2;tr|H3BV91|H3BV91_HUMAN Electron transfer flavoprotein subunit alpha OS=Homo sapiens OX=9606 GN=ETFA PE=1 SV=2;tr|A0A8I5KUF3|A0A8I5KUF3_HUMAN Elect	15	8	8	8	35.5	31.618	301	59.805	1	8	1	8	1	8	4.3	35.5	267900000	392510	267900000	10939000	0	10939000	682.53
A0A3B3ITK7;P36871	A0A3B3ITK7;P36871	Phosphoglucomutase 1;Phosphoglucomutase-1	PGM1	tr|A0A3B3ITK7|A0A3B3ITK7_HUMAN Phosphoglucomutase 1 OS=Homo sapiens OX=9606 GN=PGM1 PE=1 SV=1;sp|P36871|PGM1_HUMAN Phosphoglucomutase-1 OS=Homo sapiens OX=9606 GN=PGM1 PE=1 SV=3	2	6	6	6	13.7	63.957	584	59.763	0	6	0	6	0	6	0	13.7	62689000	392510	62689000	778530	0	778530	159.713
O14744;G3V580;G3V5L5;G3V2L6;G3V2X6;C9JSX3;H0YJX6;G3V507;G3V2F5;G3V5T6;H0YJ77;H7BZ44	O14744;G3V580;G3V5L5;G3V2L6;G3V2X6;C9JSX3	Protein arginine N-methyltransferase 5;Protein arginine methyltransferase 5 (Fragment);	PRMT5;	sp|O14744|ANM5_HUMAN Protein arginine N-methyltransferase 5 OS=Homo sapiens OX=9606 GN=PRMT5 PE=1 SV=4;tr|G3V580|G3V580_HUMAN Protein arginine methyltransferase 5 (Fragment) OS=Homo sapiens OX=9606 GN=PRMT5 PE=1 SV=1;tr|G3V5L5|G3V5L5_HUMAN Protein arginine	12	8	8	8	16.8	72.683	637	59.699	2	8	2	8	2	8	4.1	16.8	178270000	20170000	158100000	3079600	261480	2818100	7.83837
Q13595;A0A8J9ASM4;F8WEH2	Q13595	Transformer-2 protein homolog alpha	TRA2A	sp|Q13595|TRA2A_HUMAN Transformer-2 protein homolog alpha OS=Homo sapiens OX=9606 GN=TRA2A PE=1 SV=1	3	9	7	7	26.2	32.688	282	59.476	8	7	6	6	6	6	22.3	25.9	281820000	84806000	197020000	12083000	3804900	8277700	2.32318
P28074;H0YJM8	P28074	Proteasome subunit beta type-5	PSMB5	sp|P28074|PSB5_HUMAN Proteasome subunit beta type-5 OS=Homo sapiens OX=9606 GN=PSMB5 PE=1 SV=3	2	7	7	7	31.2	28.48	263	59.392	0	7	0	7	0	7	0	31.2	241810000	392510	241810000	11330000	0	11330000	616.061
P61981	P61981	14-3-3 protein gamma	YWHAG	sp|P61981|1433G_HUMAN 14-3-3 protein gamma OS=Homo sapiens OX=9606 GN=YWHAG PE=1 SV=2	1	10	7	6	35.2	28.302	247	59.302	3	10	1	7	1	6	11.7	35.2	181710000	8381400	173330000	10095000	465630	9629400	20.6803
P61513;C9J4Z3;Q6P4E4;E9PEL3;G5E9R3;M0R0A1;M0R2L6;A6NKH3	P61513;C9J4Z3;Q6P4E4;E9PEL3;G5E9R3;M0R0A1;M0R2L6	60S ribosomal protein L37a;Ribosomal protein L37a;RPL37A protein	RPL37A	sp|P61513|RL37A_HUMAN 60S ribosomal protein L37a OS=Homo sapiens OX=9606 GN=RPL37A PE=1 SV=2;tr|C9J4Z3|C9J4Z3_HUMAN Ribosomal protein L37a OS=Homo sapiens OX=9606 GN=RPL37A PE=1 SV=1;tr|Q6P4E4|Q6P4E4_HUMAN RPL37A protein OS=Homo sapiens OX=9606 GN=RPL37A P	8	9	9	9	75	10.275	92	59.136	5	8	5	8	5	8	59.8	67.4	1223400000	78453000	1144900000	147020000	12029000	134990000	14.5935
A0A2R8YEY5;A0A2R8YEZ4;A0A2R8Y5D3;O15160;D6RDJ3;E7EQB9;H0Y723;A0A2R8Y8D6	A0A2R8YEY5;A0A2R8YEZ4;A0A2R8Y5D3;O15160;D6RDJ3;E7EQB9;H0Y723;A0A2R8Y8D6	DNA-directed RNA polymerases I and III subunit RPAC1;	POLR1C;	tr|A0A2R8YEY5|A0A2R8YEY5_HUMAN DNA-directed RNA polymerases I and III subunit RPAC1 OS=Homo sapiens OX=9606 GN=POLR1C PE=1 SV=1;tr|A0A2R8YEZ4|A0A2R8YEZ4_HUMAN DNA-directed RNA polymerases I and III subunit RPAC1 OS=Homo sapiens OX=9606 GN=POLR1C PE=1 SV=1;	8	4	4	4	19.6	32.917	291	59.037	0	4	0	4	0	4	0	19.6	116160000	392510	116160000	5449600	0	5449600	295.942
Q5T7U1;Q9Y5Q8;H0Y5D2;Q5T7U0;H7BY84	Q5T7U1;Q9Y5Q8	General transcription factor IIIC subunit 5;General transcription factor 3C polypeptide 5	GTF3C5	tr|Q5T7U1|Q5T7U1_HUMAN General transcription factor IIIC subunit 5 OS=Homo sapiens OX=9606 GN=GTF3C5 PE=1 SV=1;sp|Q9Y5Q8|TF3C5_HUMAN General transcription factor 3C polypeptide 5 OS=Homo sapiens OX=9606 GN=GTF3C5 PE=1 SV=2	5	4	4	4	9.4	52.29	457	58.992	0	4	0	4	0	4	0	9.4	43232000	392510	43232000	1351000	0	1351000	110.142
Q58FF8	Q58FF8	Putative heat shock protein HSP 90-beta 2	HSP90AB2P	sp|Q58FF8|H90B2_HUMAN Putative heat shock protein HSP 90-beta 2 OS=Homo sapiens OX=9606 GN=HSP90AB2P PE=1 SV=2	1	13	2	2	25.7	44.348	381	58.909	7	12	2	2	2	2	15	25.2	1399800000	75583000	1324200000	27540000	978160	26562000	17.5198
P15374;A0A087WTB8;Q5TBK7	P15374;A0A087WTB8;Q5TBK7	Ubiquitin carboxyl-terminal hydrolase isozyme L3;Ubiquitin carboxyl-terminal hydrolase;	UCHL3;	sp|P15374|UCHL3_HUMAN Ubiquitin carboxyl-terminal hydrolase isozyme L3 OS=Homo sapiens OX=9606 GN=UCHL3 PE=1 SV=1;tr|A0A087WTB8|A0A087WTB8_HUMAN Ubiquitin carboxyl-terminal hydrolase OS=Homo sapiens OX=9606 GN=UCHL3 PE=1 SV=1;tr|Q5TBK7|Q5TBK7_HUMAN Ubiquit	3	8	8	8	49.1	26.182	230	58.89	0	8	0	8	0	8	0	49.1	294380000	392510	294380000	13547000	0	13547000	749.994
P62851	P62851	40S ribosomal protein S25	RPS25	sp|P62851|RS25_HUMAN 40S ribosomal protein S25 OS=Homo sapiens OX=9606 GN=RPS25 PE=1 SV=1	1	8	8	8	48.8	13.742	125	58.521	7	8	7	8	7	8	42.4	48.8	2507700000	450250000	2057500000	362470000	63944000	298520000	4.56968
Q13155;A8MU58	Q13155;A8MU58	Aminoacyl tRNA synthase complex-interacting multifunctional protein 2;Aminoacyl tRNA synthetase complex interacting multifunctional protein 2	AIMP2;	sp|Q13155|AIMP2_HUMAN Aminoacyl tRNA synthase complex-interacting multifunctional protein 2 OS=Homo sapiens OX=9606 GN=AIMP2 PE=1 SV=2;tr|A8MU58|A8MU58_HUMAN Aminoacyl tRNA synthetase complex interacting multifunctional protein 2 OS=Homo sapiens OX=9606 GN	2	6	6	6	25.9	35.348	320	58.466	0	6	0	6	0	6	0	25.9	290080000	392510	290080000	9962500	0	9962500	739.038
O43172	O43172	U4/U6 small nuclear ribonucleoprotein Prp4	PRPF4	sp|O43172|PRP4_HUMAN U4/U6 small nuclear ribonucleoprotein Prp4 OS=Homo sapiens OX=9606 GN=PRPF4 PE=1 SV=2	1	7	7	7	16.5	58.449	522	58.382	0	7	0	7	0	7	0	16.5	82344000	392510	82344000	1768400	0	1768400	209.788
F8W1R7;G3V1V0;P60660;J3KND3;G8JLA2;B7Z6Z4;G3V1Y7;F8VPF3;F8VZU9;F8W180;F8W1I5;A0A8Q3SIC5;P14649;F8VXL3;H0YI43;A0A8Q3SI90	F8W1R7;G3V1V0;P60660;J3KND3;G8JLA2;B7Z6Z4;G3V1Y7;F8VPF3	Myosin light chain 6;Myosin light polypeptide 6	MYL6	tr|F8W1R7|F8W1R7_HUMAN Myosin light chain 6 OS=Homo sapiens OX=9606 GN=MYL6 PE=1 SV=1;tr|G3V1V0|G3V1V0_HUMAN Myosin light chain 6 OS=Homo sapiens OX=9606 GN=MYL6 PE=1 SV=1;sp|P60660|MYL6_HUMAN Myosin light polypeptide 6 OS=Homo sapiens OX=9606 GN=MYL6 PE=1	16	7	7	7	57.9	16.29	145	58.373	5	7	5	7	5	7	42.1	57.9	768790000	68746000	700050000	57832000	4830500	53001000	10.1831
Q96DI7;Q9NSS8	Q96DI7	U5 small nuclear ribonucleoprotein 40 kDa protein	SNRNP40	sp|Q96DI7|SNR40_HUMAN U5 small nuclear ribonucleoprotein 40 kDa protein OS=Homo sapiens OX=9606 GN=SNRNP40 PE=1 SV=1	2	6	6	6	26.9	39.31	357	58.226	0	6	0	6	0	6	0	26.9	61712000	392510	61712000	394900	0	394900	157.224
Q14694;H3BQP1;J3KT19;H3BNS8;H3BVF1	Q14694	Ubiquitin carboxyl-terminal hydrolase 10	USP10	sp|Q14694|UBP10_HUMAN Ubiquitin carboxyl-terminal hydrolase 10 OS=Homo sapiens OX=9606 GN=USP10 PE=1 SV=2	5	7	7	7	11.2	87.133	798	57.487	0	7	0	7	0	7	0	11.2	160790000	392510	160790000	1978100	0	1978100	409.646
P62318;H3BT13	P62318;H3BT13	Small nuclear ribonucleoprotein Sm D3	SNRPD3	sp|P62318|SMD3_HUMAN Small nuclear ribonucleoprotein Sm D3 OS=Homo sapiens OX=9606 GN=SNRPD3 PE=1 SV=1;tr|H3BT13|H3BT13_HUMAN Small nuclear ribonucleoprotein Sm D3 OS=Homo sapiens OX=9606 GN=SNRPD3 PE=1 SV=1	2	4	4	4	37.3	13.916	126	57.352	2	4	2	4	2	4	15.1	37.3	520970000	77612000	443350000	44689000	8623500	36066000	5.71239
Q9Y285;K7ER00;K7ER16;K7EPH2;K7ERS0;K7EK06	Q9Y285;K7ER00;K7ER16	Phenylalanine--tRNA ligase alpha subunit;	FARSA;	sp|Q9Y285|SYFA_HUMAN Phenylalanine--tRNA ligase alpha subunit OS=Homo sapiens OX=9606 GN=FARSA PE=1 SV=3;tr|K7ER00|K7ER00_HUMAN Phenylalanine--tRNA ligase alpha subunit OS=Homo sapiens OX=9606 GN=FARSA PE=1 SV=1;tr|K7ER16|K7ER16_HUMAN Phenylalanine--tRNA l	6	7	7	7	18.5	57.563	508	57.281	1	7	1	7	1	7	2.2	18.5	190560000	8051900	182500000	4599300	277650	4321600	22.6655
Q9H307;G3V5F0;G3V579	Q9H307	Pinin	PNN	sp|Q9H307|PININ_HUMAN Pinin OS=Homo sapiens OX=9606 GN=PNN PE=1 SV=5	3	8	8	8	10.5	81.627	717	57.231	4	7	4	7	4	7	4.9	9.5	111780000	14626000	97155000	2599600	340150	2259400	6.64262
A0A590UJK4;A0A590UK01;A0A590UJP7;A0A590UK80;Q13247	A0A590UJK4;A0A590UK01;A0A590UJP7;A0A590UK80;Q13247	Serine and arginine rich splicing factor 6;	SRSF6;	tr|A0A590UJK4|A0A590UJK4_HUMAN Serine and arginine rich splicing factor 6 OS=Homo sapiens OX=9606 GN=SRSF6 PE=1 SV=1;tr|A0A590UK01|A0A590UK01_HUMAN Serine and arginine rich splicing factor 6 OS=Homo sapiens OX=9606 GN=SRSF6 PE=1 SV=1;tr|A0A590UJP7|A0A590UJ	5	8	8	5	33.2	26.306	226	57.18	2	7	2	7	1	5	8	29.2	150780000	10646000	140130000	6535800	626210	5909600	13.1627
A0A8Q3WLD1;A0A8Q3WLC8;A0A8Q3SJE8;A0A8Q3SIS9;A0A8Q3SIY6;O60832;C9IYT0;A0A8Q3SIX2;A0A8Q3WLE4;A0A8Q3WLG7;A0A8Q3WLW8;A0A8V8TKY9;H7C2Q2	A0A8Q3WLD1;A0A8Q3WLC8;A0A8Q3SJE8;A0A8Q3SIS9;A0A8Q3SIY6;O60832;C9IYT0;A0A8Q3SIX2;A0A8Q3WLE4;A0A8Q3WLG7;A0A8Q3WLW8	Dyskerin pseudouridine synthase 1;	DKC1;	tr|A0A8Q3WLD1|A0A8Q3WLD1_HUMAN Dyskerin pseudouridine synthase 1 OS=Homo sapiens OX=9606 GN=DKC1 PE=1 SV=1;tr|A0A8Q3WLC8|A0A8Q3WLC8_HUMAN Dyskerin pseudouridine synthase 1 OS=Homo sapiens OX=9606 GN=DKC1 PE=1 SV=1;tr|A0A8Q3SJE8|A0A8Q3SJE8_HUMAN Dyskerin ps	13	7	7	7	20	54.3	485	57.133	0	7	0	7	0	7	0	20	150330000	392510	150330000	1376700	0	1376700	382.997
P16152;E9PQ63;A8MTM1	P16152	Carbonyl reductase [NADPH] 1	CBR1	sp|P16152|CBR1_HUMAN Carbonyl reductase [NADPH] 1 OS=Homo sapiens OX=9606 GN=CBR1 PE=1 SV=3	3	7	7	5	30.7	30.375	277	56.91	0	7	0	7	0	5	0	30.7	230230000	392510	230230000	9776200	0	9776200	586.558
Q7Z6Z7;H0Y659	Q7Z6Z7	E3 ubiquitin-protein ligase HUWE1	HUWE1	sp|Q7Z6Z7|HUWE1_HUMAN E3 ubiquitin-protein ligase HUWE1 OS=Homo sapiens OX=9606 GN=HUWE1 PE=1 SV=3	2	7	7	7	2.3	481.89	4374	56.763	0	7	0	7	0	7	0	2.3	91381000	392510	91381000	155680	0	155680	232.812
I3L2B0;A0A494C0R8;K7EIG1;O75153;I3L318	I3L2B0;A0A494C0R8;K7EIG1;O75153	Clustered mitochondria protein homolog;	CLUH;	tr|I3L2B0|I3L2B0_HUMAN Clustered mitochondria protein homolog OS=Homo sapiens OX=9606 GN=CLUH PE=1 SV=3;tr|A0A494C0R8|A0A494C0R8_HUMAN Clustered mitochondria protein homolog OS=Homo sapiens OX=9606 GN=CLUH PE=1 SV=1;tr|K7EIG1|K7EIG1_HUMAN Clustered mitocho	5	8	8	8	6.6	144.67	1297	56.6	0	8	0	8	0	8	0	6.6	80361000	392510	80361000	997260	0	997260	204.736
A0A7P0TBF0;Q92973;A0A7P0Z4D3;A0A7P0T944;A0A7P0T9C0;E7EW37;O14787;K7ENW1;K7ESC1;S4R398;A0A075B780	A0A7P0TBF0;Q92973;A0A7P0Z4D3;A0A7P0T944;A0A7P0T9C0;E7EW37	Transportin 1;Transportin-1;	TNPO1;	tr|A0A7P0TBF0|A0A7P0TBF0_HUMAN Transportin 1 OS=Homo sapiens OX=9606 GN=TNPO1 PE=1 SV=1;sp|Q92973|TNPO1_HUMAN Transportin-1 OS=Homo sapiens OX=9606 GN=TNPO1 PE=1 SV=2;tr|A0A7P0Z4D3|A0A7P0Z4D3_HUMAN Transportin 1 OS=Homo sapiens OX=9606 GN=TNPO1 PE=1 SV=1;t	11	8	8	8	11.3	97.623	858	56.585	0	8	0	8	0	8	0	11.3	145020000	392510	145020000	2181800	0	2181800	369.468
Q5QNZ2;P24539	Q5QNZ2;P24539	ATP synthase subunit b;ATP synthase F(0) complex subunit B1, mitochondrial	ATP5PB	tr|Q5QNZ2|Q5QNZ2_HUMAN ATP synthase subunit b OS=Homo sapiens OX=9606 GN=ATP5PB PE=1 SV=1;sp|P24539|AT5F1_HUMAN ATP synthase F(0) complex subunit B1, mitochondrial OS=Homo sapiens OX=9606 GN=ATP5PB PE=1 SV=2	2	6	6	6	32.3	22.275	195	56.389	2	6	2	6	2	6	8.7	32.3	162300000	18310000	143990000	6617400	314890	6302500	7.86401
Q9BQ67;M0QX71	Q9BQ67;M0QX71	Glutamate-rich WD repeat-containing protein 1;Glutamate rich WD repeat containing 1 (Fragment)	GRWD1	sp|Q9BQ67|GRWD1_HUMAN Glutamate-rich WD repeat-containing protein 1 OS=Homo sapiens OX=9606 GN=GRWD1 PE=1 SV=1;tr|M0QX71|M0QX71_HUMAN Glutamate rich WD repeat containing 1 (Fragment) OS=Homo sapiens OX=9606 GN=GRWD1 PE=1 SV=1	2	5	5	5	17.7	49.419	446	56.292	1	5	1	5	1	5	1.8	17.7	129780000	5205300	124570000	5000500	247870	4752600	23.9314
Q8N1F7;H3BVG0;H3BRI8;H3BM93;H3BNN5;H3BV11;H3BMX0;H3BP95;H3BNG7;H3BV15	Q8N1F7;H3BVG0;H3BRI8;H3BM93	Nuclear pore complex protein Nup93;	NUP93;	sp|Q8N1F7|NUP93_HUMAN Nuclear pore complex protein Nup93 OS=Homo sapiens OX=9606 GN=NUP93 PE=1 SV=2;tr|H3BVG0|H3BVG0_HUMAN Nuclear pore complex protein Nup93 OS=Homo sapiens OX=9606 GN=NUP93 PE=1 SV=1;tr|H3BRI8|H3BRI8_HUMAN Nuclear pore complex protein Nup	10	8	8	8	11.2	93.487	819	56.066	2	8	2	8	2	8	2.6	11.2	114750000	9200900	105550000	1802400	81242	1721200	11.4717
E9PLK3;P55786;A0A7I2V389;A0A7I2V3W8;H0YDG0;E9PP11;A0A7I2V604;E9PPZ2;A0A8V8TQ95;A6NEC2;E9PJY4;E9PPD4	E9PLK3;P55786;A0A7I2V389;A0A7I2V3W8;H0YDG0	Aminopeptidase;Puromycin-sensitive aminopeptidase	NPEPPS;	tr|E9PLK3|E9PLK3_HUMAN Aminopeptidase OS=Homo sapiens OX=9606 GN=NPEPPS PE=1 SV=1;sp|P55786|PSA_HUMAN Puromycin-sensitive aminopeptidase OS=Homo sapiens OX=9606 GN=NPEPPS PE=1 SV=2;tr|A0A7I2V389|A0A7I2V389_HUMAN Aminopeptidase OS=Homo sapiens OX=9606 GN=NP	12	7	7	7	8.4	102.99	915	55.734	1	6	1	6	1	6	1.4	8.4	100660000	4608500	96049000	1598100	82294	1515800	20.8417
Q92522	Q92522	Histone H1.10	H1-10	sp|Q92522|H1X_HUMAN Histone H1.10 OS=Homo sapiens OX=9606 GN=H1-10 PE=1 SV=1	1	7	7	7	31.5	22.487	213	55.676	3	7	3	7	3	7	15	31.5	253610000	26832000	226780000	8717200	1654200	8717200	8.45185
Q32Q12;J3KPD9;P22392;E7ERL0;P15531;O60361;F6XY72;E5RHP0;C9K028	Q32Q12;J3KPD9;P22392;E7ERL0;P15531;O60361	Nucleoside diphosphate kinase;NME1-NME2 readthrough;Nucleoside diphosphate kinase B	NME1-NME2;	tr|Q32Q12|Q32Q12_HUMAN Nucleoside diphosphate kinase OS=Homo sapiens OX=9606 GN=NME1-NME2 PE=1 SV=1;tr|J3KPD9|J3KPD9_HUMAN NME1-NME2 readthrough OS=Homo sapiens OX=9606 GN=NME1-NME2 PE=1 SV=1;sp|P22392|NDKB_HUMAN Nucleoside diphosphate kinase B OS=Homo sap	9	7	7	7	42.5	32.642	292	55.566	0	7	0	7	0	7	0	42.5	182970000	392510	182970000	3202000	0	3202000	466.154
O00273;K7ERT1	O00273;K7ERT1	DNA fragmentation factor subunit alpha	DFFA	sp|O00273|DFFA_HUMAN DNA fragmentation factor subunit alpha OS=Homo sapiens OX=9606 GN=DFFA PE=1 SV=1;tr|K7ERT1|K7ERT1_HUMAN DNA fragmentation factor subunit alpha OS=Homo sapiens OX=9606 GN=DFFA PE=1 SV=1	2	7	7	7	24.2	36.521	331	55.523	1	7	1	7	1	7	4.2	24.2	204620000	5650700	198970000	6784400	297400	6784400	35.2116
A0A6I8PRN4;A0A6I8PTT9;Q06210;O94808	A0A6I8PRN4;A0A6I8PTT9;Q06210	glutamine--fructose-6-phosphate transaminase (isomerizing)	GFPT1	tr|A0A6I8PRN4|A0A6I8PRN4_HUMAN glutamine--fructose-6-phosphate transaminase (isomerizing) OS=Homo sapiens OX=9606 GN=GFPT1 PE=1 SV=1;tr|A0A6I8PTT9|A0A6I8PTT9_HUMAN glutamine--fructose-6-phosphate transaminase (isomerizing) OS=Homo sapiens OX=9606 GN=GFPT1	4	7	7	7	16.4	68.541	609	55.432	0	7	0	7	0	7	0	16.4	57151000	392510	57151000	867200	0	867200	145.604
Q5LJA5;Q5LJA9;Q9Y5K5;Q5LJB0;H0Y6Y4;H0Y4E0;H0Y636;H0Y4K0	Q5LJA5;Q5LJA9;Q9Y5K5;Q5LJB0;H0Y6Y4;H0Y4E0	Ubiquitin carboxyl-terminal hydrolase;Ubiquitin carboxyl-terminal hydrolase (Fragment);	UCHL5;	tr|Q5LJA5|Q5LJA5_HUMAN Ubiquitin carboxyl-terminal hydrolase OS=Homo sapiens OX=9606 GN=UCHL5 PE=1 SV=1;tr|Q5LJA9|Q5LJA9_HUMAN Ubiquitin carboxyl-terminal hydrolase (Fragment) OS=Homo sapiens OX=9606 GN=UCHL5 PE=1 SV=1;sp|Q9Y5K5|UCHL5_HUMAN Ubiquitin carbo	8	8	8	8	24.8	40.423	355	55.38	0	8	0	8	0	8	0	24.8	96654000	392510	96654000	2329300	0	2329300	246.246
H0YEB6;O60232;G3V1B8;H0YEK1;E9PN57;E9PK41	H0YEB6;O60232;G3V1B8	Zinc ribbon domain containing 2 (Fragment);Protein ZNRD2;	ZNRD2;	tr|H0YEB6|H0YEB6_HUMAN Zinc ribbon domain containing 2 (Fragment) OS=Homo sapiens OX=9606 GN=ZNRD2 PE=1 SV=1;sp|O60232|ZNRD2_HUMAN Protein ZNRD2 OS=Homo sapiens OX=9606 GN=ZNRD2 PE=1 SV=1;tr|G3V1B8|G3V1B8_HUMAN Sjogrens syndrome/scleroderma autoantigen 1,	6	6	6	6	65.3	20.916	193	55.38	0	6	0	6	0	6	0	65.3	114470000	392510	114470000	5810900	0	5810900	291.636
Q2TAY7	Q2TAY7	WD40 repeat-containing protein SMU1	SMU1	sp|Q2TAY7|SMU1_HUMAN WD40 repeat-containing protein SMU1 OS=Homo sapiens OX=9606 GN=SMU1 PE=1 SV=2	1	6	6	6	15.8	57.543	513	55.104	1	6	1	6	1	6	1.9	15.8	149450000	392510	149450000	2204300	0	2204300	380.755
Q15084	Q15084	Protein disulfide-isomerase A6	PDIA6	sp|Q15084|PDIA6_HUMAN Protein disulfide-isomerase A6 OS=Homo sapiens OX=9606 GN=PDIA6 PE=1 SV=1	1	8	8	8	18.6	48.121	440	54.975	2	7	2	7	2	7	6.6	15.2	183380000	18251000	165130000	5319400	730040	4589300	9.04772
P55084;F5GZQ3;B5MD38;C9JEY0;C9JE81;C9K0M0	P55084;F5GZQ3;B5MD38	Trifunctional enzyme subunit beta, mitochondrial;Hydroxyacyl-CoA dehydrogenase trifunctional multienzyme complex subunit beta;	HADHB;	sp|P55084|ECHB_HUMAN Trifunctional enzyme subunit beta, mitochondrial OS=Homo sapiens OX=9606 GN=HADHB PE=1 SV=3;tr|F5GZQ3|F5GZQ3_HUMAN Hydroxyacyl-CoA dehydrogenase trifunctional multienzyme complex subunit beta OS=Homo sapiens OX=9606 GN=HADHB PE=1 SV=1;	6	7	7	7	25.3	51.294	474	54.96	2	7	2	7	2	7	3.8	25.3	180590000	17833000	162760000	3715900	614920	3100900	9.1269
Q9UBB4;A0A1W2PQD2;B1AHE3	Q9UBB4;A0A1W2PQD2	Ataxin-10;Ataxin 10	ATXN10	sp|Q9UBB4|ATX10_HUMAN Ataxin-10 OS=Homo sapiens OX=9606 GN=ATXN10 PE=1 SV=1;tr|A0A1W2PQD2|A0A1W2PQD2_HUMAN Ataxin 10 OS=Homo sapiens OX=9606 GN=ATXN10 PE=1 SV=1	3	5	5	5	14.1	53.488	475	54.866	0	5	0	5	0	5	0	14.1	73725000	392510	73725000	2118800	0	2118800	187.83
Q9BPW8;H7C2U6;F8WCR5;C9JDV8	Q9BPW8;H7C2U6	Protein NipSnap homolog 1;Nipsnap homolog 1 (Fragment)	NIPSNAP1	sp|Q9BPW8|NIPS1_HUMAN Protein NipSnap homolog 1 OS=Homo sapiens OX=9606 GN=NIPSNAP1 PE=1 SV=1;tr|H7C2U6|H7C2U6_HUMAN Nipsnap homolog 1 (Fragment) OS=Homo sapiens OX=9606 GN=NIPSNAP1 PE=1 SV=1	4	7	7	6	33.8	33.31	284	54.815	2	7	2	7	1	6	6.3	33.8	196690000	9102900	187590000	3281500	479100	2802400	20.6077
P35244;B5MC59	P35244;B5MC59	Replication protein A 14 kDa subunit;Replication protein A3	RPA3	sp|P35244|RFA3_HUMAN Replication protein A 14 kDa subunit OS=Homo sapiens OX=9606 GN=RPA3 PE=1 SV=1;tr|B5MC59|B5MC59_HUMAN Replication protein A3 OS=Homo sapiens OX=9606 GN=RPA3 PE=1 SV=1	2	7	7	7	68.6	13.569	121	54.675	0	7	0	7	0	7	0	68.6	322160000	392510	322160000	7770500	0	7770500	820.769
P62857	P62857	40S ribosomal protein S28	RPS28	sp|P62857|RS28_HUMAN 40S ribosomal protein S28 OS=Homo sapiens OX=9606 GN=RPS28 PE=1 SV=1	1	5	5	5	56.5	7.8409	69	54.456	2	4	2	4	2	4	33.3	56.5	142740000	32305000	110430000	37000000	10768000	26232000	3.41836
P11766;D6RFE4;H0YAG8;D6RAY0;D6R9G2	P11766;D6RFE4;H0YAG8	Alcohol dehydrogenase class-3;Alcohol dehydrogenase 5 (class III), chi polypeptide;	ADH5;	sp|P11766|ADHX_HUMAN Alcohol dehydrogenase class-3 OS=Homo sapiens OX=9606 GN=ADH5 PE=1 SV=4;tr|D6RFE4|D6RFE4_HUMAN Alcohol dehydrogenase 5 (class III), chi polypeptide OS=Homo sapiens OX=9606 GN=ADH5 PE=1 SV=1;tr|H0YAG8|H0YAG8_HUMAN Alcohol dehydrogenase	5	6	6	6	25.9	39.724	374	54.404	0	6	0	6	0	6	0	25.9	121750000	392510	121750000	1504500	0	1504500	310.183
P28331;B4DJ81;C9JPQ5;F8WDL5	P28331;B4DJ81	NADH-ubiquinone oxidoreductase 75 kDa subunit, mitochondrial	NDUFS1	sp|P28331|NDUS1_HUMAN NADH-ubiquinone oxidoreductase 75 kDa subunit, mitochondrial OS=Homo sapiens OX=9606 GN=NDUFS1 PE=1 SV=3;tr|B4DJ81|B4DJ81_HUMAN NADH-ubiquinone oxidoreductase 75 kDa subunit, mitochondrial OS=Homo sapiens OX=9606 GN=NDUFS1 PE=1 SV=1	4	6	6	6	11	79.467	727	54.359	0	6	0	6	0	6	0	11	107640000	392510	107640000	1964200	0	1964200	274.235
P49189	P49189	4-trimethylaminobutyraldehyde dehydrogenase	ALDH9A1	sp|P49189|AL9A1_HUMAN 4-trimethylaminobutyraldehyde dehydrogenase OS=Homo sapiens OX=9606 GN=ALDH9A1 PE=1 SV=3	1	7	7	7	16.8	53.801	494	54.248	0	7	0	7	0	7	0	16.8	137460000	392510	137460000	3696200	0	3696200	350.208
P04350;M0R2D3;M0QY85;M0R278;M0R0X0;M0QY37;M0QX14;M0QZL7;M0QYM7;M0R042;M0R1I1;M0R2T4;A0A075B724	P04350	Tubulin beta-4A chain	TUBB4A	sp|P04350|TBB4A_HUMAN Tubulin beta-4A chain OS=Homo sapiens OX=9606 GN=TUBB4A PE=1 SV=2	13	26	4	3	66	49.585	444	54.193	16	26	0	4	0	3	45	66	76880000	392510	76880000	1015700	0	1015700	195.868
P82933	P82933	28S ribosomal protein S9, mitochondrial	MRPS9	sp|P82933|RT09_HUMAN 28S ribosomal protein S9, mitochondrial OS=Homo sapiens OX=9606 GN=MRPS9 PE=1 SV=2	1	7	7	7	20.5	45.834	396	54.11	0	7	0	7	0	7	0	20.5	71260000	392510	71260000	892110	0	892110	181.55
P30084	P30084	Enoyl-CoA hydratase, mitochondrial	ECHS1	sp|P30084|ECHM_HUMAN Enoyl-CoA hydratase, mitochondrial OS=Homo sapiens OX=9606 GN=ECHS1 PE=1 SV=4	1	3	3	3	16.6	31.387	290	54.073	0	3	0	3	0	3	0	16.6	65825000	392510	65825000	2369300	0	2369300	167.703
H0YHC3;F8W020;F8W118;F8VY35;F8VV59;B7Z9C2;F8W0J6;F5H4R6;H0YIV4;P55209;F8VRJ2;H0YH88;F8W543;F8VVB5;F8VXI6;F8VUX1	H0YHC3;F8W020;F8W118;F8VY35;F8VV59;B7Z9C2;F8W0J6;F5H4R6;H0YIV4;P55209;F8VRJ2;H0YH88;F8W543;F8VVB5;F8VXI6;F8VUX1	Nucleosome assembly protein 1 like 1 (Fragment);	NAP1L1;	tr|H0YHC3|H0YHC3_HUMAN Nucleosome assembly protein 1 like 1 (Fragment) OS=Homo sapiens OX=9606 GN=NAP1L1 PE=1 SV=1;tr|F8W020|F8W020_HUMAN Nucleosome assembly protein 1 like 1 (Fragment) OS=Homo sapiens OX=9606 GN=NAP1L1 PE=1 SV=1;tr|F8W118|F8W118_HUMAN Nuc	16	6	4	4	29.3	23.417	198	54.02	1	6	1	4	1	4	6.6	29.3	1116100000	4645600	1111400000	57054000	464560	57054000	239.237
P62714;A0A8V8TQU8;B3KQ51;A0A8V8TQA1;P67775;H0YC23;A0A8V8TRB3;H0YBN9;E5RJX4;E5RHC1	P62714;A0A8V8TQU8;B3KQ51;A0A8V8TQA1;P67775;H0YC23;A0A8V8TRB3	Serine/threonine-protein phosphatase 2A catalytic subunit beta isoform;Serine/threonine-protein phosphatase;	PPP2CB;PPP2CA;	sp|P62714|PP2AB_HUMAN Serine/threonine-protein phosphatase 2A catalytic subunit beta isoform OS=Homo sapiens OX=9606 GN=PPP2CB PE=1 SV=1;tr|A0A8V8TQU8|A0A8V8TQU8_HUMAN Serine/threonine-protein phosphatase OS=Homo sapiens OX=9606 GN=PPP2CA PE=1 SV=1;tr|B3KQ	10	6	6	6	30.7	35.575	309	53.937	2	5	2	5	2	5	8.4	25.9	176360000	18088000	158280000	5952700	1004900	4947800	8.75055
Q7L0Y3;C9JVB6	Q7L0Y3;C9JVB6	tRNA methyltransferase 10 homolog C;tRNA (guanine(9)-N(1))-methyltransferase (Fragment)	TRMT10C	sp|Q7L0Y3|TM10C_HUMAN tRNA methyltransferase 10 homolog C OS=Homo sapiens OX=9606 GN=TRMT10C PE=1 SV=2;tr|C9JVB6|C9JVB6_HUMAN tRNA (guanine(9)-N(1))-methyltransferase (Fragment) OS=Homo sapiens OX=9606 GN=TRMT10C PE=1 SV=1	2	8	8	8	25.6	47.346	403	53.925	1	8	1	8	1	8	3.2	25.6	123720000	7331000	116390000	1764100	252790	1764100	15.8764
O75533;H7C341	O75533	Splicing factor 3B subunit 1	SF3B1	sp|O75533|SF3B1_HUMAN Splicing factor 3B subunit 1 OS=Homo sapiens OX=9606 GN=SF3B1 PE=1 SV=3	2	8	8	8	8.1	145.83	1304	53.886	1	8	1	8	1	8	0.8	8.1	105420000	392510	105420000	424590	0	424590	268.579
K7ERI7;P35268;K7EMH1;K7ELC4;K7EP65;K7EKS7;K7EJT5;C9JYQ9;H0Y8C2;Q6P5R6	K7ERI7;P35268;K7EMH1;K7ELC4	Ribosomal protein L22;60S ribosomal protein L22;Ribosomal protein L22 (Fragment)	RPL22;	tr|K7ERI7|K7ERI7_HUMAN Ribosomal protein L22 OS=Homo sapiens OX=9606 GN=RPL22 PE=1 SV=1;sp|P35268|RL22_HUMAN 60S ribosomal protein L22 OS=Homo sapiens OX=9606 GN=RPL22 PE=1 SV=2;tr|K7EMH1|K7EMH1_HUMAN Ribosomal protein L22 (Fragment) OS=Homo sapiens OX=960	10	7	7	7	66.3	11.168	95	53.874	3	7	3	7	3	7	32.6	66.3	834390000	55320000	779070000	82375000	6100400	76274000	14.083
A0A6Q8PGB0;P24928	A0A6Q8PGB0;P24928	DNA-directed RNA polymerase subunit;DNA-directed RNA polymerase II subunit RPB1	POLR2A	tr|A0A6Q8PGB0|A0A6Q8PGB0_HUMAN DNA-directed RNA polymerase subunit OS=Homo sapiens OX=9606 GN=POLR2A PE=1 SV=2;sp|P24928|RPB1_HUMAN DNA-directed RNA polymerase II subunit RPB1 OS=Homo sapiens OX=9606 GN=POLR2A PE=1 SV=2	2	7	7	7	3.8	217.24	1970	53.61	0	7	0	7	0	7	0	3.8	46739000	392510	46739000	413620	0	413620	119.077
P61081;M0QX69;M0QYI6	P61081	NEDD8-conjugating enzyme Ubc12	UBE2M	sp|P61081|UBC12_HUMAN NEDD8-conjugating enzyme Ubc12 OS=Homo sapiens OX=9606 GN=UBE2M PE=1 SV=1	3	7	7	7	37.7	20.9	183	53.577	1	7	1	7	1	7	6	37.7	388990000	7255700	381730000	28303000	604640	27698000	52.6111
P62266;D6RD47;D6RDJ2;D6RIX0;D6R9I7	P62266;D6RD47;D6RDJ2;D6RIX0;D6R9I7	40S ribosomal protein S23;Ribosomal protein S23	RPS23;	sp|P62266|RS23_HUMAN 40S ribosomal protein S23 OS=Homo sapiens OX=9606 GN=RPS23 PE=1 SV=3;tr|D6RD47|D6RD47_HUMAN 40S ribosomal protein S23 OS=Homo sapiens OX=9606 GN=RPS23 PE=1 SV=1;tr|D6RDJ2|D6RDJ2_HUMAN Ribosomal protein S23 OS=Homo sapiens OX=9606 GN=RP	5	8	8	8	35	15.807	143	53.347	4	7	4	7	4	7	27.3	35	1630900000	198340000	1432600000	133330000	17096000	116230000	7.22295
P18583;A0A8Q3SI10;H7C2G8;J3QSZ5	P18583	Protein SON	SON	sp|P18583|SON_HUMAN Protein SON OS=Homo sapiens OX=9606 GN=SON PE=1 SV=4	4	9	9	4	5.7	263.83	2426	53.252	0	9	0	9	0	4	0	5.7	106030000	392510	106030000	1162400	0	1162400	270.133
Q9H3K6;A0A499FJE1;H3BTW0;H3BVE0;A0A0B4J295;A0A087WZT3;H3BPT9	Q9H3K6;A0A499FJE1;H3BTW0;H3BVE0	BolA-like protein 2;BolA family member 2B;BOLA2-SMG1P6 readthrough	BOLA2;BOLA2B;	sp|Q9H3K6|BOLA2_HUMAN BolA-like protein 2 OS=Homo sapiens OX=9606 GN=BOLA2 PE=1 SV=1;tr|A0A499FJE1|A0A499FJE1_HUMAN BolA family member 2B OS=Homo sapiens OX=9606 GN=BOLA2B PE=1 SV=1;tr|H3BTW0|H3BTW0_HUMAN BOLA2-SMG1P6 readthrough OS=Homo sapiens OX=9606 GN	7	7	7	7	82.6	10.116	86	53.125	2	7	2	7	2	7	20.9	82.6	457810000	20933000	436880000	55681000	1877100	53804000	20.8704
Q15021;E7EN77;F5H431;F5GZK7	Q15021	Condensin complex subunit 1	NCAPD2	sp|Q15021|CND1_HUMAN Condensin complex subunit 1 OS=Homo sapiens OX=9606 GN=NCAPD2 PE=1 SV=3	4	8	8	8	6.6	157.18	1401	53.011	0	8	0	8	0	8	0	6.6	97271000	392510	97271000	1144400	0	1144400	247.818
Q9H9A6	Q9H9A6	Leucine-rich repeat-containing protein 40	LRRC40	sp|Q9H9A6|LRC40_HUMAN Leucine-rich repeat-containing protein 40 OS=Homo sapiens OX=9606 GN=LRRC40 PE=1 SV=1	1	8	8	8	15.1	68.249	602	52.913	0	8	0	8	0	8	0	15.1	137220000	392510	137220000	2714400	0	2714400	349.596
P62899;H7C2W9;C9JU56;B7Z4E3;B7Z4C8;B8ZZK4	P62899;H7C2W9;C9JU56;B7Z4E3;B7Z4C8;B8ZZK4	60S ribosomal protein L31;60S ribosomal protein L31 (Fragment)	RPL31;	sp|P62899|RL31_HUMAN 60S ribosomal protein L31 OS=Homo sapiens OX=9606 GN=RPL31 PE=1 SV=1;tr|H7C2W9|H7C2W9_HUMAN 60S ribosomal protein L31 (Fragment) OS=Homo sapiens OX=9606 GN=RPL31 PE=1 SV=1;tr|C9JU56|C9JU56_HUMAN 60S ribosomal protein L31 (Fragment) OS=	6	8	8	8	53.6	14.463	125	52.823	4	7	4	7	4	7	40.8	46.4	1842600000	102640000	1740000000	207960000	12885000	195080000	16.9525
P47813;X6RAC9;O14602;A6NJH9	P47813;X6RAC9;O14602;A6NJH9	Eukaryotic translation initiation factor 1A, X-chromosomal;Eukaryotic translation initiation factor 4C;	EIF1AX;	sp|P47813|IF1AX_HUMAN Eukaryotic translation initiation factor 1A, X-chromosomal OS=Homo sapiens OX=9606 GN=EIF1AX PE=1 SV=2;tr|X6RAC9|X6RAC9_HUMAN Eukaryotic translation initiation factor 4C OS=Homo sapiens OX=9606 GN=EIF1AX PE=1 SV=1;sp|O14602|IF1AY_HUMA	4	6	6	6	41	16.46	144	52.776	3	6	3	6	3	6	25.7	41	197460000	23357000	174100000	2931100	564870	2366300	7.45387
Q9BTE3	Q9BTE3	Mini-chromosome maintenance complex-binding protein	MCMBP	sp|Q9BTE3|MCMBP_HUMAN Mini-chromosome maintenance complex-binding protein OS=Homo sapiens OX=9606 GN=MCMBP PE=1 SV=2	1	7	7	7	14	72.979	642	52.573	1	7	1	7	1	7	1.6	14	97057000	7762600	89294000	1602400	204280	1398100	11.5031
Q9BQE3;F5H5D3;F8VVB9;F8VQQ4;A0A7P0TA31;F8VRZ4;F8VS66;F8VWV9;C9JJQ8;C9JEV8;C9JQ00;F8VX09;C9JDL2;F8VRK0;C9K0S6;A0A7P0Z4A1;F8W0F6;Q9H853	Q9BQE3;F5H5D3	Tubulin alpha-1C chain;Tubulin alpha chain	TUBA1C	sp|Q9BQE3|TBA1C_HUMAN Tubulin alpha-1C chain OS=Homo sapiens OX=9606 GN=TUBA1C PE=1 SV=1;tr|F5H5D3|F5H5D3_HUMAN Tubulin alpha chain OS=Homo sapiens OX=9606 GN=TUBA1C PE=1 SV=1	18	31	4	2	64.8	49.895	449	52.111	15	31	1	4	0	2	35.2	64.8	634320000	28542000	605780000	23573000	1240900	22332000	21.2242
P11310;Q5T4U5;F6YB23;A0A7P0TB51;A0A7P0T8G6;A0A7P0TB55;A0A7P0T932;A0A7P0TB28;A0A7P0TA63;H0YDT5;A0A7P0TBD1;A0A7P0TAB2;A0A7P0TA39;E9PJM9;A0A7P0T9W7;E9PRX4;A0A7P0T8J9	P11310;Q5T4U5;F6YB23;A0A7P0TB51;A0A7P0T8G6;A0A7P0TB55;A0A7P0T932	Medium-chain specific acyl-CoA dehydrogenase, mitochondrial;	ACADM;	sp|P11310|ACADM_HUMAN Medium-chain specific acyl-CoA dehydrogenase, mitochondrial OS=Homo sapiens OX=9606 GN=ACADM PE=1 SV=1;tr|Q5T4U5|Q5T4U5_HUMAN Medium-chain specific acyl-CoA dehydrogenase, mitochondrial OS=Homo sapiens OX=9606 GN=ACADM PE=1 SV=1;tr|F6	17	6	6	6	17.1	46.588	421	52.021	4	6	4	6	4	6	11.6	17.1	150620000	31574000	119040000	4828100	1022300	3805800	3.77019
O00178;B0QY59;F5H716;F5H257	O00178;B0QY59	GTP-binding protein 1;GTP binding protein 1 (Fragment)	GTPBP1	sp|O00178|GTPB1_HUMAN GTP-binding protein 1 OS=Homo sapiens OX=9606 GN=GTPBP1 PE=1 SV=3;tr|B0QY59|B0QY59_HUMAN GTP binding protein 1 (Fragment) OS=Homo sapiens OX=9606 GN=GTPBP1 PE=1 SV=1	4	6	6	6	11.1	72.453	669	51.918	0	6	0	6	0	6	0	11.1	95165000	392510	95165000	2781500	0	2781500	242.452
Q9NVP1;H7C452	Q9NVP1	ATP-dependent RNA helicase DDX18	DDX18	sp|Q9NVP1|DDX18_HUMAN ATP-dependent RNA helicase DDX18 OS=Homo sapiens OX=9606 GN=DDX18 PE=1 SV=2	2	7	7	7	12.5	75.406	670	51.763	1	6	1	6	1	6	1.8	10.7	66203000	392510	66203000	1573600	0	1573600	168.666
Q9Y2Z0	Q9Y2Z0	Protein SGT1 homolog	SUGT1	sp|Q9Y2Z0|SGT1_HUMAN Protein SGT1 homolog OS=Homo sapiens OX=9606 GN=SUGT1 PE=1 SV=3	1	6	6	6	22.2	41.024	365	51.508	0	6	0	6	0	6	0	22.2	193770000	392510	193770000	6650900	0	6650900	493.669
A0A8V8TNP6;B4DXZ6;A0A8V8TMQ1;P51114;E7EU85;E9PFF5;C9JZE0;C9JY20;C9JAJ4;C9J5B4;C9IZ22	A0A8V8TNP6;B4DXZ6;A0A8V8TMQ1;P51114;E7EU85;E9PFF5	FMR1 autosomal homolog 1	FXR1;	tr|A0A8V8TNP6|A0A8V8TNP6_HUMAN FMR1 autosomal homolog 1 OS=Homo sapiens OX=9606 GN=FXR1 PE=1 SV=1;tr|B4DXZ6|B4DXZ6_HUMAN FMR1 autosomal homolog 1 OS=Homo sapiens OX=9606 GN=FXR1 PE=1 SV=1;tr|A0A8V8TMQ1|A0A8V8TMQ1_HUMAN FMR1 autosomal homolog 1 OS=Homo sapi	11	7	6	6	15.3	63.863	568	51.491	1	6	0	6	0	6	1.4	13.9	99324000	392510	99324000	965720	0	965720	253.048
P05141	P05141	ADP/ATP translocase 2	SLC25A5	sp|P05141|ADT2_HUMAN ADP/ATP translocase 2 OS=Homo sapiens OX=9606 GN=SLC25A5 PE=1 SV=7	1	17	7	7	48.7	32.852	298	51.473	6	16	2	7	2	7	19.8	45.6	734090000	25936000	708150000	24935000	913280	24935000	27.3037
P62316;K7ERG4;K7EJB5	P62316;K7ERG4	Small nuclear ribonucleoprotein Sm D2	SNRPD2	sp|P62316|SMD2_HUMAN Small nuclear ribonucleoprotein Sm D2 OS=Homo sapiens OX=9606 GN=SNRPD2 PE=1 SV=1;tr|K7ERG4|K7ERG4_HUMAN Small nuclear ribonucleoprotein Sm D2 OS=Homo sapiens OX=9606 GN=SNRPD2 PE=1 SV=1	3	7	7	7	55.1	13.527	118	51.392	4	7	4	7	4	7	31.4	55.1	541350000	66826000	474520000	60867000	8353300	52514000	7.10083
P62873;F6X3N5;F6UT28;B1AKQ8;B3KVK2;F5H8J8;F5H100;F5H0S8;E9PCP0;P16520	P62873;F6X3N5;F6UT28;B1AKQ8	Guanine nucleotide-binding protein G(I)/G(S)/G(T) subunit beta-1;G protein subunit beta 1;	GNB1;	sp|P62873|GBB1_HUMAN Guanine nucleotide-binding protein G(I)/G(S)/G(T) subunit beta-1 OS=Homo sapiens OX=9606 GN=GNB1 PE=1 SV=3;tr|F6X3N5|F6X3N5_HUMAN G protein subunit beta 1 OS=Homo sapiens OX=9606 GN=GNB1 PE=1 SV=1;tr|F6UT28|F6UT28_HUMAN G protein subun	10	8	3	3	27.1	37.377	340	51.284	3	8	2	3	2	3	11.8	27.1	244310000	35139000	209170000	4011800	887410	3124400	5.95265
H7C3I1;P50502;F6VDH7;Q8IZP2;Q8NFI4	H7C3I1;P50502;F6VDH7;Q8IZP2;Q8NFI4	ST13 Hsp70 interacting protein (Fragment);Hsc70-interacting protein;	ST13;	tr|H7C3I1|H7C3I1_HUMAN ST13 Hsp70 interacting protein (Fragment) OS=Homo sapiens OX=9606 GN=ST13 PE=1 SV=1;sp|P50502|F10A1_HUMAN Hsc70-interacting protein OS=Homo sapiens OX=9606 GN=ST13 PE=1 SV=2;tr|F6VDH7|F6VDH7_HUMAN ST13 Hsp70 interacting protein (Frag	5	7	7	7	54.1	16.219	146	51.222	0	7	0	7	0	7	0	54.1	90623000	392510	90623000	6593600	0	6593600	230.881
J3QRG6;P42771;K7ES20;K7ENC6;P42772	J3QRG6;P42771	Cyclin dependent kinase inhibitor 2A;Cyclin-dependent kinase inhibitor 2A	CDKN2A	tr|J3QRG6|J3QRG6_HUMAN Cyclin dependent kinase inhibitor 2A OS=Homo sapiens OX=9606 GN=CDKN2A PE=1 SV=1;sp|P42771|CDN2A_HUMAN Cyclin-dependent kinase inhibitor 2A OS=Homo sapiens OX=9606 GN=CDKN2A PE=1 SV=2	5	5	5	5	63	14.968	138	50.999	0	5	0	5	0	5	0	63	161880000	392510	161880000	8702200	0	8702200	412.423
Q9H9B4;D6RDG7;S4R2X2;D6RFI0;D6RAE9;A0A8V8TM72;A0A8V8TP06;Q9BWM7	Q9H9B4	Sideroflexin-1	SFXN1	sp|Q9H9B4|SFXN1_HUMAN Sideroflexin-1 OS=Homo sapiens OX=9606 GN=SFXN1 PE=1 SV=4	8	5	5	5	20.5	35.619	322	50.861	1	5	1	5	1	5	4	20.5	129850000	25577000	104270000	6891700	1421000	5470700	4.07671
P31689	P31689	DnaJ homolog subfamily A member 1	DNAJA1	sp|P31689|DNJA1_HUMAN DnaJ homolog subfamily A member 1 OS=Homo sapiens OX=9606 GN=DNAJA1 PE=1 SV=2	1	7	7	7	22.4	44.868	397	50.837	0	7	0	7	0	7	0	22.4	241060000	392510	241060000	2814400	0	2814400	614.15
E9PPH5;Q9BTT0;Q5TB19;E9PLC4	E9PPH5;Q9BTT0	Acidic nuclear phosphoprotein 32 family member E (Fragment);Acidic leucine-rich nuclear phosphoprotein 32 family member E	ANP32E	tr|E9PPH5|E9PPH5_HUMAN Acidic nuclear phosphoprotein 32 family member E (Fragment) OS=Homo sapiens OX=9606 GN=ANP32E PE=1 SV=1;sp|Q9BTT0|AN32E_HUMAN Acidic leucine-rich nuclear phosphoprotein 32 family member E OS=Homo sapiens OX=9606 GN=ANP32E PE=1 SV=1	4	3	3	3	37.7	13.128	114	50.792	0	3	0	3	0	3	0	37.7	149160000	392510	149160000	16586000	0	16586000	380.016
Q00325	Q00325	Phosphate carrier protein, mitochondrial	SLC25A3	sp|Q00325|MPCP_HUMAN Phosphate carrier protein, mitochondrial OS=Homo sapiens OX=9606 GN=SLC25A3 PE=1 SV=2	1	7	7	1	14.1	40.094	362	50.66	2	7	2	7	0	1	5.5	14.1	294480000	57564000	236920000	12651000	3029700	9621300	4.11577
P51570;K7EII7;K7ERJ9;K7ERN9	P51570;K7EII7	Galactokinase;Galactokinase 1	GALK1	sp|P51570|GALK1_HUMAN Galactokinase OS=Homo sapiens OX=9606 GN=GALK1 PE=1 SV=1;tr|K7EII7|K7EII7_HUMAN Galactokinase 1 OS=Homo sapiens OX=9606 GN=GALK1 PE=1 SV=2	4	7	7	7	22.2	42.272	392	50.639	1	7	1	7	1	7	4.1	22.2	199650000	2964400	196680000	7790600	156020	7790600	66.3473
Q13185;S4R2Y4;C9JMM0;B8ZZ43;K7ELA4;B5MD17;J3KS05;P83916	Q13185;S4R2Y4	Chromobox protein homolog 3;Chromobox 3 (Fragment)	CBX3	sp|Q13185|CBX3_HUMAN Chromobox protein homolog 3 OS=Homo sapiens OX=9606 GN=CBX3 PE=1 SV=4;tr|S4R2Y4|S4R2Y4_HUMAN Chromobox 3 (Fragment) OS=Homo sapiens OX=9606 GN=CBX3 PE=1 SV=1	8	6	6	6	36.1	20.811	183	50.581	0	6	0	6	0	6	0	36.1	368980000	392510	368980000	29730000	0	29730000	940.052
P60174;U3KQF3;U3KPZ0;U3KPS5	P60174;U3KQF3;U3KPZ0	Triosephosphate isomerase;Triosephosphate isomerase (Fragment)	TPI1;	sp|P60174|TPIS_HUMAN Triosephosphate isomerase OS=Homo sapiens OX=9606 GN=TPI1 PE=1 SV=4;tr|U3KQF3|U3KQF3_HUMAN Triosephosphate isomerase (Fragment) OS=Homo sapiens OX=9606 GN=TPI1 PE=1 SV=1;tr|U3KPZ0|U3KPZ0_HUMAN Triosephosphate isomerase (Fragment) OS=Ho	4	6	6	6	41	26.669	249	50.329	0	6	0	6	0	6	0	41	162390000	392510	162390000	5599100	0	5599100	413.722
P25786;F5GX11;B4DEV8	P25786;F5GX11	Proteasome subunit alpha type-1;Proteasome 20S subunit alpha 1	PSMA1	sp|P25786|PSA1_HUMAN Proteasome subunit alpha type-1 OS=Homo sapiens OX=9606 GN=PSMA1 PE=1 SV=1;tr|F5GX11|F5GX11_HUMAN Proteasome 20S subunit alpha 1 OS=Homo sapiens OX=9606 GN=PSMA1 PE=1 SV=1	3	7	7	7	28.9	29.555	263	49.999	1	7	1	7	1	7	3	28.9	131300000	6255700	125050000	5315200	347540	4967700	19.9898
A0A8V8TNZ5;A0A8V8TQC0;P84077;P61204;A0A8V8TNZ0;A0A8V8TQP8;F5H423;H0YGG7	A0A8V8TNZ5;A0A8V8TQC0;P84077;P61204;A0A8V8TNZ0;A0A8V8TQP8;F5H423	ADP-ribosylation factor (Fragment);	ARF1;	tr|A0A8V8TNZ5|A0A8V8TNZ5_HUMAN ADP-ribosylation factor (Fragment) OS=Homo sapiens OX=9606 GN=ARF1 PE=1 SV=1;tr|A0A8V8TQC0|A0A8V8TQC0_HUMAN ADP-ribosylation factor (Fragment) OS=Homo sapiens OX=9606 GN=ARF1 PE=1 SV=1;sp|P84077|ARF1_HUMAN ADP-ribosylation fa	8	5	5	3	44.3	18.146	158	49.951	1	4	1	4	1	2	5.1	39.2	68995000	392510	68995000	2111800	0	2111800	175.779
P14923;C9JTX4;C9J826;C9JK18;C9JKY1;C9JPI2;K7ERP3	P14923;C9JTX4;C9J826;C9JK18;C9JKY1	Junction plakoglobin;Junction plakoglobin (Fragment)	JUP;	sp|P14923|PLAK_HUMAN Junction plakoglobin OS=Homo sapiens OX=9606 GN=JUP PE=1 SV=3;tr|C9JTX4|C9JTX4_HUMAN Junction plakoglobin (Fragment) OS=Homo sapiens OX=9606 GN=JUP PE=1 SV=1;tr|C9J826|C9J826_HUMAN Junction plakoglobin (Fragment) OS=Homo sapiens OX=960	7	8	8	8	12.8	81.744	745	49.819	5	3	5	3	5	3	7.2	5.5	46917000	8904700	38012000	594050	82445	511600	4.26876
F5H365;Q15436;G3V5X8;G3V4Q2;G3V4V1;G3V1W4;G3V3G5;G3V2R6;G3V5K1	F5H365;Q15436;G3V5X8;G3V4Q2;G3V4V1;G3V1W4;G3V3G5;G3V2R6	Protein transport protein SEC23;Protein transport protein Sec23A	SEC23A;	tr|F5H365|F5H365_HUMAN Protein transport protein SEC23 OS=Homo sapiens OX=9606 GN=SEC23A PE=1 SV=1;sp|Q15436|SC23A_HUMAN Protein transport protein Sec23A OS=Homo sapiens OX=9606 GN=SEC23A PE=1 SV=2;tr|G3V5X8|G3V5X8_HUMAN Protein transport protein SEC23 OS=	9	6	6	5	9.8	82.968	736	49.815	1	6	1	6	1	5	1.8	9.8	69159000	2552700	66606000	1504500	65453	1439000	26.0924
H3BND8;A0A669KBL1;Q93009;I3L2D8;F5H2X1	H3BND8;A0A669KBL1;Q93009	Ubiquitin carboxyl-terminal hydrolase (Fragment);Ubiquitin carboxyl-terminal hydrolase 7;	USP7;	tr|H3BND8|H3BND8_HUMAN Ubiquitin carboxyl-terminal hydrolase (Fragment) OS=Homo sapiens OX=9606 GN=USP7 PE=1 SV=1;tr|A0A669KBL1|A0A669KBL1_HUMAN Ubiquitin carboxyl-terminal hydrolase 7 OS=Homo sapiens OX=9606 GN=USP7 PE=1 SV=1;sp|Q93009|UBP7_HUMAN Ubiquiti	5	8	8	8	10.7	105.55	909	49.667	0	8	0	8	0	8	0	10.7	96012000	392510	96012000	605170	0	605170	244.61
Q9UN86;A0A7I2YQD9;A0A7I2V3E2;A0A7I2V3P9;A0A7I2V647;A0A7I2YQS2;D6RBW8;D6RB17;D6RAC7;D6RBR0;A0A7I2V382;D6R9A4;A0A7I2V3Z6;A0A7I2YQG8;A0A7I2V2R0;A0A7I2V572;A0A7I2V547;D6RGJ4;E5RI46	Q9UN86;A0A7I2YQD9;A0A7I2V3E2;A0A7I2V3P9;A0A7I2V647;A0A7I2YQS2	Ras GTPase-activating protein-binding protein 2;G3BP stress granule assembly factor 2;	G3BP2;	sp|Q9UN86|G3BP2_HUMAN Ras GTPase-activating protein-binding protein 2 OS=Homo sapiens OX=9606 GN=G3BP2 PE=1 SV=2;tr|A0A7I2YQD9|A0A7I2YQD9_HUMAN G3BP stress granule assembly factor 2 OS=Homo sapiens OX=9606 GN=G3BP2 PE=1 SV=1;tr|A0A7I2V3E2|A0A7I2V3E2_HUMAN	19	7	6	6	22.4	54.12	482	49.542	1	7	1	6	1	6	2.7	22.4	177730000	10213000	167510000	753940	364750	753940	16.4016
P51532;A0A2R8Y4P4;A0A2R8Y7S2;A0A2R8YGG3;Q9HBD4;A0A2R8Y526;A0A2R8Y6N0;A0A2R8Y523;A0A2R8Y6V2;A0A2R8YF58;A0A2R8Y7Y7;A0A2R8Y7F3;A0A2R8Y440;A0A2R8YG32;A0A2R8YF80;A0A2R8Y4C5;A0A2R8YDA1;P51531;A0A2R8YGP5;A0A2R8Y5K3;A0A0U1RQZ9;F6VDE0;K7EQF0;A0A2R8YFV8;A0A2R8YCY3;A0A2R8YFK5;A0A2R8Y4R6;K7EP28;B4DNT1;A0A0U1RRF8;A0A0A0MSS5;F6UH26;A0A0U1RQU0;A0A0U1RR09;F6XE55;A0A0U1RQW7;B1ALF6;A0A0U1RRD6;A0A0U1RRN2;B1ALG1;A0A…	P51532;A0A2R8Y4P4;A0A2R8Y7S2;A0A2R8YGG3;Q9HBD4;A0A2R8Y526;A0A2R8Y6N0;A0A2R8Y523;A0A2R8Y6V2;A0A2R8YF58;A0A2R8Y7Y7;A0A2R8Y7F3;A0A2R8Y440;A0A2R8YG32;A0A2R8YF80;A0A2R8Y4C5;A0A2R8YDA1;P51531;A0A2R8YGP5;A0A2R8Y5K3;A0A0U1RQZ9;F6VDE0	Transcription activator BRG1;SWI/SNF related, matrix associated, actin dependent regulator of chromatin, subfamily a, member 4	SMARCA4;	sp|P51532|SMCA4_HUMAN Transcription activator BRG1 OS=Homo sapiens OX=9606 GN=SMARCA4 PE=1 SV=2;tr|A0A2R8Y4P4|A0A2R8Y4P4_HUMAN SWI/SNF related, matrix associated, actin dependent regulator of chromatin, subfamily a, member 4 OS=Homo sapiens OX=9606 GN=SMAR	48	6	6	6	4.1	184.64	1647	49.297	0	6	0	6	0	6	0	4.1	73925000	392510	73925000	774710	0	774710	188.339
Q8TEQ6	Q8TEQ6	Gem-associated protein 5	GEMIN5	sp|Q8TEQ6|GEMI5_HUMAN Gem-associated protein 5 OS=Homo sapiens OX=9606 GN=GEMIN5 PE=1 SV=3	1	6	6	6	5.5	168.59	1508	49.283	0	6	0	6	0	6	0	5.5	43650000	392510	43650000	330850	0	330850	111.207
P30520	P30520	Adenylosuccinate synthetase isozyme 2	ADSS2	sp|P30520|PURA2_HUMAN Adenylosuccinate synthetase isozyme 2 OS=Homo sapiens OX=9606 GN=ADSS2 PE=1 SV=3	1	7	7	7	18.2	50.097	456	49.266	0	7	0	7	0	7	0	18.2	80310000	392510	80310000	1820700	0	1820700	204.606
P07355;H0YN42;H0YMW4;H0YMU9;H0YMD0;H0YKX9;H0YNB8;H0YKS4;A0A7I2V4P4;H0YMM1;H0YMT9;H0YLV6;H0YKZ7;H0YKL9;H0YKV8;A6NMY6;H0YNP5;H0YM50;H0YMD9;H0YKN4;H0YL33;H0YN28;H0YNA0	P07355;H0YN42;H0YMW4;H0YMU9;H0YMD0;H0YKX9;H0YNB8;H0YKS4;A0A7I2V4P4;H0YMM1;H0YMT9;H0YLV6;H0YKZ7;H0YKL9;H0YKV8;A6NMY6	Annexin A2;Annexin (Fragment);Annexin;	ANXA2;	sp|P07355|ANXA2_HUMAN Annexin A2 OS=Homo sapiens OX=9606 GN=ANXA2 PE=1 SV=2;tr|H0YN42|H0YN42_HUMAN Annexin (Fragment) OS=Homo sapiens OX=9606 GN=ANXA2 PE=1 SV=1;tr|H0YMW4|H0YMW4_HUMAN Annexin OS=Homo sapiens OX=9606 GN=ANXA2 PE=1 SV=2;tr|H0YMU9|H0YMU9_HUMA	23	7	7	7	23.6	38.604	339	49.174	0	7	0	7	0	7	0	23.6	68282000	392510	68282000	2731300	0	2731300	173.962
A0A2R8Y5Y7;P32969;D6RAN4;H0Y9V9;H0Y9R4	A0A2R8Y5Y7;P32969;D6RAN4;H0Y9V9;H0Y9R4	60S ribosomal protein L9;60S ribosomal protein L9 (Fragment)	RPL9;	tr|A0A2R8Y5Y7|A0A2R8Y5Y7_HUMAN 60S ribosomal protein L9 OS=Homo sapiens OX=9606 GN=RPL9 PE=1 SV=1;sp|P32969|RL9_HUMAN 60S ribosomal protein L9 OS=Homo sapiens OX=9606 GN=RPL9 PE=1 SV=1;tr|D6RAN4|D6RAN4_HUMAN 60S ribosomal protein L9 (Fragment) OS=Homo sapi	5	6	6	6	23.2	25.057	220	49.089	3	6	3	6	3	6	8.2	23.2	674380000	45109000	629270000	49292000	2550000	46742000	13.95
P55735;A8MXL6;E7ERC8	P55735;A8MXL6	Protein SEC13 homolog;SEC13 homolog, nuclear pore and COPII coat complex component	SEC13	sp|P55735|SEC13_HUMAN Protein SEC13 homolog OS=Homo sapiens OX=9606 GN=SEC13 PE=1 SV=3;tr|A8MXL6|A8MXL6_HUMAN SEC13 homolog, nuclear pore and COPII coat complex component OS=Homo sapiens OX=9606 GN=SEC13 PE=1 SV=1	3	4	4	4	20.2	35.54	322	48.927	0	4	0	4	0	4	0	20.2	111340000	392510	111340000	4109300	0	4109300	283.662
A0A8I5KX72;O15226	A0A8I5KX72;O15226	NFKB repressing factor;NF-kappa-B-repressing factor	NKRF	tr|A0A8I5KX72|A0A8I5KX72_HUMAN NFKB repressing factor OS=Homo sapiens OX=9606 GN=NKRF PE=1 SV=1;sp|O15226|NKRF_HUMAN NF-kappa-B-repressing factor OS=Homo sapiens OX=9606 GN=NKRF PE=1 SV=2	2	7	7	7	10.2	88.012	783	48.905	0	7	0	7	0	7	0	10.2	93364000	392510	93364000	1379000	0	1379000	237.864
P14678;J3QLE5;P63162;J3KRY3;S4R3P3	P14678;J3QLE5;P63162;J3KRY3;S4R3P3	Small nuclear ribonucleoprotein-associated proteins B and B;Small nuclear ribonucleoprotein polypeptide N (Fragment);	SNRPB;SNRPN;	sp|P14678|RSMB_HUMAN Small nuclear ribonucleoprotein-associated proteins B and B OS=Homo sapiens OX=9606 GN=SNRPB PE=1 SV=2;tr|J3QLE5|J3QLE5_HUMAN Small nuclear ribonucleoprotein polypeptide N (Fragment) OS=Homo sapiens OX=9606 GN=SNRPN PE=1 SV=1;sp|P6316	5	8	8	8	35	24.61	240	48.83	4	6	4	6	4	6	25	21.7	465690000	39835000	425860000	21193000	1320100	19873000	10.6906
H0Y993;A0A494C028;P35659;H0Y8X0;B4DFG0;D6RDA2;A0A494C198;D6R9L5	H0Y993;A0A494C028;P35659;H0Y8X0;B4DFG0;D6RDA2	DEK oncogene (DNA binding), isoform CRA_b;DEK proto-oncogene;Protein DEK	DEK;	tr|H0Y993|H0Y993_HUMAN DEK oncogene (DNA binding), isoform CRA_b OS=Homo sapiens OX=9606 GN=DEK PE=1 SV=2;tr|A0A494C028|A0A494C028_HUMAN DEK proto-oncogene OS=Homo sapiens OX=9606 GN=DEK PE=1 SV=1;sp|P35659|DEK_HUMAN Protein DEK OS=Homo sapiens OX=9606 GN=	8	7	7	7	21.3	43.247	380	48.634	0	7	0	7	0	7	0	21.3	198150000	392510	198150000	5645900	0	5645900	504.828
G5EA31;P53992	G5EA31;P53992	SEC24 homolog C, COPII coat complex component;Protein transport protein Sec24C	SEC24C	tr|G5EA31|G5EA31_HUMAN SEC24 homolog C, COPII coat complex component OS=Homo sapiens OX=9606 GN=SEC24C PE=1 SV=1;sp|P53992|SC24C_HUMAN Protein transport protein Sec24C OS=Homo sapiens OX=9606 GN=SEC24C PE=1 SV=3	2	6	6	6	8.5	111.98	1042	48.594	0	6	0	6	0	6	0	8.5	54124000	392510	54124000	787050	0	787050	137.892
P11387;E5RJ95;E5RFS0;A0A7P0T852;E5RIC7;Q969P6;E5RJ33;H0YBR3;H0YC03;E5RGE7;E5RGR4;E5RFE3;E5RGR2;A0A7P0T9R7	P11387	DNA topoisomerase 1	TOP1	sp|P11387|TOP1_HUMAN DNA topoisomerase 1 OS=Homo sapiens OX=9606 GN=TOP1 PE=1 SV=2	14	8	8	8	12	90.725	765	48.574	2	7	2	7	2	7	2.6	10.7	78774000	9010800	69763000	1145100	195890	949200	7.74215
P63173;J3KT73;J3QL01;J3KSP2	P63173;J3KT73;J3QL01	60S ribosomal protein L38	RPL38;	sp|P63173|RL38_HUMAN 60S ribosomal protein L38 OS=Homo sapiens OX=9606 GN=RPL38 PE=1 SV=2;tr|J3KT73|J3KT73_HUMAN 60S ribosomal protein L38 OS=Homo sapiens OX=9606 GN=RPL38 PE=1 SV=1;tr|J3QL01|J3QL01_HUMAN 60S ribosomal protein L38 OS=Homo sapiens OX=9606 G	4	6	6	6	52.9	8.2178	70	48.551	4	6	4	6	4	6	52.9	52.9	906950000	165060000	741880000	86243000	9506100	76737000	4.49461
P61158;B4DXW1;F8WEW2;F8WE84	P61158;B4DXW1	Actin-related protein 3;Actin related protein 3	ACTR3	sp|P61158|ARP3_HUMAN Actin-related protein 3 OS=Homo sapiens OX=9606 GN=ACTR3 PE=1 SV=3;tr|B4DXW1|B4DXW1_HUMAN Actin related protein 3 OS=Homo sapiens OX=9606 GN=ACTR3 PE=1 SV=1	4	6	6	6	18.9	47.371	418	48.303	0	6	0	6	0	6	0	18.9	140970000	392510	140970000	5072500	0	5072500	359.15
Q16352	Q16352	Alpha-internexin	INA	sp|Q16352|AINX_HUMAN Alpha-internexin OS=Homo sapiens OX=9606 GN=INA PE=1 SV=2	1	8	7	7	17.2	55.39	499	48.231	1	8	0	7	0	7	2.4	17.2	83755000	392510	83755000	1951400	0	1951400	213.383
H0YN18;P25789;H0YMZ1;H0YL69;H0YKT8;H0YMI6;H0YMA1;H0YKS0;H0YLS6;H0YLC2	H0YN18;P25789;H0YMZ1;H0YL69	Proteasome 20S subunit alpha 4;Proteasome subunit alpha type-4;	PSMA4;	tr|H0YN18|H0YN18_HUMAN Proteasome 20S subunit alpha 4 OS=Homo sapiens OX=9606 GN=PSMA4 PE=1 SV=1;sp|P25789|PSA4_HUMAN Proteasome subunit alpha type-4 OS=Homo sapiens OX=9606 GN=PSMA4 PE=1 SV=1;tr|H0YMZ1|H0YMZ1_HUMAN Proteasome subunit alpha type (Fragment)	10	7	7	7	25.2	26.282	230	48.188	2	6	2	6	2	6	9.1	23	125680000	7548000	118140000	7557200	539140	7557200	15.6518
O75396;A0A087X1A9	O75396;A0A087X1A9	Vesicle-trafficking protein SEC22b;SEC22 homolog B, vesicle trafficking protein (Fragment)	SEC22B	sp|O75396|SC22B_HUMAN Vesicle-trafficking protein SEC22b OS=Homo sapiens OX=9606 GN=SEC22B PE=1 SV=5;tr|A0A087X1A9|A0A087X1A9_HUMAN SEC22 homolog B, vesicle trafficking protein (Fragment) OS=Homo sapiens OX=9606 GN=SEC22B PE=1 SV=1	2	4	4	4	20.5	24.74	215	48.1	1	4	1	4	1	4	6.5	20.5	134470000	392510	134470000	9605200	0	9605200	342.59
P31150;G5E9U5	P31150	Rab GDP dissociation inhibitor alpha	GDI1	sp|P31150|GDIA_HUMAN Rab GDP dissociation inhibitor alpha OS=Homo sapiens OX=9606 GN=GDI1 PE=1 SV=2	2	11	5	5	26	50.582	447	47.871	3	11	0	5	0	5	6.5	26	74630000	392510	74630000	2199000	0	2199000	190.135
P00918;E5RID5;E5RK37	P00918;E5RID5;E5RK37	Carbonic anhydrase 2	CA2	sp|P00918|CAH2_HUMAN Carbonic anhydrase 2 OS=Homo sapiens OX=9606 GN=CA2 PE=1 SV=2;tr|E5RID5|E5RID5_HUMAN Carbonic anhydrase 2 OS=Homo sapiens OX=9606 GN=CA2 PE=1 SV=1;tr|E5RK37|E5RK37_HUMAN Carbonic anhydrase 2 OS=Homo sapiens OX=9606 GN=CA2 PE=1 SV=1	3	7	7	7	33.1	29.246	260	47.656	6	5	6	5	6	5	29.6	22.7	195300000	53079000	142220000	5192700	1116400	4076200	2.6794
P27824;A0A7P0TAE9;A0A7P0T937;A0A7P0TB65;D6RGY2;A0A7P0T840;A0A7P0T8G1;A0A7P0T9L0;A0A7P0Z4D6;A0A7P0Z484;A0A7P0TAR9;A0A7P0Z4H2;D6RFL1;A0A7P0TAN9;A0A7P0T8N1;D6RAU8;D6RAQ8	P27824;A0A7P0TAE9;A0A7P0T937;A0A7P0TB65;D6RGY2;A0A7P0T840;A0A7P0T8G1;A0A7P0T9L0;A0A7P0Z4D6;A0A7P0Z484;A0A7P0TAR9;A0A7P0Z4H2	Calnexin;	CANX;	sp|P27824|CALX_HUMAN Calnexin OS=Homo sapiens OX=9606 GN=CANX PE=1 SV=2;tr|A0A7P0TAE9|A0A7P0TAE9_HUMAN Calnexin OS=Homo sapiens OX=9606 GN=CANX PE=1 SV=1;tr|A0A7P0T937|A0A7P0T937_HUMAN Calnexin OS=Homo sapiens OX=9606 GN=CANX PE=1 SV=1;tr|A0A7P0TB65|A0A7P0	17	8	8	8	19.1	67.567	592	47.588	0	8	0	8	0	8	0	19.1	115030000	392510	115030000	1177900	0	1177900	293.063
Q13547;Q5TEE2;Q92769;E5RFI6;E5RJ04;E5RGV4;E5RHE7;E5RH52;E5RG37;E5RFP9;H3BM24;E5RK19	Q13547;Q5TEE2;Q92769	Histone deacetylase 1;histone deacetylase (Fragment);Histone deacetylase 2	HDAC1;	sp|Q13547|HDAC1_HUMAN Histone deacetylase 1 OS=Homo sapiens OX=9606 GN=HDAC1 PE=1 SV=1;tr|Q5TEE2|Q5TEE2_HUMAN histone deacetylase (Fragment) OS=Homo sapiens OX=9606 GN=HDAC1 PE=1 SV=1;sp|Q92769|HDAC2_HUMAN Histone deacetylase 2 OS=Homo sapiens OX=9606 GN=H	12	7	7	6	14.1	55.102	482	47.537	3	6	3	6	2	6	5.6	12.9	190140000	7571000	182570000	4253000	302840	3950100	24.1144
P18669;P15259;Q8N0Y7	P18669;P15259;Q8N0Y7	Phosphoglycerate mutase 1;Phosphoglycerate mutase 2;Probable phosphoglycerate mutase 4	PGAM1;PGAM2;	sp|P18669|PGAM1_HUMAN Phosphoglycerate mutase 1 OS=Homo sapiens OX=9606 GN=PGAM1 PE=1 SV=2;sp|P15259|PGAM2_HUMAN Phosphoglycerate mutase 2 OS=Homo sapiens OX=9606 GN=PGAM2 PE=1 SV=3;sp|Q8N0Y7|PGAM4_HUMAN Probable phosphoglycerate mutase 4 OS=Homo sapiens O	3	6	6	6	28.7	28.804	254	47.486	0	6	0	6	0	6	0	28.7	216540000	392510	216540000	8770500	0	8770500	551.68
Q9NRN7;E9PNF3;E9PLW6	Q9NRN7	L-aminoadipate-semialdehyde dehydrogenase-phosphopantetheinyl transferase	AASDHPPT	sp|Q9NRN7|ADPPT_HUMAN L-aminoadipate-semialdehyde dehydrogenase-phosphopantetheinyl transferase OS=Homo sapiens OX=9606 GN=AASDHPPT PE=1 SV=2	3	6	6	6	20.4	35.776	309	47.356	1	6	1	6	1	6	2.6	20.4	89195000	2408200	86787000	3651100	133790	3517300	36.0381
P56545;A0A087WYL1	P56545	C-terminal-binding protein 2	CTBP2	sp|P56545|CTBP2_HUMAN C-terminal-binding protein 2 OS=Homo sapiens OX=9606 GN=CTBP2 PE=1 SV=1	2	7	7	5	16.9	48.944	445	47.262	1	7	1	7	0	5	1.8	16.9	138990000	2844800	136140000	3778900	118540	3660300	47.8557
Q9UNE7;H3BTA3;H3BS86;H3BUD0	Q9UNE7;H3BTA3;H3BS86	E3 ubiquitin-protein ligase CHIP;RING-type E3 ubiquitin transferase (Fragment);	STUB1;	sp|Q9UNE7|CHIP_HUMAN E3 ubiquitin-protein ligase CHIP OS=Homo sapiens OX=9606 GN=STUB1 PE=1 SV=2;tr|H3BTA3|H3BTA3_HUMAN RING-type E3 ubiquitin transferase (Fragment) OS=Homo sapiens OX=9606 GN=STUB1 PE=1 SV=1;tr|H3BS86|H3BS86_HUMAN STIP1 homology and U-box	4	7	7	7	21.1	34.856	303	47.081	0	7	0	7	0	7	0	21.1	75885000	392510	75885000	1736300	0	1736300	193.333
P49773;D6REP8;D6RE99;H0YC49;D6RD60;A0A6Q8PGQ8;D6RC06	P49773;D6REP8;D6RE99;H0YC49;D6RD60;A0A6Q8PGQ8;D6RC06	Adenosine 5-monophosphoramidase HINT1;Histidine triad nucleotide binding protein 1;	HINT1;	sp|P49773|HINT1_HUMAN Adenosine 5-monophosphoramidase HINT1 OS=Homo sapiens OX=9606 GN=HINT1 PE=1 SV=2;tr|D6REP8|D6REP8_HUMAN Histidine triad nucleotide binding protein 1 OS=Homo sapiens OX=9606 GN=HINT1 PE=1 SV=1;tr|D6RE99|D6RE99_HUMAN Histidine triad nu	7	6	6	6	63.5	13.802	126	47.031	4	5	4	5	4	5	37.3	58.7	577620000	14491000	563120000	20486000	860670	20486000	38.86
P07919;A0A096LP55	P07919;A0A096LP55	Cytochrome b-c1 complex subunit 6, mitochondrial;Cytochrome b-c1 complex subunit 6-like, mitochondrial	UQCRH;UQCRHL	sp|P07919|QCR6_HUMAN Cytochrome b-c1 complex subunit 6, mitochondrial OS=Homo sapiens OX=9606 GN=UQCRH PE=1 SV=2;sp|A0A096LP55|QCR6L_HUMAN Cytochrome b-c1 complex subunit 6-like, mitochondrial OS=Homo sapiens OX=9606 GN=UQCRHL PE=3 SV=1	2	4	4	4	50.5	10.739	91	47.021	0	4	0	4	0	4	0	50.5	158540000	392510	158540000	4408700	0	4408700	403.913
Q99714;A0A804HHW5;Q5H928	Q99714;A0A804HHW5;Q5H928	3-hydroxyacyl-CoA dehydrogenase type-2;Hydroxysteroid 17-beta dehydrogenase 10;	HSD17B10;	sp|Q99714|HCD2_HUMAN 3-hydroxyacyl-CoA dehydrogenase type-2 OS=Homo sapiens OX=9606 GN=HSD17B10 PE=1 SV=3;tr|A0A804HHW5|A0A804HHW5_HUMAN Hydroxysteroid 17-beta dehydrogenase 10 OS=Homo sapiens OX=9606 GN=HSD17B10 PE=1 SV=1;tr|Q5H928|Q5H928_HUMAN Hydroxyste	3	4	4	4	28.7	26.923	261	46.923	0	4	0	4	0	4	0	28.7	117370000	392510	117370000	2597900	0	2597900	299.024
Q8WXF1;X6RDA4	Q8WXF1;X6RDA4	Paraspeckle component 1;Paraspeckle component 1 (Fragment)	PSPC1	sp|Q8WXF1|PSPC1_HUMAN Paraspeckle component 1 OS=Homo sapiens OX=9606 GN=PSPC1 PE=1 SV=1;tr|X6RDA4|X6RDA4_HUMAN Paraspeckle component 1 (Fragment) OS=Homo sapiens OX=9606 GN=PSPC1 PE=1 SV=1	2	7	6	6	15.9	58.743	523	46.902	0	7	0	6	0	6	0	15.9	112260000	392510	112260000	1802900	0	1802900	286.005
Q9C0C9;K7ES11;K7EQ12	Q9C0C9	(E3-independent) E2 ubiquitin-conjugating enzyme	UBE2O	sp|Q9C0C9|UBE2O_HUMAN (E3-independent) E2 ubiquitin-conjugating enzyme OS=Homo sapiens OX=9606 GN=UBE2O PE=1 SV=3	3	7	7	7	7	141.29	1292	46.563	0	7	0	7	0	7	0	7	78115000	392510	78115000	880620	0	880620	199.014
G5EA30;Q92879;Q5VZZ6;A0A0J9YX66;A0A1B0GU44;E9PC62;A0A1B0GUN8;A0A0J9YXJ0;O95319;F5H4Y5;E9PQK4;E9PSH0;F5H0D8;E9PKU1;V9GYD9;E9PKA1	G5EA30;Q92879	CUG triplet repeat, RNA binding protein 1, isoform CRA_c;CUGBP Elav-like family member 1	CELF1	tr|G5EA30|G5EA30_HUMAN CUG triplet repeat, RNA binding protein 1, isoform CRA_c OS=Homo sapiens OX=9606 GN=CELF1 PE=1 SV=1;sp|Q92879|CELF1_HUMAN CUGBP Elav-like family member 1 OS=Homo sapiens OX=9606 GN=CELF1 PE=1 SV=2	16	7	7	7	15.6	55.142	514	46.525	0	7	0	7	0	7	0	15.6	81885000	392510	81885000	2666400	0	2666400	208.619
P42677;H0YMV8;Q71UM5;C9J1C5;C9JLI6	P42677	40S ribosomal protein S27	RPS27	sp|P42677|RS27_HUMAN 40S ribosomal protein S27 OS=Homo sapiens OX=9606 GN=RPS27 PE=1 SV=3	5	5	5	5	40.5	9.461	84	46.428	3	5	3	5	3	5	39.3	40.5	1196500000	160120000	1036400000	205570000	29767000	175800000	6.47265
Q9H0D6	Q9H0D6	5-3 exoribonuclease 2	XRN2	sp|Q9H0D6|XRN2_HUMAN 5-3 exoribonuclease 2 OS=Homo sapiens OX=9606 GN=XRN2 PE=1 SV=1	1	7	7	7	9.7	108.58	950	46.404	1	6	1	6	1	6	1.1	8.6	56297000	8945400	47352000	419120	154230	419120	5.29345
Q13885	Q13885	Tubulin beta-2A chain	TUBB2A	sp|Q13885|TBB2A_HUMAN Tubulin beta-2A chain OS=Homo sapiens OX=9606 GN=TUBB2A PE=1 SV=1	1	27	4	1	61.1	49.906	445	46.359	16	27	1	4	0	1	42	61.1	143000000	8745800	134250000	4369500	397540	3971900	15.3502
P52907	P52907	F-actin-capping protein subunit alpha-1	CAPZA1	sp|P52907|CAZA1_HUMAN F-actin-capping protein subunit alpha-1 OS=Homo sapiens OX=9606 GN=CAPZA1 PE=1 SV=3	1	6	6	5	30.1	32.922	286	46.145	1	5	1	5	0	5	3.5	26.6	184060000	392510	184060000	4605500	0	4605500	468.931
Q9P015;E5RHF4;E5RIZ4;D6RAZ0;H0YAM8;A0A8C8N694;F2Z2L2;A0A8C8USR6;E9PD12;Q96AX9	Q9P015;E5RHF4;E5RIZ4	39S ribosomal protein L15, mitochondrial;39S ribosomal protein L15, mitochondrial (Fragment);	MRPL15;	sp|Q9P015|RM15_HUMAN 39S ribosomal protein L15, mitochondrial OS=Homo sapiens OX=9606 GN=MRPL15 PE=1 SV=1;tr|E5RHF4|E5RHF4_HUMAN 39S ribosomal protein L15, mitochondrial (Fragment) OS=Homo sapiens OX=9606 GN=MRPL15 PE=1 SV=1;tr|E5RIZ4|E5RIZ4_HUMAN 39S ribo	10	6	6	6	25	33.419	296	46.09	0	6	0	6	0	6	0	25	91385000	392510	91385000	3169700	0	3169700	232.822
O94905;E5RHW4;E5RJ09	O94905;E5RHW4;E5RJ09	Erlin-2;Erlin (Fragment)	ERLIN2	sp|O94905|ERLN2_HUMAN Erlin-2 OS=Homo sapiens OX=9606 GN=ERLIN2 PE=1 SV=1;tr|E5RHW4|E5RHW4_HUMAN Erlin (Fragment) OS=Homo sapiens OX=9606 GN=ERLIN2 PE=1 SV=1;tr|E5RJ09|E5RJ09_HUMAN Erlin (Fragment) OS=Homo sapiens OX=9606 GN=ERLIN2 PE=1 SV=1	3	5	5	2	15	37.839	339	45.608	1	4	1	4	0	2	2.1	13	39465000	5434600	34030000	1644400	226440	1417900	6.26173
O60256;E7EPA1;C9JDU5;C9JJS3;C9K0K7;C9JDH0;I3L4G9;E7EW35;I3L0S1;I3L331;I3L164	O60256;E7EPA1;C9JDU5;C9JJS3;C9K0K7	Phosphoribosyl pyrophosphate synthase-associated protein 2;Phosphoribosyl pyrophosphate synthetase associated protein 2 (Fragment)	PRPSAP2	sp|O60256|KPRB_HUMAN Phosphoribosyl pyrophosphate synthase-associated protein 2 OS=Homo sapiens OX=9606 GN=PRPSAP2 PE=1 SV=1;tr|E7EPA1|E7EPA1_HUMAN Phosphoribosyl pyrophosphate synthetase associated protein 2 (Fragment) OS=Homo sapiens OX=9606 GN=PRPSAP2 P	11	6	6	6	25.5	40.925	369	45.524	1	6	1	6	1	6	3.3	25.5	107810000	4011300	103800000	1122400	154280	1122400	25.8769
Q96QK1	Q96QK1	Vacuolar protein sorting-associated protein 35	VPS35	sp|Q96QK1|VPS35_HUMAN Vacuolar protein sorting-associated protein 35 OS=Homo sapiens OX=9606 GN=VPS35 PE=1 SV=2	1	6	6	6	8.7	91.706	796	45.467	0	6	0	6	0	6	0	8.7	75804000	392510	75804000	1126600	0	1126600	193.126
P32119;A6NIW5	P32119;A6NIW5	Peroxiredoxin-2;Peroxiredoxin 2	PRDX2	sp|P32119|PRDX2_HUMAN Peroxiredoxin-2 OS=Homo sapiens OX=9606 GN=PRDX2 PE=1 SV=5;tr|A6NIW5|A6NIW5_HUMAN Peroxiredoxin 2 OS=Homo sapiens OX=9606 GN=PRDX2 PE=1 SV=2	2	8	7	7	34.3	21.892	198	45.428	2	8	1	7	1	7	14.6	34.3	314480000	29457000	285030000	13795000	2104100	13795000	9.67614
Q9BRX2	Q9BRX2	Protein pelota homolog	PELO	sp|Q9BRX2|PELO_HUMAN Protein pelota homolog OS=Homo sapiens OX=9606 GN=PELO PE=1 SV=2	1	6	6	6	16.1	43.359	385	45.084	0	6	0	6	0	6	0	16.1	60744000	392510	60744000	1831200	0	1831200	154.758
P68133;P68032;P63267;P62736;A6NL76;A0A804HKV3;F8WB63;B8ZZJ2;C9JFL5;F6UVQ4;F6QUT6	P68133;P68032;P63267;P62736;A6NL76;A0A804HKV3;F8WB63;B8ZZJ2;C9JFL5;F6UVQ4;F6QUT6	Actin, alpha skeletal muscle;Actin, alpha cardiac muscle 1;Actin, gamma-enteric smooth muscle	ACTA1;ACTC1;	sp|P68133|ACTS_HUMAN Actin, alpha skeletal muscle OS=Homo sapiens OX=9606 GN=ACTA1 PE=1 SV=1;sp|P68032|ACTC_HUMAN Actin, alpha cardiac muscle 1 OS=Homo sapiens OX=9606 GN=ACTC1 PE=1 SV=1;sp|P63267|ACTH_HUMAN Actin, gamma-enteric smooth muscle OS=Homo sapie	11	22	3	3	37.1	42.051	377	45.061	16	22	2	3	2	3	33.2	37.1	2984900000	29561000	2955300000	14181000	1002200	14181000	99.9729
A0A3B3IUA2;A0A3B3ISK4	A0A3B3IUA2	Ribonucloprotein	SNU13	tr|A0A3B3IUA2|A0A3B3IUA2_HUMAN Ribonucloprotein OS=Homo sapiens OX=9606 GN=SNU13 PE=1 SV=1	2	5	5	1	20.6	30.162	272	45.02	2	5	2	5	0	1	8.8	20.6	321800000	14112000	307690000	15462000	830110	14632000	21.8034
Q5W0H4;A0A0B4J2C3;P13693;J3KPG2;E9PJF7;H0YCX0;Q56UQ5;Q9HAU6	Q5W0H4;A0A0B4J2C3;P13693;J3KPG2;E9PJF7	Tumor protein, translationally-controlled 1;	TPT1;	tr|Q5W0H4|Q5W0H4_HUMAN Tumor protein, translationally-controlled 1 OS=Homo sapiens OX=9606 GN=TPT1 PE=1 SV=1;tr|A0A0B4J2C3|A0A0B4J2C3_HUMAN Tumor protein, translationally-controlled 1 OS=Homo sapiens OX=9606 GN=TPT1 PE=1 SV=1;sp|P13693|TCTP_HUMAN Translati	8	6	6	6	29.8	21.525	188	44.613	1	6	1	6	1	6	5.3	29.8	615920000	7806200	608120000	37527000	1115200	37527000	77.9022
C9J8S3;A0A6Q8PG52;A0A6Q8PH84;P51149;A0A6Q8PGE6;C9J4V0;C9J592;C9IZZ0;C9J4S4;C9J7D1	C9J8S3;A0A6Q8PG52;A0A6Q8PH84;P51149;A0A6Q8PGE6;C9J4V0;C9J592;C9IZZ0	RAB7A, member RAS oncogene family;	RAB7A;	tr|C9J8S3|C9J8S3_HUMAN RAB7A, member RAS oncogene family OS=Homo sapiens OX=9606 GN=RAB7A PE=1 SV=1;tr|A0A6Q8PG52|A0A6Q8PG52_HUMAN RAB7A, member RAS oncogene family OS=Homo sapiens OX=9606 GN=RAB7A PE=1 SV=1;tr|A0A6Q8PH84|A0A6Q8PH84_HUMAN RAB7A, member RAS	10	5	5	5	37.5	18.026	160	44.599	0	5	0	5	0	5	0	37.5	85869000	392510	85869000	6605300	0	6605300	218.769
P07203;A0A2R8Y6B6	P07203;A0A2R8Y6B6	Glutathione peroxidase 1	GPX1	sp|P07203|GPX1_HUMAN Glutathione peroxidase 1 OS=Homo sapiens OX=9606 GN=GPX1 PE=1 SV=4;tr|A0A2R8Y6B6|A0A2R8Y6B6_HUMAN Glutathione peroxidase 1 OS=Homo sapiens OX=9606 GN=GPX1 PE=1 SV=1	2	5	5	5	36.9	22.088	203	44.522	0	5	0	5	0	5	0	36.9	116950000	392510	116950000	3120800	0	3120800	297.954
Q14257;H0YL43;A8MXP8	Q14257;H0YL43	Reticulocalbin-2;Reticulocalbin 2 (Fragment)	RCN2	sp|Q14257|RCN2_HUMAN Reticulocalbin-2 OS=Homo sapiens OX=9606 GN=RCN2 PE=1 SV=1;tr|H0YL43|H0YL43_HUMAN Reticulocalbin 2 (Fragment) OS=Homo sapiens OX=9606 GN=RCN2 PE=1 SV=1	3	5	5	5	21.5	36.876	317	43.761	1	5	1	5	1	5	2.8	21.5	135280000	6332300	128950000	5835100	422150	5835100	20.3638
Q9Y3A5;A0A8V8TLR8;A0A8V8TMR6;A0A8V8TLA5;A0A8V8TMS1;A0A8V8TLS5;A0A8V8TN15;F8WE72;A0A8V8TLC6	Q9Y3A5;A0A8V8TLR8;A0A8V8TMR6;A0A8V8TLA5;A0A8V8TMS1	Ribosome maturation protein SBDS;	SBDS;	sp|Q9Y3A5|SBDS_HUMAN Ribosome maturation protein SBDS OS=Homo sapiens OX=9606 GN=SBDS PE=1 SV=4;tr|A0A8V8TLR8|A0A8V8TLR8_HUMAN Ribosome maturation protein SBDS OS=Homo sapiens OX=9606 GN=SBDS PE=1 SV=1;tr|A0A8V8TMR6|A0A8V8TMR6_HUMAN SBDS ribosome maturatio	9	7	7	7	28	28.763	250	43.736	0	7	0	7	0	7	0	28	152460000	392510	152460000	6786300	0	6786300	388.423
Q9NW64;E5RJW4;E5RHA8	Q9NW64;E5RJW4	Pre-mRNA-splicing factor RBM22;RNA binding motif protein 22 (Fragment)	RBM22	sp|Q9NW64|RBM22_HUMAN Pre-mRNA-splicing factor RBM22 OS=Homo sapiens OX=9606 GN=RBM22 PE=1 SV=1;tr|E5RJW4|E5RJW4_HUMAN RNA binding motif protein 22 (Fragment) OS=Homo sapiens OX=9606 GN=RBM22 PE=1 SV=1	3	7	7	7	16.9	46.895	420	43.734	5	3	5	3	5	3	11.4	7.9	69570000	20515000	49055000	322490	322490	1816800	2.39118
P53618;E9PP73	P53618	Coatomer subunit beta	COPB1	sp|P53618|COPB_HUMAN Coatomer subunit beta OS=Homo sapiens OX=9606 GN=COPB1 PE=1 SV=3	2	5	5	5	7.9	107.14	953	43.714	0	5	0	5	0	5	0	7.9	153630000	392510	153630000	1134600	0	1134600	391.404
D6RG15;A0A7I2V2U8;A0A7I2V5D3;Q6IBS0;A0A7I2V5B1;H0Y858;F8W645;A0A7I2YQM6;A0A7I2V3T5;F8W1Q9	D6RG15;A0A7I2V2U8;A0A7I2V5D3;Q6IBS0;A0A7I2V5B1	Twinfilin actin binding protein 2;	TWF2;	tr|D6RG15|D6RG15_HUMAN Twinfilin actin binding protein 2 OS=Homo sapiens OX=9606 GN=TWF2 PE=1 SV=1;tr|A0A7I2V2U8|A0A7I2V2U8_HUMAN Twinfilin actin binding protein 2 OS=Homo sapiens OX=9606 GN=TWF2 PE=1 SV=1;tr|A0A7I2V5D3|A0A7I2V5D3_HUMAN Twinfilin actin bin	10	5	5	4	31.5	28.882	254	43.647	0	5	0	5	0	4	0	31.5	69178000	392510	69178000	774400	0	774400	176.245
Q9BY32	Q9BY32	Inosine triphosphate pyrophosphatase	ITPA	sp|Q9BY32|ITPA_HUMAN Inosine triphosphate pyrophosphatase OS=Homo sapiens OX=9606 GN=ITPA PE=1 SV=2	1	5	5	5	36.1	21.445	194	43.461	0	5	0	5	0	5	0	36.1	108370000	392510	108370000	5214400	0	5214400	276.095
P30048	P30048	Thioredoxin-dependent peroxide reductase, mitochondrial	PRDX3	sp|P30048|PRDX3_HUMAN Thioredoxin-dependent peroxide reductase, mitochondrial OS=Homo sapiens OX=9606 GN=PRDX3 PE=1 SV=3	1	6	6	6	32.4	27.692	256	43.386	0	6	0	6	0	6	0	32.4	246900000	392510	246900000	13255000	0	13255000	629.029
Q16643;D6R9W4;D6RFI1;D6RCR4;D6R9Q9	Q16643;D6R9W4;D6RFI1	Drebrin;Drebrin 1 (Fragment)	DBN1	sp|Q16643|DREB_HUMAN Drebrin OS=Homo sapiens OX=9606 GN=DBN1 PE=1 SV=4;tr|D6R9W4|D6R9W4_HUMAN Drebrin 1 (Fragment) OS=Homo sapiens OX=9606 GN=DBN1 PE=1 SV=1;tr|D6RFI1|D6RFI1_HUMAN Drebrin 1 (Fragment) OS=Homo sapiens OX=9606 GN=DBN1 PE=1 SV=1	5	4	4	4	7.6	71.428	649	43.305	0	4	0	4	0	4	0	7.6	100160000	392510	100160000	3577000	0	3577000	255.178
K7EK42;A0A494C0X0;Q99426;K7EP07;K7EL99	K7EK42;A0A494C0X0;Q99426;K7EP07	Tubulin folding cofactor B;Tubulin-folding cofactor B	TBCB;	tr|K7EK42|K7EK42_HUMAN Tubulin folding cofactor B OS=Homo sapiens OX=9606 GN=TBCB PE=1 SV=1;tr|A0A494C0X0|A0A494C0X0_HUMAN Tubulin folding cofactor B OS=Homo sapiens OX=9606 GN=TBCB PE=1 SV=1;sp|Q99426|TBCB_HUMAN Tubulin-folding cofactor B OS=Homo sapiens	5	6	6	6	30.9	21.296	191	43.24	0	6	0	6	0	6	0	30.9	171790000	392510	171790000	12145000	0	12145000	437.67
Q14008;E9PQH5;H0YDX5	Q14008	Cytoskeleton-associated protein 5	CKAP5	sp|Q14008|CKAP5_HUMAN Cytoskeleton-associated protein 5 OS=Homo sapiens OX=9606 GN=CKAP5 PE=1 SV=3	3	7	7	7	4.4	225.49	2032	43.112	1	6	1	6	1	6	0.6	3.7	120270000	31603000	88665000	308180	261180	308180	2.80559
A0A7I2V697;A0A7I2V5Z3;O43765;A0A7I2V4T9;A0A7I2V2U2;A0A7I2V588;K7EMD6	A0A7I2V697;A0A7I2V5Z3;O43765;A0A7I2V4T9;A0A7I2V2U2;A0A7I2V588;K7EMD6	Small glutamine rich tetratricopeptide repeat co-chaperone alpha	SGTA;	tr|A0A7I2V697|A0A7I2V697_HUMAN Small glutamine rich tetratricopeptide repeat co-chaperone alpha OS=Homo sapiens OX=9606 GN=SGTA PE=1 SV=1;tr|A0A7I2V5Z3|A0A7I2V5Z3_HUMAN Small glutamine rich tetratricopeptide repeat co-chaperone alpha OS=Homo sapiens OX=960	7	6	6	6	28.2	28.54	262	43.097	0	6	0	6	0	6	0	28.2	484290000	392510	484290000	35105000	0	35105000	1233.83
P50570;A0A0D9SFB1;A0A0U1RQP1;A0A0D9SFE4;Q05193;A0A1B0GUX5;A0A1B0GU67;E5RHK8;H0YBC6;Q9UQ16;K7EMQ3;A0A8I5KXV5;K7EPK9;H7C5U0;E5RIK2	P50570;A0A0D9SFB1;A0A0U1RQP1;A0A0D9SFE4;Q05193	Dynamin-2;dynamin GTPase;	DNM2;DNM1;	sp|P50570|DYN2_HUMAN Dynamin-2 OS=Homo sapiens OX=9606 GN=DNM2 PE=1 SV=2;tr|A0A0D9SFB1|A0A0D9SFB1_HUMAN dynamin GTPase OS=Homo sapiens OX=9606 GN=DNM1 PE=1 SV=1;tr|A0A0U1RQP1|A0A0U1RQP1_HUMAN dynamin GTPase OS=Homo sapiens OX=9606 GN=DNM1 PE=1 SV=1;tr|A0A0	15	7	7	7	6.8	98.063	870	42.964	2	5	2	5	2	5	1.7	5.1	20087000	5222300	14865000	340460	88513	251950	2.84645
Q9BR76;A0A087WW53;F5H390;F5H0D2	Q9BR76;A0A087WW53;F5H390	Coronin-1B;Coronin	CORO1B	sp|Q9BR76|COR1B_HUMAN Coronin-1B OS=Homo sapiens OX=9606 GN=CORO1B PE=1 SV=1;tr|A0A087WW53|A0A087WW53_HUMAN Coronin OS=Homo sapiens OX=9606 GN=CORO1B PE=1 SV=1;tr|F5H390|F5H390_HUMAN Coronin OS=Homo sapiens OX=9606 GN=CORO1B PE=1 SV=1	4	4	4	4	9.2	54.234	489	42.729	0	4	0	4	0	4	0	9.2	51503000	392510	51503000	773600	0	773600	131.214
P28066	P28066	Proteasome subunit alpha type-5	PSMA5	sp|P28066|PSA5_HUMAN Proteasome subunit alpha type-5 OS=Homo sapiens OX=9606 GN=PSMA5 PE=1 SV=3	1	5	5	5	31.1	26.411	241	42.715	1	5	1	5	1	5	2.9	31.1	197950000	392510	197950000	5884700	0	5884700	504.318
J3KNP2;Q12788	J3KNP2;Q12788	Transducin beta like 3 (Fragment);Transducin beta-like protein 3	TBL3	tr|J3KNP2|J3KNP2_HUMAN Transducin beta like 3 (Fragment) OS=Homo sapiens OX=9606 GN=TBL3 PE=1 SV=1;sp|Q12788|TBL3_HUMAN Transducin beta-like protein 3 OS=Homo sapiens OX=9606 GN=TBL3 PE=1 SV=2	2	6	6	6	10.9	76.979	697	42.674	0	6	0	6	0	6	0	10.9	51986000	392510	51986000	1209000	0	1209000	132.445
C9JRZ6;Q9NX63;F8WAR4;A0A286YEX5	C9JRZ6;Q9NX63;F8WAR4;A0A286YEX5	Coiled-coil-helix-coiled-coil-helix domain containing 3;MICOS complex subunit MIC19;	CHCHD3;	tr|C9JRZ6|C9JRZ6_HUMAN Coiled-coil-helix-coiled-coil-helix domain containing 3 OS=Homo sapiens OX=9606 GN=CHCHD3 PE=1 SV=2;sp|Q9NX63|MIC19_HUMAN MICOS complex subunit MIC19 OS=Homo sapiens OX=9606 GN=CHCHD3 PE=1 SV=1;tr|F8WAR4|F8WAR4_HUMAN Coiled-coil-heli	4	6	6	6	27.6	26.753	232	42.623	4	5	4	5	4	5	18.5	22.8	126880000	16696000	110180000	5543300	878750	4664500	6.59919
P61970;A0A8V8TRD3;A0A8V8TPY3;A0A8V8TR25;H3BRV9	P61970;A0A8V8TRD3;A0A8V8TPY3;A0A8V8TR25;H3BRV9	Nuclear transport factor 2	NUTF2;	sp|P61970|NTF2_HUMAN Nuclear transport factor 2 OS=Homo sapiens OX=9606 GN=NUTF2 PE=1 SV=1;tr|A0A8V8TRD3|A0A8V8TRD3_HUMAN Nuclear transport factor 2 OS=Homo sapiens OX=9606 GN=NUTF2 PE=1 SV=1;tr|A0A8V8TPY3|A0A8V8TPY3_HUMAN Nuclear transport factor 2 OS=Hom	5	4	4	4	44.1	14.478	127	42.611	0	4	0	4	0	4	0	44.1	199400000	392510	199400000	13675000	0	13675000	508.013
Q14739;A0A494C1L1;C9JXK0	Q14739;A0A494C1L1;C9JXK0	Delta(14)-sterol reductase LBR;Lamin B receptor (Fragment)	LBR;	sp|Q14739|LBR_HUMAN Delta(14)-sterol reductase LBR OS=Homo sapiens OX=9606 GN=LBR PE=1 SV=2;tr|A0A494C1L1|A0A494C1L1_HUMAN Delta(14)-sterol reductase LBR OS=Homo sapiens OX=9606 GN=LBR PE=1 SV=1;tr|C9JXK0|C9JXK0_HUMAN Lamin B receptor (Fragment) OS=Homo sa	3	4	4	4	8.8	70.702	615	42.599	1	4	1	4	1	4	2.4	8.8	113400000	24761000	88643000	1291500	884310	1291500	3.57994
P15927;Q5TEJ0;Q5TEJ7	P15927;Q5TEJ0	Replication protein A 32 kDa subunit;Replication protein A2 (Fragment)	RPA2	sp|P15927|RFA2_HUMAN Replication protein A 32 kDa subunit OS=Homo sapiens OX=9606 GN=RPA2 PE=1 SV=1;tr|Q5TEJ0|Q5TEJ0_HUMAN Replication protein A2 (Fragment) OS=Homo sapiens OX=9606 GN=RPA2 PE=1 SV=1	3	5	5	5	23.7	29.247	270	42.503	0	5	0	5	0	5	0	23.7	218560000	392510	218560000	4847700	0	4847700	556.827
C9JDR0;Q15738	C9JDR0;Q15738	NAD(P) dependent steroid dehydrogenase-like (Fragment);Sterol-4-alpha-carboxylate 3-dehydrogenase, decarboxylating	NSDHL	tr|C9JDR0|C9JDR0_HUMAN NAD(P) dependent steroid dehydrogenase-like (Fragment) OS=Homo sapiens OX=9606 GN=NSDHL PE=1 SV=1;sp|Q15738|NSDHL_HUMAN Sterol-4-alpha-carboxylate 3-dehydrogenase, decarboxylating OS=Homo sapiens OX=9606 GN=NSDHL PE=1 SV=2	2	2	2	2	11	28.146	254	42.396	0	2	0	2	0	2	0	11	10935000	392510	10935000	520700	0	520700	27.8592
P49321;Q5T624;H0YDS9;E9PRH9;H0YF33;E9PI86;E9PPQ8;E9PPR5	P49321;Q5T624;H0YDS9;E9PRH9;H0YF33	Nuclear autoantigenic sperm protein;	NASP;	sp|P49321|NASP_HUMAN Nuclear autoantigenic sperm protein OS=Homo sapiens OX=9606 GN=NASP PE=1 SV=2;tr|Q5T624|Q5T624_HUMAN Nuclear autoantigenic sperm protein OS=Homo sapiens OX=9606 GN=NASP PE=1 SV=1;tr|H0YDS9|H0YDS9_HUMAN Nuclear autoantigenic sperm prote	8	7	7	7	9.3	85.237	788	42.164	0	7	0	7	0	7	0	9.3	124450000	392510	124450000	2398800	0	2398800	317.062
I3L1P8;Q02978	I3L1P8;Q02978	Solute carrier family 25 member 11 (Fragment);Mitochondrial 2-oxoglutarate/malate carrier protein	SLC25A11	tr|I3L1P8|I3L1P8_HUMAN Solute carrier family 25 member 11 (Fragment) OS=Homo sapiens OX=9606 GN=SLC25A11 PE=1 SV=1;sp|Q02978|M2OM_HUMAN Mitochondrial 2-oxoglutarate/malate carrier protein OS=Homo sapiens OX=9606 GN=SLC25A11 PE=1 SV=3	2	5	5	5	20.9	32.182	296	42.139	1	5	1	5	1	5	5.4	20.9	204360000	18314000	186050000	9301900	963910	8338000	10.1589
A0A8I5KWD3;C9JJD3;H7C4C3;A0A087WY71;C9JGT8;C9JPV8;E9PFW3;Q96CW1;C9JTK4;A0A8I5KT55;A0A8I5QJU5;C9JJ47	A0A8I5KWD3;C9JJD3;H7C4C3;A0A087WY71;C9JGT8;C9JPV8;E9PFW3;Q96CW1;C9JTK4	AP-2 complex subunit mu	AP2M1;	tr|A0A8I5KWD3|A0A8I5KWD3_HUMAN AP-2 complex subunit mu OS=Homo sapiens OX=9606 GN=AP2M1 PE=1 SV=1;tr|C9JJD3|C9JJD3_HUMAN AP-2 complex subunit mu OS=Homo sapiens OX=9606 GN=AP2M1 PE=1 SV=2;tr|H7C4C3|H7C4C3_HUMAN AP-2 complex subunit mu OS=Homo sapiens OX=96	12	4	4	4	12.6	41.604	364	41.694	0	4	0	4	0	4	0	12.6	88033000	392510	88033000	3385900	0	3385900	224.282
Q14318;A0A0A0MTJ1;U3KQI1;U3KQ64;M0R2K9	Q14318;A0A0A0MTJ1;U3KQI1;U3KQ64	Peptidyl-prolyl cis-trans isomerase FKBP8;FKBP prolyl isomerase 8;	FKBP8;	sp|Q14318|FKBP8_HUMAN Peptidyl-prolyl cis-trans isomerase FKBP8 OS=Homo sapiens OX=9606 GN=FKBP8 PE=1 SV=2;tr|A0A0A0MTJ1|A0A0A0MTJ1_HUMAN FKBP prolyl isomerase 8 OS=Homo sapiens OX=9606 GN=FKBP8 PE=1 SV=1;tr|U3KQI1|U3KQI1_HUMAN FKBP prolyl isomerase 8 (Fra	5	4	4	4	13.1	44.561	412	41.666	0	4	0	4	0	4	0	13.1	71710000	392510	71710000	2195900	0	2195900	182.696
Q99543;F2Z3H0;F2Z3N9;C9IZ83;H7C3L7	Q99543;F2Z3H0;F2Z3N9	DnaJ homolog subfamily C member 2;DnaJ heat shock protein family (Hsp40) member C2;	DNAJC2;	sp|Q99543|DNJC2_HUMAN DnaJ homolog subfamily C member 2 OS=Homo sapiens OX=9606 GN=DNAJC2 PE=1 SV=4;tr|F2Z3H0|F2Z3H0_HUMAN DnaJ heat shock protein family (Hsp40) member C2 OS=Homo sapiens OX=9606 GN=DNAJC2 PE=1 SV=1;tr|F2Z3N9|F2Z3N9_HUMAN DnaJ heat shock p	5	4	4	4	9.5	71.996	621	41.65	0	4	0	4	0	4	0	9.5	34288000	392510	34288000	298170	0	298170	87.3557
Q13405;E9PI78;H0YDP7;E9PNF1	Q13405;E9PI78;H0YDP7;E9PNF1	39S ribosomal protein L49, mitochondrial;	MRPL49;	sp|Q13405|RM49_HUMAN 39S ribosomal protein L49, mitochondrial OS=Homo sapiens OX=9606 GN=MRPL49 PE=1 SV=1;tr|E9PI78|E9PI78_HUMAN 39S ribosomal protein L49, mitochondrial OS=Homo sapiens OX=9606 GN=MRPL49 PE=1 SV=1;tr|H0YDP7|H0YDP7_HUMAN 39S ribosomal prote	4	2	2	2	16.3	19.198	166	41.464	0	2	0	2	0	2	0	16.3	30245000	392510	30245000	2016300	0	2016300	77.0554
Q16186;A0A087WX59;A0A087WUX6	Q16186;A0A087WX59	Proteasomal ubiquitin receptor ADRM1;ADRM1 26S proteasome ubiquitin receptor	ADRM1	sp|Q16186|ADRM1_HUMAN Proteasomal ubiquitin receptor ADRM1 OS=Homo sapiens OX=9606 GN=ADRM1 PE=1 SV=2;tr|A0A087WX59|A0A087WX59_HUMAN ADRM1 26S proteasome ubiquitin receptor OS=Homo sapiens OX=9606 GN=ADRM1 PE=1 SV=1	3	4	4	4	14.5	42.153	407	41.384	0	4	0	4	0	4	0	14.5	61633000	392510	61633000	5136100	0	5136100	157.023
E7EVX8;Q8WWY3;E7EU94;E7ESX0;E7EN72	E7EVX8;Q8WWY3;E7EU94;E7ESX0;E7EN72	U4/U6 small nuclear ribonucleoprotein Prp31;	PRPF31;	tr|E7EVX8|E7EVX8_HUMAN U4/U6 small nuclear ribonucleoprotein Prp31 OS=Homo sapiens OX=9606 GN=PRPF31 PE=1 SV=1;sp|Q8WWY3|PRP31_HUMAN U4/U6 small nuclear ribonucleoprotein Prp31 OS=Homo sapiens OX=9606 GN=PRPF31 PE=1 SV=2;tr|E7EU94|E7EU94_HUMAN Pre-mRNA pro	5	5	5	5	11.2	54.766	493	41.293	0	5	0	5	0	5	0	11.2	63294000	392510	63294000	2751900	0	2751900	161.254
A0A6Q8PFU3;P43034;A0A6Q8PFT2;I3L3N5;A0A6Q8PG63;I3L495;A0A6Q8PH33	A0A6Q8PFU3;P43034;A0A6Q8PFT2;I3L3N5;A0A6Q8PG63	Platelet-activating factor acetylhydrolase IB subunit alpha;Platelet-activating factor acetylhydrolase IB subunit beta	PAFAH1B1	tr|A0A6Q8PFU3|A0A6Q8PFU3_HUMAN Platelet-activating factor acetylhydrolase IB subunit alpha OS=Homo sapiens OX=9606 GN=PAFAH1B1 PE=1 SV=1;sp|P43034|LIS1_HUMAN Platelet-activating factor acetylhydrolase IB subunit beta OS=Homo sapiens OX=9606 GN=PAFAH1B1 PE=	7	5	5	5	14.7	48.77	428	41.23	0	5	0	5	0	5	0	14.7	81430000	392510	81430000	2341900	0	2341900	207.46
P62495;B7Z7P8;D6RCB3;D6RJE8;I3L492	P62495;B7Z7P8	Eukaryotic peptide chain release factor subunit 1	ETF1	sp|P62495|ERF1_HUMAN Eukaryotic peptide chain release factor subunit 1 OS=Homo sapiens OX=9606 GN=ETF1 PE=1 SV=3;tr|B7Z7P8|B7Z7P8_HUMAN Eukaryotic peptide chain release factor subunit 1 OS=Homo sapiens OX=9606 GN=ETF1 PE=1 SV=1	5	5	5	5	14.2	49.03	437	41.151	1	5	1	5	1	5	3	14.2	118600000	3353000	115240000	3954100	119750	3834300	34.3692
Q9H0C8;H7C2I8;F8SNU7;E9PC05	Q9H0C8;H7C2I8;F8SNU7	Integrin-linked kinase-associated serine/threonine phosphatase 2C;ILK associated serine/threonine phosphatase (Fragment);	ILKAP;	sp|Q9H0C8|ILKAP_HUMAN Integrin-linked kinase-associated serine/threonine phosphatase 2C OS=Homo sapiens OX=9606 GN=ILKAP PE=1 SV=1;tr|H7C2I8|H7C2I8_HUMAN ILK associated serine/threonine phosphatase (Fragment) OS=Homo sapiens OX=9606 GN=ILKAP PE=1 SV=1;tr|F	4	6	6	6	16.6	42.906	392	40.816	0	6	0	6	0	6	0	16.6	107740000	392510	107740000	2050300	0	2050300	274.49
H3BV80;H3BMM9;H3BTC0;Q15287;H3BMS0;H3BPG5	H3BV80;H3BMM9;H3BTC0;Q15287;H3BMS0;H3BPG5	RNA-binding protein with serine-rich domain 1;RNA-binding protein with serine-rich domain 1 (Fragment);	RNPS1;	tr|H3BV80|H3BV80_HUMAN RNA-binding protein with serine-rich domain 1 OS=Homo sapiens OX=9606 GN=RNPS1 PE=1 SV=2;tr|H3BMM9|H3BMM9_HUMAN RNA-binding protein with serine-rich domain 1 (Fragment) OS=Homo sapiens OX=9606 GN=RNPS1 PE=1 SV=1;tr|H3BTC0|H3BTC0_HUMA	6	5	5	5	22.7	24.561	211	40.798	0	5	0	5	0	5	0	22.7	164060000	392510	164060000	12425000	0	12425000	417.977
P18754;C9JRH2;C9J3R0;C9JMJ4;C9JQZ4;C9JW69	P18754;C9JRH2;C9J3R0;C9JMJ4;C9JQZ4;C9JW69	Regulator of chromosome condensation;Regulator of chromosome condensation 1 (Fragment);	RCC1;	sp|P18754|RCC1_HUMAN Regulator of chromosome condensation OS=Homo sapiens OX=9606 GN=RCC1 PE=1 SV=1;tr|C9JRH2|C9JRH2_HUMAN Regulator of chromosome condensation 1 (Fragment) OS=Homo sapiens OX=9606 GN=RCC1 PE=1 SV=1;tr|C9J3R0|C9J3R0_HUMAN Regulator of chrom	6	6	6	6	22.3	44.969	421	40.695	0	6	0	6	0	6	0	22.3	104640000	392510	104640000	4427200	0	4427200	266.592
J3KPP4;O95232;D6RDI2;D6RHH0;H7C5U7;U3KQT3;C9JL41	J3KPP4;O95232;D6RDI2	Cisplatin resistance-associated overexpressed protein, isoform CRA_b;Luc7-like protein 3;	LUC7L3;	tr|J3KPP4|J3KPP4_HUMAN Cisplatin resistance-associated overexpressed protein, isoform CRA_b OS=Homo sapiens OX=9606 GN=LUC7L3 PE=1 SV=1;sp|O95232|LC7L3_HUMAN Luc7-like protein 3 OS=Homo sapiens OX=9606 GN=LUC7L3 PE=1 SV=2;tr|D6RDI2|D6RDI2_HUMAN LUC7 like 3	7	5	5	5	9.2	58.22	489	40.595	0	5	0	5	0	5	0	9.2	95096000	392510	95096000	3624200	0	3624200	242.277
Q6P2E9;I3L2F4	Q6P2E9;I3L2F4	Enhancer of mRNA-decapping protein 4;Enhancer of mRNA decapping 4 (Fragment)	EDC4	sp|Q6P2E9|EDC4_HUMAN Enhancer of mRNA-decapping protein 4 OS=Homo sapiens OX=9606 GN=EDC4 PE=1 SV=1;tr|I3L2F4|I3L2F4_HUMAN Enhancer of mRNA decapping 4 (Fragment) OS=Homo sapiens OX=9606 GN=EDC4 PE=1 SV=1	2	5	5	5	5.2	151.66	1401	40.569	0	5	0	5	0	5	0	5.2	41334000	392510	41334000	607850	0	607850	105.307
E7EX90;A0A7P0Z4C3;A0A804CDA6;Q14203;Q6AWB1;E7EWF7	E7EX90;A0A7P0Z4C3;A0A804CDA6;Q14203;Q6AWB1	Dynactin subunit 1	DCTN1;	tr|E7EX90|E7EX90_HUMAN Dynactin subunit 1 OS=Homo sapiens OX=9606 GN=DCTN1 PE=1 SV=1;tr|A0A7P0Z4C3|A0A7P0Z4C3_HUMAN Dynactin subunit 1 OS=Homo sapiens OX=9606 GN=DCTN1 PE=1 SV=1;tr|A0A804CDA6|A0A804CDA6_HUMAN Dynactin subunit 1 OS=Homo sapiens OX=9606 GN=D	6	6	6	6	5.2	139.09	1256	40.209	0	6	0	6	0	6	0	5.2	47082000	392510	47082000	564270	0	564270	119.951
A0A0A0MRM8;A0A590UK71;A0A5F9ZI03;A0A590UJY4;A0A590UK86;A0A590UK22;A0A590UKB0;A0A590UJ75;A0A0D9SGC1;A0A1Y0BRN3;A0A590UJ40;Q9UM54	A0A0A0MRM8;A0A590UK71;A0A5F9ZI03;A0A590UJY4;A0A590UK86;A0A590UK22;A0A590UKB0;A0A590UJ75;A0A0D9SGC1;A0A1Y0BRN3;A0A590UJ40;Q9UM54	Unconventional myosin-VI;Myosin VI	MYO6	tr|A0A0A0MRM8|A0A0A0MRM8_HUMAN Unconventional myosin-VI OS=Homo sapiens OX=9606 GN=MYO6 PE=1 SV=1;tr|A0A590UK71|A0A590UK71_HUMAN Myosin VI OS=Homo sapiens OX=9606 GN=MYO6 PE=1 SV=1;tr|A0A5F9ZI03|A0A5F9ZI03_HUMAN Myosin VI OS=Homo sapiens OX=9606 GN=MYO6 PE	12	4	4	4	4.2	145.01	1253	40.046	1	4	1	4	1	4	1.2	4.2	50246000	2980700	47266000	679010	40279	638730	15.8573
A0A7P0T9T8;Q9UHI6;A0A7P0TB94;A0A7P0T8G7;A0A7P0Z4K8;A0A7P0Z4I9;A0A7P0TBA6	A0A7P0T9T8;Q9UHI6;A0A7P0TB94;A0A7P0T8G7	RNA helicase;Probable ATP-dependent RNA helicase DDX20	DDX20;	tr|A0A7P0T9T8|A0A7P0T9T8_HUMAN RNA helicase OS=Homo sapiens OX=9606 GN=DDX20 PE=1 SV=1;sp|Q9UHI6|DDX20_HUMAN Probable ATP-dependent RNA helicase DDX20 OS=Homo sapiens OX=9606 GN=DDX20 PE=1 SV=2;tr|A0A7P0TB94|A0A7P0TB94_HUMAN RNA helicase OS=Homo sapiens OX	7	6	6	6	9	83.292	754	40.031	0	6	0	6	0	6	0	9	76904000	392510	76904000	224020	0	224020	195.929
Q9BV20	Q9BV20	Methylthioribose-1-phosphate isomerase	MRI1	sp|Q9BV20|MTNA_HUMAN Methylthioribose-1-phosphate isomerase OS=Homo sapiens OX=9606 GN=MRI1 PE=1 SV=1	1	6	6	6	24.9	39.149	369	40.009	0	6	0	6	0	6	0	24.9	131740000	392510	131740000	3451000	0	3451000	335.635
G3V295;G3V5Z7;P60900;G3V3I1;G3V3U4;G3V4S5;G3V2S7	G3V295;G3V5Z7;P60900;G3V3I1;G3V3U4	Proteasome subunit alpha type;Proteasome subunit alpha type-6	PSMA6;	tr|G3V295|G3V295_HUMAN Proteasome subunit alpha type OS=Homo sapiens OX=9606 GN=PSMA6 PE=1 SV=1;tr|G3V5Z7|G3V5Z7_HUMAN Proteasome subunit alpha type OS=Homo sapiens OX=9606 GN=PSMA6 PE=1 SV=1;sp|P60900|PSA6_HUMAN Proteasome subunit alpha type-6 OS=Homo sap	7	6	6	6	35	22.842	203	39.898	3	4	3	4	3	4	15.8	23.6	107930000	13676000	94252000	5106200	911760	4194400	6.89178
Q15046;H3BVA8	Q15046	Lysine--tRNA ligase	KARS1	sp|Q15046|SYK_HUMAN Lysine--tRNA ligase OS=Homo sapiens OX=9606 GN=KARS1 PE=1 SV=3	2	5	5	5	8.2	68.047	597	39.897	0	5	0	5	0	5	0	8.2	47932000	392510	47932000	1452500	0	1452500	122.117
C9J0J7;G5E9Q6;C9J712;C9JQ45;P35080;C9J2N0	C9J0J7;G5E9Q6;C9J712;C9JQ45;P35080	Profilin;	PFN2;	tr|C9J0J7|C9J0J7_HUMAN Profilin OS=Homo sapiens OX=9606 GN=PFN2 PE=1 SV=1;tr|G5E9Q6|G5E9Q6_HUMAN Profilin OS=Homo sapiens OX=9606 GN=PFN2 PE=1 SV=1;tr|C9J712|C9J712_HUMAN Profilin OS=Homo sapiens OX=9606 GN=PFN2 PE=1 SV=1;tr|C9JQ45|C9JQ45_HUMAN Profilin OS	6	4	4	4	46.2	9.8402	91	39.843	1	4	1	4	1	4	15.4	46.2	130170000	7828400	122340000	9114700	1304700	7810000	15.6277
A0A6Q8PFK8;A0A6Q8PGK1;P04792;A0A6Q8PHJ6;A0A6Q8PFE7;A0A6Q8PF43;A0A6Q8PHA6;A0A6Q8PH65;A0A6Q8PGY2;C9J3N8	A0A6Q8PFK8;A0A6Q8PGK1;P04792;A0A6Q8PHJ6;A0A6Q8PFE7;A0A6Q8PF43;A0A6Q8PHA6;A0A6Q8PH65;A0A6Q8PGY2	Heat shock protein family B (small) member 1;Heat shock protein beta-1;	HSPB1;	tr|A0A6Q8PFK8|A0A6Q8PFK8_HUMAN Heat shock protein family B (small) member 1 OS=Homo sapiens OX=9606 GN=HSPB1 PE=1 SV=1;tr|A0A6Q8PGK1|A0A6Q8PGK1_HUMAN Heat shock protein beta-1 OS=Homo sapiens OX=9606 GN=HSPB1 PE=1 SV=1;sp|P04792|HSPB1_HUMAN Heat shock prot	10	5	5	5	30.3	21.882	198	39.837	0	5	0	5	0	5	0	30.3	124490000	392510	124490000	5837600	0	5837600	317.164
Q9Y281;F8WDN3	Q9Y281	Cofilin-2	CFL2	sp|Q9Y281|COF2_HUMAN Cofilin-2 OS=Homo sapiens OX=9606 GN=CFL2 PE=1 SV=1	2	9	4	4	49.4	18.736	166	39.806	4	9	1	4	1	4	30.7	49.4	190140000	4259800	185880000	13986000	327680	13658000	43.6359
Q5SSJ5;B0QZK4;Q5SWC8;B0QZK9;B0QZK8	Q5SSJ5;B0QZK4;Q5SWC8	Heterochromatin protein 1-binding protein 3;Heterochromatin protein 1 binding protein 3 (Fragment);	HP1BP3;	sp|Q5SSJ5|HP1B3_HUMAN Heterochromatin protein 1-binding protein 3 OS=Homo sapiens OX=9606 GN=HP1BP3 PE=1 SV=1;tr|B0QZK4|B0QZK4_HUMAN Heterochromatin protein 1 binding protein 3 (Fragment) OS=Homo sapiens OX=9606 GN=HP1BP3 PE=1 SV=1;tr|Q5SWC8|Q5SWC8_HUMAN H	5	6	6	6	11.6	61.206	553	39.524	0	6	0	6	0	6	0	11.6	103930000	392510	103930000	3464400	0	3464400	264.783
Q6PKG0;A0A0B4J210;A0A8I5KSP1;A0A8I5KWU3;E5RH50;H0YC33;H0YC73;H0YBW1;A0A3B3ISF0;Q659C4	Q6PKG0;A0A0B4J210;A0A8I5KSP1;A0A8I5KWU3;E5RH50	La-related protein 1;La-related protein 1 (Fragment);	LARP1;	sp|Q6PKG0|LARP1_HUMAN La-related protein 1 OS=Homo sapiens OX=9606 GN=LARP1 PE=1 SV=2;tr|A0A0B4J210|A0A0B4J210_HUMAN La-related protein 1 (Fragment) OS=Homo sapiens OX=9606 GN=LARP1 PE=1 SV=5;tr|A0A8I5KSP1|A0A8I5KSP1_HUMAN La ribonucleoprotein 1, translati	10	6	6	6	7	123.51	1096	39.323	1	6	1	6	1	6	1.2	7	49287000	4611100	44676000	167460	68822	167460	9.68879
Q16543;K7EQA9;K7EL68;K7EKQ2;K7EIU0	Q16543;K7EQA9;K7EL68;K7EKQ2	Hsp90 co-chaperone Cdc37;Hsp90 co-chaperone Cdc37 (Fragment);	CDC37;	sp|Q16543|CDC37_HUMAN Hsp90 co-chaperone Cdc37 OS=Homo sapiens OX=9606 GN=CDC37 PE=1 SV=1;tr|K7EQA9|K7EQA9_HUMAN Hsp90 co-chaperone Cdc37 (Fragment) OS=Homo sapiens OX=9606 GN=CDC37 PE=1 SV=1;tr|K7EL68|K7EL68_HUMAN Cell division cycle 37, HSP90 cochaperone	5	5	5	5	18.5	44.468	378	39.204	0	5	0	5	0	5	0	18.5	160350000	392510	160350000	3675900	0	3675900	408.525
E9PPJ0;Q13435;H0YCG1;H0YEX5;E9PJ04	E9PPJ0;Q13435	Splicing factor 3b subunit 2;Splicing factor 3B subunit 2	SF3B2	tr|E9PPJ0|E9PPJ0_HUMAN Splicing factor 3b subunit 2 OS=Homo sapiens OX=9606 GN=SF3B2 PE=1 SV=1;sp|Q13435|SF3B2_HUMAN Splicing factor 3B subunit 2 OS=Homo sapiens OX=9606 GN=SF3B2 PE=1 SV=2	5	6	6	6	8	98.169	878	39.053	1	5	1	5	1	5	1.1	6.8	35580000	392510	35580000	442480	0	442480	90.6474
A0A087WTZ5;E9PJ81;E9PRQ7;Q04323	A0A087WTZ5;E9PJ81;E9PRQ7;Q04323	UBX domain protein 1;UBX domain protein 1 (Fragment)	UBXN1;	tr|A0A087WTZ5|A0A087WTZ5_HUMAN UBX domain protein 1 OS=Homo sapiens OX=9606 GN=UBXN1 PE=1 SV=1;tr|E9PJ81|E9PJ81_HUMAN UBX domain protein 1 (Fragment) OS=Homo sapiens OX=9606 GN=UBXN1 PE=1 SV=1;tr|E9PRQ7|E9PRQ7_HUMAN UBX domain protein 1 OS=Homo sapiens OX=	4	4	4	4	20.2	27.015	238	38.942	0	4	0	4	0	4	0	20.2	112050000	392510	112050000	8619500	0	8619500	285.47
A0A7I2V3A9;P52732;A0A7I2V3V3;A0A7I2YQY4	A0A7I2V3A9;P52732	Kinesin-like protein;Kinesin-like protein KIF11	KIF11	tr|A0A7I2V3A9|A0A7I2V3A9_HUMAN Kinesin-like protein OS=Homo sapiens OX=9606 GN=KIF11 PE=1 SV=1;sp|P52732|KIF11_HUMAN Kinesin-like protein KIF11 OS=Homo sapiens OX=9606 GN=KIF11 PE=1 SV=2	4	6	6	6	7.1	111.51	987	38.845	0	6	0	6	0	6	0	7.1	66343000	392510	66343000	477270	0	477270	169.022
P37108;H0YLA2	P37108;H0YLA2	Signal recognition particle 14 kDa protein	SRP14	sp|P37108|SRP14_HUMAN Signal recognition particle 14 kDa protein OS=Homo sapiens OX=9606 GN=SRP14 PE=1 SV=2;tr|H0YLA2|H0YLA2_HUMAN Signal recognition particle 14 kDa protein OS=Homo sapiens OX=9606 GN=SRP14 PE=1 SV=1	2	5	5	5	36.8	14.57	136	38.54	2	4	2	4	2	4	16.9	30.1	479370000	126950000	352420000	53878000	18136000	35743000	2.77605
A0A3B3ITT5;P47914	A0A3B3ITT5;P47914	60S ribosomal protein L29	RPL29	tr|A0A3B3ITT5|A0A3B3ITT5_HUMAN 60S ribosomal protein L29 OS=Homo sapiens OX=9606 GN=RPL29 PE=1 SV=1;sp|P47914|RL29_HUMAN 60S ribosomal protein L29 OS=Homo sapiens OX=9606 GN=RPL29 PE=1 SV=2	2	5	5	5	22.2	18.512	167	38.529	3	5	3	5	3	5	15.6	22.2	1013400000	189700000	823740000	141170000	16670000	124500000	4.34233
A0A087WWU8;D6R904;P06753;J3KN67;A0A2R2Y2Q3;A0A2R8YHD2;A0A2R8Y5V9;K7ENT6;A0A494C0G0;A0A2R8YEU4;A0A494C0P6;A0A2R8YH90;A0A2R8YE05;P67936;A0A2R8YGX3;P07951;H7BYY1;A7XZE4;Q5TCU3;A0A0S2Z4G6;B7Z596;A0A494BZZ2;H0YL80;H0YKJ4;Q6ZN40;H0YK48;F5H7S3;H0YKX5;H0YKP3;P09493;A0A5F9UN72;Q5VU61	A0A087WWU8;D6R904;P06753;J3KN67;A0A2R2Y2Q3;A0A2R8YHD2;A0A2R8Y5V9;K7ENT6;A0A494C0G0;A0A2R8YEU4;A0A494C0P6;A0A2R8YH90;A0A2R8YE05;P67936;A0A2R8YGX3	Tropomyosin 3;Tropomyosin alpha-3 chain;	TPM3;	tr|A0A087WWU8|A0A087WWU8_HUMAN Tropomyosin 3 OS=Homo sapiens OX=9606 GN=TPM3 PE=1 SV=1;tr|D6R904|D6R904_HUMAN Tropomyosin 3 OS=Homo sapiens OX=9606 GN=TPM3 PE=1 SV=1;sp|P06753|TPM3_HUMAN Tropomyosin alpha-3 chain OS=Homo sapiens OX=9606 GN=TPM3 PE=1 SV=2;t	32	5	5	5	25.6	26.42	227	38.51	1	4	1	4	1	4	4.4	21.1	30100000	392510	30100000	1037300	0	1037300	76.6859
P68036;A0A1B0GUS4;A0A8Q3WL22	P68036;A0A1B0GUS4;A0A8Q3WL22	Ubiquitin-conjugating enzyme E2 L3;Ubiquitin-conjugating enzyme E2 L5;	UBE2L3;UBE2L5;	sp|P68036|UB2L3_HUMAN Ubiquitin-conjugating enzyme E2 L3 OS=Homo sapiens OX=9606 GN=UBE2L3 PE=1 SV=1;sp|A0A1B0GUS4|UB2L5_HUMAN Ubiquitin-conjugating enzyme E2 L5 OS=Homo sapiens OX=9606 GN=UBE2L5 PE=2 SV=1;tr|A0A8Q3WL22|A0A8Q3WL22_HUMAN Ubiquitin conjugati	3	6	6	6	53.2	17.861	154	38.501	0	6	0	6	0	6	0	53.2	173900000	392510	173900000	21738000	0	21738000	443.046
P41227;C9JN83;F8W808;A8MWP7;C9JW55;Q9BSU3	P41227;C9JN83;F8W808;A8MWP7	N-alpha-acetyltransferase 10;N-terminal amino-acid N(alpha)-acetyltransferase NatA (Fragment);	NAA10;	sp|P41227|NAA10_HUMAN N-alpha-acetyltransferase 10 OS=Homo sapiens OX=9606 GN=NAA10 PE=1 SV=1;tr|C9JN83|C9JN83_HUMAN N-terminal amino-acid N(alpha)-acetyltransferase NatA (Fragment) OS=Homo sapiens OX=9606 GN=NAA10 PE=1 SV=1;tr|F8W808|F8W808_HUMAN N-termin	6	6	6	6	26.8	26.458	235	38.474	2	5	2	5	2	5	7.7	23.8	137200000	5967800	131230000	4593500	372990	4593500	21.9897
B1AK87;B1AK85;P47756;B1AK88;A0A6I8PIN8	B1AK87;B1AK85;P47756;B1AK88;A0A6I8PIN8	F-actin-capping protein subunit beta;	CAPZB;	tr|B1AK87|B1AK87_HUMAN F-actin-capping protein subunit beta OS=Homo sapiens OX=9606 GN=CAPZB PE=1 SV=2;tr|B1AK85|B1AK85_HUMAN F-actin-capping protein subunit beta OS=Homo sapiens OX=9606 GN=CAPZB PE=1 SV=1;sp|P47756|CAPZB_HUMAN F-actin-capping protein subu	5	4	4	4	20.9	27.44	244	38.434	3	4	3	4	3	4	17.2	20.9	83782000	15462000	68320000	3697100	491860	3205300	4.41857
Q9BV86;S4R344;S4R3J7;S4R338	Q9BV86	N-terminal Xaa-Pro-Lys N-methyltransferase 1	NTMT1	sp|Q9BV86|NTM1A_HUMAN N-terminal Xaa-Pro-Lys N-methyltransferase 1 OS=Homo sapiens OX=9606 GN=NTMT1 PE=1 SV=3	4	5	5	5	26.5	25.387	223	38.403	0	5	0	5	0	5	0	26.5	84233000	392510	84233000	5979300	0	5979300	214.601
Q00535	Q00535	Cyclin-dependent kinase 5	CDK5	sp|Q00535|CDK5_HUMAN Cyclin-dependent kinase 5 OS=Homo sapiens OX=9606 GN=CDK5 PE=1 SV=3	1	6	5	5	24	33.304	292	38.311	0	6	0	5	0	5	0	24	78047000	392510	78047000	2829300	0	2829300	198.841
Q96J01;D6RGZ2;H7C0C5;D6REC9	Q96J01;D6RGZ2	THO complex subunit 3;THO complex 3	THOC3	sp|Q96J01|THOC3_HUMAN THO complex subunit 3 OS=Homo sapiens OX=9606 GN=THOC3 PE=1 SV=1;tr|D6RGZ2|D6RGZ2_HUMAN THO complex 3 OS=Homo sapiens OX=9606 GN=THOC3 PE=1 SV=1	4	6	6	6	19.9	38.771	351	38.305	0	6	0	6	0	6	0	19.9	146690000	392510	146690000	6287300	0	6287300	373.723
O14579;M0QXB4;M0R061	O14579;M0QXB4;M0R061	Coatomer subunit epsilon	COPE;	sp|O14579|COPE_HUMAN Coatomer subunit epsilon OS=Homo sapiens OX=9606 GN=COPE PE=1 SV=3;tr|M0QXB4|M0QXB4_HUMAN Coatomer subunit epsilon OS=Homo sapiens OX=9606 GN=COPE PE=1 SV=1;tr|M0R061|M0R061_HUMAN Coatomer subunit epsilon OS=Homo sapiens OX=9606 GN=COP	3	4	4	4	17.2	34.482	308	38.104	0	4	0	4	0	4	0	17.2	66575000	392510	66575000	1634400	0	1634400	169.614
P61586;P08134;Q5JR08;A0A7I2YQV1;C9JX21;Q5JR05;Q5JR07;C9JNR4;A0A7I2V3G1;E9PQH6;A0A7I2V5E6;U3KQA9;E9PN11;E9PLA2;Q5JR06;C9JRM1;U3KQV3;P62745	P61586;P08134;Q5JR08;A0A7I2YQV1;C9JX21;Q5JR05;Q5JR07;C9JNR4;A0A7I2V3G1;E9PQH6	Transforming protein RhoA;Rho-related GTP-binding protein RhoC;Ras homolog family member C (Fragment)	RHOA;RHOC;	sp|P61586|RHOA_HUMAN Transforming protein RhoA OS=Homo sapiens OX=9606 GN=RHOA PE=1 SV=1;sp|P08134|RHOC_HUMAN Rho-related GTP-binding protein RhoC OS=Homo sapiens OX=9606 GN=RHOC PE=1 SV=1;tr|Q5JR08|Q5JR08_HUMAN Ras homolog family member C (Fragment) OS=Ho	18	6	6	6	34.7	21.768	193	38.083	0	6	0	6	0	6	0	34.7	264870000	392510	264870000	12393000	0	12393000	674.811
Q9Y450;H0YES5;B7Z524;H0YDX7;J3QT46;E9PJ90;E9PN23;G5E991;E9PMN1;E9PLR4	Q9Y450;H0YES5;B7Z524;H0YDX7;J3QT46	HBS1-like protein;HBS1 like translational GTPase (Fragment);HBS1 like translational GTPase	HBS1L;	sp|Q9Y450|HBS1L_HUMAN HBS1-like protein OS=Homo sapiens OX=9606 GN=HBS1L PE=1 SV=1;tr|H0YES5|H0YES5_HUMAN HBS1 like translational GTPase (Fragment) OS=Homo sapiens OX=9606 GN=HBS1L PE=1 SV=1;tr|B7Z524|B7Z524_HUMAN HBS1 like translational GTPase OS=Homo sap	10	3	3	3	6.6	75.472	684	37.953	0	3	0	3	0	3	0	6.6	51199000	392510	51199000	1190700	0	1190700	130.44
A0A7I2V4L7;B1ANR0;Q13310;H0Y5F5;A0A7I2V598;A0A7I2V5W9;H0YEU6;A0A7I2V4V6;B1ANR1;H0YCC8;H0YEQ8;P0CB38	A0A7I2V4L7;B1ANR0;Q13310;H0Y5F5;A0A7I2V598;A0A7I2V5W9;H0YEU6	Polyadenylate-binding protein;	PABPC4;	tr|A0A7I2V4L7|A0A7I2V4L7_HUMAN Polyadenylate-binding protein OS=Homo sapiens OX=9606 GN=PABPC4 PE=1 SV=1;tr|B1ANR0|B1ANR0_HUMAN Polyadenylate-binding protein OS=Homo sapiens OX=9606 GN=PABPC4 PE=1 SV=1;sp|Q13310|PABP4_HUMAN Polyadenylate-binding protein 4	12	11	6	6	23	66.499	601	37.863	4	10	2	5	2	5	8.7	21	207290000	15373000	191910000	2256100	394170	2256100	12.4836
P55010;H0YLZ1;H0YN40;H0YK29;H0YK11;H0YMJ8;H0YM54	P55010;H0YLZ1;H0YN40	Eukaryotic translation initiation factor 5;Eukaryotic translation initiation factor 5 (Fragment);	EIF5;	sp|P55010|IF5_HUMAN Eukaryotic translation initiation factor 5 OS=Homo sapiens OX=9606 GN=EIF5 PE=1 SV=2;tr|H0YLZ1|H0YLZ1_HUMAN Eukaryotic translation initiation factor 5 (Fragment) OS=Homo sapiens OX=9606 GN=EIF5 PE=1 SV=1;tr|H0YN40|H0YN40_HUMAN Eukaryoti	7	6	6	6	16	49.222	431	37.856	0	6	0	6	0	6	0	16	204250000	392510	204250000	5977200	0	5977200	520.369
Q9UJS0;R4GN64	Q9UJS0	Electrogenic aspartate/glutamate antiporter SLC25A13, mitochondrial	SLC25A13	sp|Q9UJS0|S2513_HUMAN Electrogenic aspartate/glutamate antiporter SLC25A13, mitochondrial OS=Homo sapiens OX=9606 GN=SLC25A13 PE=1 SV=2	2	5	5	5	10.8	74.175	675	37.738	0	5	0	5	0	5	0	10.8	56987000	392510	56987000	1461200	0	1461200	145.186
A0A7I2V2H3;A0A024RA52;P25787;H3BT36;A0A7I2YQP7;C9JCK5	A0A7I2V2H3;A0A024RA52;P25787	Proteasome subunit alpha type;Proteasome subunit alpha type-2	;PSMA2	tr|A0A7I2V2H3|A0A7I2V2H3_HUMAN Proteasome subunit alpha type OS=Homo sapiens OX=9606 PE=1 SV=1;tr|A0A024RA52|A0A024RA52_HUMAN Proteasome subunit alpha type OS=Homo sapiens OX=9606 GN=PSMA2 PE=1 SV=1;sp|P25787|PSA2_HUMAN Proteasome subunit alpha type-2 OS=H	6	5	5	5	40.7	19.914	182	37.72	0	5	0	5	0	5	0	40.7	150570000	392510	150570000	3877800	0	3877800	383.608
Q9BY44;H7C5Q3;C9IZE1;F8WAE5;H7C5R5	Q9BY44;H7C5Q3;C9IZE1;F8WAE5	Eukaryotic translation initiation factor 2A;Eukaryotic translation initiation factor 2A (Fragment);	EIF2A;	sp|Q9BY44|EIF2A_HUMAN Eukaryotic translation initiation factor 2A OS=Homo sapiens OX=9606 GN=EIF2A PE=1 SV=3;tr|H7C5Q3|H7C5Q3_HUMAN Eukaryotic translation initiation factor 2A (Fragment) OS=Homo sapiens OX=9606 GN=EIF2A PE=1 SV=1;tr|C9IZE1|C9IZE1_HUMAN Euk	5	5	5	5	10.8	64.989	585	37.709	0	5	0	5	0	5	0	10.8	70627000	392510	70627000	1239500	0	1239500	179.937
P40938;A0A087X270	P40938	Replication factor C subunit 3	RFC3	sp|P40938|RFC3_HUMAN Replication factor C subunit 3 OS=Homo sapiens OX=9606 GN=RFC3 PE=1 SV=2	2	4	4	4	13.5	40.556	356	37.67	0	4	0	4	0	4	0	13.5	66118000	392510	66118000	1523700	0	1523700	168.449
Q5T5C7;P49591	Q5T5C7;P49591	serine--tRNA ligase;Serine--tRNA ligase, cytoplasmic	SARS1	tr|Q5T5C7|Q5T5C7_HUMAN serine--tRNA ligase OS=Homo sapiens OX=9606 GN=SARS1 PE=1 SV=1;sp|P49591|SYSC_HUMAN Serine--tRNA ligase, cytoplasmic OS=Homo sapiens OX=9606 GN=SARS1 PE=1 SV=3	2	5	5	5	13.4	61.312	536	37.497	0	5	0	5	0	5	0	13.4	99878000	392510	99878000	2671200	0	2671200	254.46
P63167;Q96FJ2;F8VXI7;F8VXL2;F8VRV5	P63167;Q96FJ2	Dynein light chain 1, cytoplasmic;Dynein light chain 2, cytoplasmic	DYNLL1;DYNLL2	sp|P63167|DYL1_HUMAN Dynein light chain 1, cytoplasmic OS=Homo sapiens OX=9606 GN=DYNLL1 PE=1 SV=1;sp|Q96FJ2|DYL2_HUMAN Dynein light chain 2, cytoplasmic OS=Homo sapiens OX=9606 GN=DYNLL2 PE=1 SV=1	5	3	3	3	49.4	10.366	89	37.494	1	3	1	3	1	3	12.4	49.4	323070000	9744300	313320000	17708000	1948900	17708000	32.1542
O95801	O95801	Tetratricopeptide repeat protein 4	TTC4	sp|O95801|TTC4_HUMAN Tetratricopeptide repeat protein 4 OS=Homo sapiens OX=9606 GN=TTC4 PE=1 SV=3	1	4	4	4	15.5	44.678	387	37.434	0	4	0	4	0	4	0	15.5	65605000	392510	65605000	1449700	0	1449700	167.142
Q9Y696	Q9Y696	Chloride intracellular channel protein 4	CLIC4	sp|Q9Y696|CLIC4_HUMAN Chloride intracellular channel protein 4 OS=Homo sapiens OX=9606 GN=CLIC4 PE=1 SV=4	1	3	3	3	19.8	28.772	253	37.302	0	3	0	3	0	3	0	19.8	107170000	392510	107170000	2280900	0	2280900	273.038
P60709;E7EVS6;A0A2R8Y793;G5E9R0;A0A6Q8PH58;A0A2R8YGF8;C9JUM1;C9JZR7;C9JTX5;A0A6Q8PGD7	P60709;E7EVS6;A0A2R8Y793	Actin, cytoplasmic 1;Actin beta;Actin beta (Fragment)	ACTB	sp|P60709|ACTB_HUMAN Actin, cytoplasmic 1 OS=Homo sapiens OX=9606 GN=ACTB PE=1 SV=1;tr|E7EVS6|E7EVS6_HUMAN Actin beta OS=Homo sapiens OX=9606 GN=ACTB PE=1 SV=9;tr|A0A2R8Y793|A0A2R8Y793_HUMAN Actin beta (Fragment) OS=Homo sapiens OX=9606 GN=ACTB PE=1 SV=1	10	34	1	1	78.4	41.736	375	37.224	26	34	1	1	1	1	72.8	78.4	888910000	148720000	740190000	38648000	6466300	32182000	4.97707
O15143;C9JBJ7;F8VXW2;C9JEY1;C9K057;C9JTT6;C9JM51	O15143;C9JBJ7;F8VXW2;C9JEY1;C9K057	Actin-related protein 2/3 complex subunit 1B;Actin-related protein 2/3 complex subunit 1B (Fragment);	ARPC1B;	sp|O15143|ARC1B_HUMAN Actin-related protein 2/3 complex subunit 1B OS=Homo sapiens OX=9606 GN=ARPC1B PE=1 SV=3;tr|C9JBJ7|C9JBJ7_HUMAN Actin-related protein 2/3 complex subunit 1B (Fragment) OS=Homo sapiens OX=9606 GN=ARPC1B PE=1 SV=1;tr|F8VXW2|F8VXW2_HUMAN	7	5	5	3	16.1	40.949	372	37.194	0	5	0	5	0	3	0	16.1	80469000	392510	80469000	1526400	0	1526400	205.011
B4DY09;Q12905;X6R6Z1;A0A0A0MRL0	B4DY09;Q12905;X6R6Z1;A0A0A0MRL0	Interleukin enhancer binding factor 2;Interleukin enhancer-binding factor 2;	ILF2;	tr|B4DY09|B4DY09_HUMAN Interleukin enhancer binding factor 2 OS=Homo sapiens OX=9606 GN=ILF2 PE=1 SV=1;sp|Q12905|ILF2_HUMAN Interleukin enhancer-binding factor 2 OS=Homo sapiens OX=9606 GN=ILF2 PE=1 SV=2;tr|X6R6Z1|X6R6Z1_HUMAN Interleukin enhancer binding	4	4	4	4	13.1	38.91	352	37.192	3	3	3	3	3	3	10.5	13.1	372690000	69028000	303660000	3221800	637660	2584100	4.39908
P17655	P17655	Calpain-2 catalytic subunit	CAPN2	sp|P17655|CAN2_HUMAN Calpain-2 catalytic subunit OS=Homo sapiens OX=9606 GN=CAPN2 PE=1 SV=6	1	6	6	6	10	79.994	700	37.068	0	6	0	6	0	6	0	10	61318000	392510	61318000	1343200	0	1343200	156.22
Q7Z4H3;V9GYS5;V9GZ04	Q7Z4H3;V9GYS5;V9GZ04	5-deoxynucleotidase HDDC2;HD domain containing 2	HDDC2;	sp|Q7Z4H3|HDDC2_HUMAN 5-deoxynucleotidase HDDC2 OS=Homo sapiens OX=9606 GN=HDDC2 PE=1 SV=1;tr|V9GYS5|V9GYS5_HUMAN HD domain containing 2 OS=Homo sapiens OX=9606 GN=HDDC2 PE=1 SV=1;tr|V9GZ04|V9GZ04_HUMAN HD domain containing 2 OS=Homo sapiens OX=9606 GN=HD	3	3	3	3	16.7	23.39	204	36.999	1	3	1	3	1	3	6.9	16.7	59492000	392510	59492000	4249500	0	4249500	151.568
P56537;B7ZBH1;F8WD20;A0A0B4J1Y7;F8WDS6	P56537;B7ZBH1	Eukaryotic translation initiation factor 6;Eukaryotic translation initiation factor 6 (Fragment)	EIF6	sp|P56537|IF6_HUMAN Eukaryotic translation initiation factor 6 OS=Homo sapiens OX=9606 GN=EIF6 PE=1 SV=1;tr|B7ZBH1|B7ZBH1_HUMAN Eukaryotic translation initiation factor 6 (Fragment) OS=Homo sapiens OX=9606 GN=EIF6 PE=1 SV=1	5	3	3	3	23.3	26.599	245	36.898	0	3	0	3	0	3	0	23.3	238400000	392510	238400000	5985900	0	5985900	607.373
H3BLV9;Q96SB4;D6RBF8;D6RBM8	H3BLV9;Q96SB4	SRSF protein kinase 1 (Fragment);SRSF protein kinase 1	SRPK1	tr|H3BLV9|H3BLV9_HUMAN SRSF protein kinase 1 (Fragment) OS=Homo sapiens OX=9606 GN=SRPK1 PE=1 SV=1;sp|Q96SB4|SRPK1_HUMAN SRSF protein kinase 1 OS=Homo sapiens OX=9606 GN=SRPK1 PE=1 SV=2	4	4	4	4	8.2	76.039	671	36.809	0	4	0	4	0	4	0	8.2	58696000	392510	58696000	1234400	0	1234400	149.54
P21964;A0A7I2V370;E7EMS6	P21964;A0A7I2V370	Catechol O-methyltransferase	COMT	sp|P21964|COMT_HUMAN Catechol O-methyltransferase OS=Homo sapiens OX=9606 GN=COMT PE=1 SV=2;tr|A0A7I2V370|A0A7I2V370_HUMAN Catechol O-methyltransferase OS=Homo sapiens OX=9606 GN=COMT PE=1 SV=1	3	4	4	4	24.7	30.037	271	36.684	0	4	0	4	0	4	0	24.7	97853000	392510	97853000	1046700	0	1046700	249.301
Q9NQT5	Q9NQT5	Exosome complex component RRP40	EXOSC3	sp|Q9NQT5|EXOS3_HUMAN Exosome complex component RRP40 OS=Homo sapiens OX=9606 GN=EXOSC3 PE=1 SV=3	1	4	4	4	34.5	29.572	275	36.628	1	4	1	4	1	4	5.5	34.5	72810000	392510	72810000	2778300	0	2778300	185.498
P35250;H7C5P4;A0A087WVY3;H7C5S7;H7C5P1;H7C5Q7;F8WC37;H7C5A0;H7C5G4	P35250	Replication factor C subunit 2	RFC2	sp|P35250|RFC2_HUMAN Replication factor C subunit 2 OS=Homo sapiens OX=9606 GN=RFC2 PE=1 SV=3	9	5	5	5	18.6	39.157	354	36.515	0	5	0	5	0	5	0	18.6	93204000	392510	93204000	2801100	0	2801100	237.456
A0A8I5KUS5;B8ZZU8;I3L0M9;Q15370;A0A0B4J296	A0A8I5KUS5;B8ZZU8;I3L0M9;Q15370;A0A0B4J296	Elongin B;Elongin B (Fragment);	ELOB;	tr|A0A8I5KUS5|A0A8I5KUS5_HUMAN Elongin B OS=Homo sapiens OX=9606 GN=ELOB PE=1 SV=1;tr|B8ZZU8|B8ZZU8_HUMAN Elongin B OS=Homo sapiens OX=9606 GN=ELOB PE=1 SV=1;tr|I3L0M9|I3L0M9_HUMAN Elongin B (Fragment) OS=Homo sapiens OX=9606 GN=ELOB PE=1 SV=1;sp|Q15370|EL	5	4	4	4	56.5	10.45	92	36.31	0	4	0	4	0	4	0	56.5	100350000	392510	100350000	2412300	0	2412300	255.662
A0A7P0T8C6;Q7Z2W4;C9J6P4;H7C5K1	A0A7P0T8C6;Q7Z2W4;C9J6P4	Zinc finger CCCH-type containing, antiviral 1;Zinc finger CCCH-type antiviral protein 1;	ZC3HAV1;	tr|A0A7P0T8C6|A0A7P0T8C6_HUMAN Zinc finger CCCH-type containing, antiviral 1 OS=Homo sapiens OX=9606 GN=ZC3HAV1 PE=1 SV=1;sp|Q7Z2W4|ZCCHV_HUMAN Zinc finger CCCH-type antiviral protein 1 OS=Homo sapiens OX=9606 GN=ZC3HAV1 PE=1 SV=3;tr|C9J6P4|C9J6P4_HUMAN Zi	4	4	4	4	7.4	85.195	757	36.249	0	4	0	4	0	4	0	7.4	31181000	392510	31181000	451950	0	451950	79.44
P09661;H0YKK0;H0YMA0	P09661;H0YKK0;H0YMA0	U2 small nuclear ribonucleoprotein A;Small nuclear ribonucleoprotein polypeptide A;	SNRPA1;	sp|P09661|RU2A_HUMAN U2 small nuclear ribonucleoprotein A OS=Homo sapiens OX=9606 GN=SNRPA1 PE=1 SV=2;tr|H0YKK0|H0YKK0_HUMAN Small nuclear ribonucleoprotein polypeptide A OS=Homo sapiens OX=9606 GN=SNRPA1 PE=1 SV=1;tr|H0YMA0|H0YMA0_HUMAN Small nuclear ri	3	4	4	4	18	28.415	255	36.232	0	4	0	4	0	4	0	18	113250000	392510	113250000	2454500	0	2454500	288.528
J3QQH7;J3QLE9;E9PJ21;A0A087WWI4;A0A0G2JRS0;A0A8Q3SHG4;A0A087X054;K7EQK2;A0A494C039;Q9Y4L1;J3KTF1;J3QL06	J3QQH7;J3QLE9;E9PJ21;A0A087WWI4;A0A0G2JRS0;A0A8Q3SHG4;A0A087X054;K7EQK2;A0A494C039;Q9Y4L1;J3KTF1	Hypoxia up-regulated 1 (Fragment);	HYOU1;	tr|J3QQH7|J3QQH7_HUMAN Hypoxia up-regulated 1 (Fragment) OS=Homo sapiens OX=9606 GN=HYOU1 PE=1 SV=3;tr|J3QLE9|J3QLE9_HUMAN Hypoxia up-regulated 1 (Fragment) OS=Homo sapiens OX=9606 GN=HYOU1 PE=1 SV=2;tr|E9PJ21|E9PJ21_HUMAN Hypoxia up-regulated protein 1 (F	12	3	3	3	6	67.249	602	36.176	0	3	0	3	0	3	0	6	23852000	392510	23852000	722790	0	722790	60.7679
Q3MHD2;K7ELG9	Q3MHD2;K7ELG9	Protein LSM12;LSM12 homolog	LSM12	sp|Q3MHD2|LSM12_HUMAN Protein LSM12 OS=Homo sapiens OX=9606 GN=LSM12 PE=1 SV=2;tr|K7ELG9|K7ELG9_HUMAN LSM12 homolog OS=Homo sapiens OX=9606 GN=LSM12 PE=1 SV=1	2	5	5	5	31.8	21.701	195	36.026	2	4	2	4	2	4	15.4	23.1	135350000	28809000	106540000	8755000	2400800	6354200	3.69815
P36507;A0A8I5KVF6;A0A8I5QJL9;A0A8I5QJ96;A0A8I5KYS7;B4DFY5;A0A8I5KYB4;Q02750;A0A8I5QJC1;A0A8I5KXN4;A0A8I5QJP8;A0A8I5KRX5	P36507	Dual specificity mitogen-activated protein kinase kinase 2	MAP2K2	sp|P36507|MP2K2_HUMAN Dual specificity mitogen-activated protein kinase kinase 2 OS=Homo sapiens OX=9606 GN=MAP2K2 PE=1 SV=1	12	5	5	5	14.2	44.424	400	36.013	0	5	0	5	0	5	0	14.2	101660000	392510	101660000	1501900	0	1501900	259
P30044	P30044	Peroxiredoxin-5, mitochondrial	PRDX5	sp|P30044|PRDX5_HUMAN Peroxiredoxin-5, mitochondrial OS=Homo sapiens OX=9606 GN=PRDX5 PE=1 SV=4	1	4	4	4	30.8	22.086	214	35.814	0	4	0	4	0	4	0	30.8	89862000	392510	89862000	4108700	0	4108700	228.942
H0YDT6;O00303;A0A7I2V4S2;A0A1W2PP79;A0A7I2YQA0	H0YDT6;O00303	Eukaryotic translation initiation factor 3 subunit F	EIF3F	tr|H0YDT6|H0YDT6_HUMAN Eukaryotic translation initiation factor 3 subunit F OS=Homo sapiens OX=9606 GN=EIF3F PE=1 SV=2;sp|O00303|EIF3F_HUMAN Eukaryotic translation initiation factor 3 subunit F OS=Homo sapiens OX=9606 GN=EIF3F PE=1 SV=1	5	3	3	3	9.7	37.749	359	35.745	0	3	0	3	0	3	0	9.7	52028000	392510	52028000	788200	0	788200	132.552
P09543;K7ERC4;K7EN66;C9K0L8;K7ERZ0	P09543;K7ERC4	2,3-cyclic-nucleotide 3-phosphodiesterase;2,3-cyclic-nucleotide 3-phosphodiesterase (Fragment)	CNP	sp|P09543|CN37_HUMAN 2,3-cyclic-nucleotide 3-phosphodiesterase OS=Homo sapiens OX=9606 GN=CNP PE=1 SV=2;tr|K7ERC4|K7ERC4_HUMAN 2,3-cyclic-nucleotide 3-phosphodiesterase (Fragment) OS=Homo sapiens OX=9606 GN=CNP PE=1 SV=8	5	6	6	6	19.5	47.578	421	35.721	0	6	0	6	0	6	0	19.5	62690000	392510	62690000	254530	0	254530	159.716
P11172;E9PFD2;F2Z3P2;F2Z303;F8WDG4	P11172;E9PFD2	Uridine 5-monophosphate synthase;Uridine monophosphate synthetase	UMPS	sp|P11172|UMPS_HUMAN Uridine 5-monophosphate synthase OS=Homo sapiens OX=9606 GN=UMPS PE=1 SV=1;tr|E9PFD2|E9PFD2_HUMAN Uridine monophosphate synthetase OS=Homo sapiens OX=9606 GN=UMPS PE=1 SV=1	5	6	6	6	13.5	52.221	480	35.576	0	6	0	6	0	6	0	13.5	93913000	392510	93913000	989900	0	989900	239.263
C9J2Q4;B5MCX3;Q15019;H7C310;B5MD47;C9IY94;C9IZU3;C9JQJ4;C9J938;C9JB25;H7C2Y0;C9JZI2	C9J2Q4;B5MCX3;Q15019;H7C310;B5MD47;C9IY94;C9IZU3;C9JQJ4;C9J938;C9JB25;H7C2Y0	Septin-2 (Fragment);Septin-2;	SEPTIN2;	tr|C9J2Q4|C9J2Q4_HUMAN Septin-2 (Fragment) OS=Homo sapiens OX=9606 GN=SEPTIN2 PE=1 SV=1;tr|B5MCX3|B5MCX3_HUMAN Septin-2 OS=Homo sapiens OX=9606 GN=SEPTIN2 PE=1 SV=1;sp|Q15019|SEPT2_HUMAN Septin-2 OS=Homo sapiens OX=9606 GN=SEPTIN2 PE=1 SV=1;tr|H7C310|H7C31	12	4	4	4	27.2	21.087	184	35.522	1	4	1	4	1	4	8.7	27.2	34052000	392510	34052000	2432300	0	2432300	86.7545
P08754;P04899;P63096;A0A1W2PRE1;A0A087WTB6;A0A1W2PQK2;A0A1W2PS82;A0A087WZE5;A0A3B3IUA8;A0A1W2PRJ7;Q5JWD1;A2A2R6;A0A6Q8PGR1;H0Y7E8;P11488;A8MTJ3;P09471;P19087;P38405	P08754	Guanine nucleotide-binding protein G(i) subunit alpha-3	GNAI3	sp|P08754|GNAI3_HUMAN Guanine nucleotide-binding protein G(i) subunit alpha-3 OS=Homo sapiens OX=9606 GN=GNAI3 PE=1 SV=3	19	5	5	4	16.7	40.532	354	35.385	1	5	1	5	0	4	3.1	16.7	117060000	10810000	106250000	6698600	635880	6062700	9.82886
A0A7P0T861;K7EL50;P27797;K7EJB9	A0A7P0T861;K7EL50;P27797;K7EJB9	Calreticulin;	CALR;	tr|A0A7P0T861|A0A7P0T861_HUMAN Calreticulin OS=Homo sapiens OX=9606 GN=CALR PE=1 SV=1;tr|K7EL50|K7EL50_HUMAN Calreticulin OS=Homo sapiens OX=9606 GN=CALR PE=1 SV=2;sp|P27797|CALR_HUMAN Calreticulin OS=Homo sapiens OX=9606 GN=CALR PE=1 SV=1;tr|K7EJB9|K7EJB9	4	4	4	4	13.5	40.813	356	35.229	0	4	0	4	0	4	0	13.5	46252000	392510	46252000	829940	0	829940	117.836
Q8WVM8;A0A7I2V5Z4;A0A7I2V3B4;A0A7I2V5I2;A0A7I2V3G4;A0A7I2V4U2;G3V2M8;A0A7I2V2U5;A0A7I2V4R0;A0A7I2V4B8;A0A7I2V320;A0A7I2V448;B7Z5N7;A0A7I2V590;A0A7I2V362;G3V3K9;G3V4I1;A0A7I2V3C9;A0A7I2YQR2;A0A7I2V534;H0YJY1;A0A7I2V5R9;J3KNG4;G3V5F3;A0A7I2V3Y3;A0A7I2V414;A0A7I2V4B9;H0YIZ7	Q8WVM8;A0A7I2V5Z4;A0A7I2V3B4;A0A7I2V5I2;A0A7I2V3G4;A0A7I2V4U2;G3V2M8;A0A7I2V2U5;A0A7I2V4R0;A0A7I2V4B8;A0A7I2V320;A0A7I2V448;B7Z5N7;A0A7I2V590	Sec1 family domain-containing protein 1;Sec1 family domain containing 1;	SCFD1;	sp|Q8WVM8|SCFD1_HUMAN Sec1 family domain-containing protein 1 OS=Homo sapiens OX=9606 GN=SCFD1 PE=1 SV=4;tr|A0A7I2V5Z4|A0A7I2V5Z4_HUMAN Sec1 family domain containing 1 OS=Homo sapiens OX=9606 GN=SCFD1 PE=1 SV=1;tr|A0A7I2V3B4|A0A7I2V3B4_HUMAN Sec1 family do	28	4	4	4	8.4	72.379	642	35.189	0	4	0	4	0	4	0	8.4	18528000	392510	18528000	487570	0	487570	47.2039
U3KQ56;Q9UBQ7	U3KQ56;Q9UBQ7	Glyoxylate and hydroxypyruvate reductase;Glyoxylate reductase/hydroxypyruvate reductase	GRHPR	tr|U3KQ56|U3KQ56_HUMAN Glyoxylate and hydroxypyruvate reductase OS=Homo sapiens OX=9606 GN=GRHPR PE=1 SV=1;sp|Q9UBQ7|GRHPR_HUMAN Glyoxylate reductase/hydroxypyruvate reductase OS=Homo sapiens OX=9606 GN=GRHPR PE=1 SV=1	2	5	5	5	21.5	38.695	358	35.012	0	5	0	5	0	5	0	21.5	171780000	392510	171780000	2659600	0	2659600	437.645
P10599	P10599	Thioredoxin	TXN	sp|P10599|THIO_HUMAN Thioredoxin OS=Homo sapiens OX=9606 GN=TXN PE=1 SV=3	1	5	5	5	37.1	11.737	105	34.977	2	4	2	4	2	4	21.9	35.2	288900000	83596000	205300000	16227000	2397200	13830000	2.45586
P41240;H3BUM9;H3BU69;K7ENL8;K7ES68;K7EQY5;P42679	P41240;H3BUM9	Tyrosine-protein kinase CSK;C-terminal Src kinase (Fragment)	CSK	sp|P41240|CSK_HUMAN Tyrosine-protein kinase CSK OS=Homo sapiens OX=9606 GN=CSK PE=1 SV=1;tr|H3BUM9|H3BUM9_HUMAN C-terminal Src kinase (Fragment) OS=Homo sapiens OX=9606 GN=CSK PE=1 SV=1	7	4	4	4	10.7	50.704	450	34.941	0	4	0	4	0	4	0	10.7	68412000	392510	68412000	1915900	0	1915900	174.294
P25788;G3V4X5;G3V3W4;G3V5N4	P25788	Proteasome subunit alpha type-3	PSMA3	sp|P25788|PSA3_HUMAN Proteasome subunit alpha type-3 OS=Homo sapiens OX=9606 GN=PSMA3 PE=1 SV=2	4	5	5	5	20.4	28.433	255	34.929	0	5	0	5	0	5	0	20.4	82523000	392510	82523000	4078500	0	4078500	210.244
B4DDD6;Q9UJU6;H0Y5J4;F8WBG8	B4DDD6;Q9UJU6;H0Y5J4	Drebrin like;Drebrin-like protein;Drebrin like (Fragment)	DBNL	tr|B4DDD6|B4DDD6_HUMAN Drebrin like OS=Homo sapiens OX=9606 GN=DBNL PE=1 SV=1;sp|Q9UJU6|DBNL_HUMAN Drebrin-like protein OS=Homo sapiens OX=9606 GN=DBNL PE=1 SV=1;tr|H0Y5J4|H0Y5J4_HUMAN Drebrin like (Fragment) OS=Homo sapiens OX=9606 GN=DBNL PE=1 SV=1	4	5	5	5	12.8	45.746	406	34.927	0	5	0	5	0	5	0	12.8	40604000	392510	40604000	1381800	0	1381800	103.447
Q92917	Q92917	G-patch domain and KOW motifs-containing protein	GPKOW	sp|Q92917|GPKOW_HUMAN G-patch domain and KOW motifs-containing protein OS=Homo sapiens OX=9606 GN=GPKOW PE=1 SV=2	1	5	5	5	13.4	52.228	476	34.766	0	5	0	5	0	5	0	13.4	61524000	392510	61524000	1483600	0	1483600	156.745
P32322;E2QRB3;J3QL24;J3QKT4;J3KQ22;J3QR88;J3QLK9;J3QL23;J3QL32;J3KTA8;J3QKT3;J3KSA9;J3QRZ0	P32322;E2QRB3;J3QL24;J3QKT4;J3KQ22	Pyrroline-5-carboxylate reductase 1, mitochondrial;pyrroline-5-carboxylate reductase;	PYCR1;	sp|P32322|P5CR1_HUMAN Pyrroline-5-carboxylate reductase 1, mitochondrial OS=Homo sapiens OX=9606 GN=PYCR1 PE=1 SV=2;tr|E2QRB3|E2QRB3_HUMAN pyrroline-5-carboxylate reductase OS=Homo sapiens OX=9606 GN=PYCR1 PE=1 SV=2;tr|J3QL24|J3QL24_HUMAN pyrroline-5-carbo	13	5	5	4	20.1	33.36	319	34.607	0	5	0	5	0	4	0	20.1	116930000	392510	116930000	6022700	0	6022700	297.903
Q9UN37;I3L4J1;O75351;Q6PIW4	Q9UN37;I3L4J1	Vacuolar protein sorting-associated protein 4A;vesicle-fusing ATPase (Fragment)	VPS4A;	sp|Q9UN37|VPS4A_HUMAN Vacuolar protein sorting-associated protein 4A OS=Homo sapiens OX=9606 GN=VPS4A PE=1 SV=1;tr|I3L4J1|I3L4J1_HUMAN vesicle-fusing ATPase (Fragment) OS=Homo sapiens OX=9606 PE=1 SV=3	4	4	4	4	12.6	48.897	437	34.601	0	4	0	4	0	4	0	12.6	91025000	392510	91025000	1317200	0	1317200	231.905
Q9UBT2;K7EPL2;U3KQ55;K7ES38;U3KQ93;K7ESK7	Q9UBT2;K7EPL2	SUMO-activating enzyme subunit 2;Ubiquitin like modifier activating enzyme 2 (Fragment)	UBA2	sp|Q9UBT2|SAE2_HUMAN SUMO-activating enzyme subunit 2 OS=Homo sapiens OX=9606 GN=UBA2 PE=1 SV=2;tr|K7EPL2|K7EPL2_HUMAN Ubiquitin like modifier activating enzyme 2 (Fragment) OS=Homo sapiens OX=9606 GN=UBA2 PE=1 SV=2	6	5	5	5	10.3	71.223	640	34.286	1	5	1	5	1	5	1.1	10.3	223050000	392510	223050000	4960000	0	4960000	568.266
Q9UI30	Q9UI30	Multifunctional methyltransferase subunit TRM112-like protein	TRMT112	sp|Q9UI30|TR112_HUMAN Multifunctional methyltransferase subunit TRM112-like protein OS=Homo sapiens OX=9606 GN=TRMT112 PE=1 SV=1	1	2	2	2	21.6	14.199	125	34.052	0	2	0	2	0	2	0	21.6	32519000	392510	32519000	3613200	0	3613200	82.8488
P41223;C9JCD9	P41223;C9JCD9	Protein BUD31 homolog	BUD31	sp|P41223|BUD31_HUMAN Protein BUD31 homolog OS=Homo sapiens OX=9606 GN=BUD31 PE=1 SV=2;tr|C9JCD9|C9JCD9_HUMAN Protein BUD31 homolog OS=Homo sapiens OX=9606 GN=BUD31 PE=1 SV=1	2	5	5	5	34	17	144	34.032	0	5	0	5	0	5	0	34	46887000	392510	46887000	3752300	0	3752300	119.454
Q99986;A0A7P0T838;A0A7P0Z3Z7;A0A7P0T952;A0A7P0TB15;H0YJJ9;A0A7P0T9T1;A0A7P0T9E5;A0A7P0TA65;A0A7P0Z462;A0A7P0TAS8;A0A7P0TBE4;H0YJF7;A0A7P0TAA6;A0A7P0TA16;A0A7P0T824;A0A7P0TBB8;A0A7P0T9I1;A0A7P0T977;A0A7P0T8N0;A0A7P0Z445;A0A7P0Z4A4;A0A7P0TBI6;A0A7P0T925;A0A7P0T9C6;A0A7P0T814;A0A7P0TB08;A0A7P0T9B1;A0A7P0T832;H0YJ50;A0A7P0Z4C8;A0A7P0T8Z5;A0A7P0TAI5;A0A7P0Z4P9;A0A7P0T8M0;A0A7P0TA07	Q99986;A0A7P0T838;A0A7P0Z3Z7;A0A7P0T952;A0A7P0TB15;H0YJJ9;A0A7P0T9T1;A0A7P0T9E5;A0A7P0TA65;A0A7P0Z462;A0A7P0TAS8;A0A7P0TBE4;H0YJF7;A0A7P0TAA6;A0A7P0TA16;A0A7P0T824;A0A7P0TBB8;A0A7P0T9I1;A0A7P0T977;A0A7P0T8N0;A0A7P0Z445;A0A7P0Z4A4;A0A7P0TBI6;A0A7P0T925;A0A7P0T9C6;A0A7P0T814;A0A7P0TB08;A0A7P0T9B1;A0A7P0T832	Serine/threonine-protein kinase VRK1;VRK serine/threonine kinase 1;	VRK1;	sp|Q99986|VRK1_HUMAN Serine/threonine-protein kinase VRK1 OS=Homo sapiens OX=9606 GN=VRK1 PE=1 SV=1;tr|A0A7P0T838|A0A7P0T838_HUMAN VRK serine/threonine kinase 1 OS=Homo sapiens OX=9606 GN=VRK1 PE=1 SV=1;tr|A0A7P0Z3Z7|A0A7P0Z3Z7_HUMAN VRK serine/threonine k	36	5	5	5	12.9	45.476	396	34.016	0	5	0	5	0	5	0	12.9	71635000	392510	71635000	1593300	0	1593300	182.505
A0A1C7CYX9;Q16555;H0YBT4;E9PD68;Q14195;Q14194	A0A1C7CYX9;Q16555	Dihydropyrimidinase like 2;Dihydropyrimidinase-related protein 2	DPYSL2	tr|A0A1C7CYX9|A0A1C7CYX9_HUMAN Dihydropyrimidinase like 2 OS=Homo sapiens OX=9606 GN=DPYSL2 PE=1 SV=1;sp|Q16555|DPYL2_HUMAN Dihydropyrimidinase-related protein 2 OS=Homo sapiens OX=9606 GN=DPYSL2 PE=1 SV=1	6	5	5	5	12.3	73.502	677	33.962	0	5	0	5	0	5	0	12.3	59039000	392510	59039000	571120	0	571120	150.414
Q15555;K7EL66;K7ERD8	Q15555;K7EL66;K7ERD8	Microtubule-associated protein RP/EB family member 2;Microtubule associated protein RP/EB family member 2 (Fragment);	MAPRE2;	sp|Q15555|MARE2_HUMAN Microtubule-associated protein RP/EB family member 2 OS=Homo sapiens OX=9606 GN=MAPRE2 PE=1 SV=1;tr|K7EL66|K7EL66_HUMAN Microtubule associated protein RP/EB family member 2 (Fragment) OS=Homo sapiens OX=9606 GN=MAPRE2 PE=1 SV=1;tr|K7E	3	4	4	4	18.7	37.031	327	33.941	0	4	0	4	0	4	0	18.7	50080000	392510	50080000	2635800	0	2635800	127.589
Q9NR45;Q5TBR0;Q5TBR1	Q9NR45	Sialic acid synthase	NANS	sp|Q9NR45|SIAS_HUMAN Sialic acid synthase OS=Homo sapiens OX=9606 GN=NANS PE=1 SV=2	3	3	3	3	11.7	40.307	359	33.914	0	3	0	3	0	3	0	11.7	46905000	392510	46905000	1115000	0	1115000	119.5
Q99961;M0QYE0;M0R0I3;Q99962	Q99961;M0QYE0;M0R0I3;Q99962	Endophilin-A2;SH3 domain containing GRB2 like 1, endophilin A2 (Fragment);	SH3GL1;	sp|Q99961|SH3G1_HUMAN Endophilin-A2 OS=Homo sapiens OX=9606 GN=SH3GL1 PE=1 SV=1;tr|M0QYE0|M0QYE0_HUMAN SH3 domain containing GRB2 like 1, endophilin A2 (Fragment) OS=Homo sapiens OX=9606 GN=SH3GL1 PE=1 SV=8;tr|M0R0I3|M0R0I3_HUMAN SH3 domain containing GRB2	4	4	4	4	12.8	41.489	368	33.885	0	4	0	4	0	4	0	12.8	44014000	392510	44014000	2316500	0	2316500	112.135
K7EQ03;K7EP90;Q9BTD8;K7EML2;K7ER08	K7EQ03;K7EP90;Q9BTD8;K7EML2	RNA-binding protein 42	RBM42	tr|K7EQ03|K7EQ03_HUMAN RNA-binding protein 42 OS=Homo sapiens OX=9606 GN=RBM42 PE=1 SV=1;tr|K7EP90|K7EP90_HUMAN RNA-binding protein 42 OS=Homo sapiens OX=9606 GN=RBM42 PE=1 SV=1;sp|Q9BTD8|RBM42_HUMAN RNA-binding protein 42 OS=Homo sapiens OX=9606 GN=RBM42	5	4	4	4	11.3	44.638	426	33.835	2	3	2	3	2	3	7.5	7.7	14202000	4491800	9710100	887620	280740	606880	2.16174
A0A8C8MUD1;Q12904;A0A804HJ47;A0A5F9ZHC5;A0A8C8KIA0;D6R937	A0A8C8MUD1;Q12904;A0A804HJ47;A0A5F9ZHC5;A0A8C8KIA0	Aminoacyl tRNA synthetase complex interacting multifunctional protein 1;Aminoacyl tRNA synthase complex-interacting multifunctional protein 1	AIMP1;	tr|A0A8C8MUD1|A0A8C8MUD1_HUMAN Aminoacyl tRNA synthetase complex interacting multifunctional protein 1 OS=Homo sapiens OX=9606 GN=AIMP1 PE=1 SV=1;sp|Q12904|AIMP1_HUMAN Aminoacyl tRNA synthase complex-interacting multifunctional protein 1 OS=Homo sapiens OX	6	5	5	5	23.4	28.43	256	33.816	1	5	1	5	1	5	3.1	23.4	168990000	392510	168990000	6073700	0	6073700	430.537
A0A8V8TL37;G3V5M2;P00491	A0A8V8TL37;G3V5M2;P00491	Purine nucleoside phosphorylase	PNP;	tr|A0A8V8TL37|A0A8V8TL37_HUMAN Purine nucleoside phosphorylase OS=Homo sapiens OX=9606 GN=PNP PE=1 SV=1;tr|G3V5M2|G3V5M2_HUMAN Purine nucleoside phosphorylase OS=Homo sapiens OX=9606 GN=PNP PE=1 SV=2;sp|P00491|PNPH_HUMAN Purine nucleoside phosphorylase OS=	3	4	4	4	25.2	23.406	210	33.687	0	4	0	4	0	4	0	25.2	54157000	392510	54157000	2744700	0	2744700	137.976
Q07021;I3L3Q7;I3L3B0	Q07021;I3L3Q7;I3L3B0	Complement component 1 Q subcomponent-binding protein, mitochondrial;Complement component 1 Q subcomponent-binding protein, mitochondrial (Fragment)	C1QBP;	sp|Q07021|C1QBP_HUMAN Complement component 1 Q subcomponent-binding protein, mitochondrial OS=Homo sapiens OX=9606 GN=C1QBP PE=1 SV=1;tr|I3L3Q7|I3L3Q7_HUMAN Complement component 1 Q subcomponent-binding protein, mitochondrial (Fragment) OS=Homo sapiens OX=	3	3	3	3	14.2	31.362	282	33.675	1	3	1	3	1	3	5	14.2	203400000	13671000	189730000	1628600	976520	1628600	13.8783
Q5T8P6;A0A087X0H9;E2PSN0	Q5T8P6;A0A087X0H9	RNA-binding protein 26;RNA binding motif protein 26	RBM26	sp|Q5T8P6|RBM26_HUMAN RNA-binding protein 26 OS=Homo sapiens OX=9606 GN=RBM26 PE=1 SV=3;tr|A0A087X0H9|A0A087X0H9_HUMAN RNA binding motif protein 26 OS=Homo sapiens OX=9606 GN=RBM26 PE=1 SV=1	3	5	5	5	6	113.6	1007	33.536	1	5	1	5	1	5	1.3	6	47361000	2204300	45157000	1020100	55108	965030	20.4859
P30837;Q9UED3;H0YKL3;A0A0U1RQK9;H0YMG7;O94788	P30837	Aldehyde dehydrogenase X, mitochondrial	ALDH1B1	sp|P30837|AL1B1_HUMAN Aldehyde dehydrogenase X, mitochondrial OS=Homo sapiens OX=9606 GN=ALDH1B1 PE=1 SV=4	6	5	5	5	10.6	57.249	517	33.351	2	4	2	4	2	4	3.3	9.3	48613000	392510	48613000	1869700	0	1869700	123.852
Q04760	Q04760	Lactoylglutathione lyase	GLO1	sp|Q04760|LGUL_HUMAN Lactoylglutathione lyase OS=Homo sapiens OX=9606 GN=GLO1 PE=1 SV=4	1	5	5	5	22.8	20.777	184	33.341	0	5	0	5	0	5	0	22.8	220660000	392510	220660000	12037000	0	12037000	562.177
O95816	O95816	BAG family molecular chaperone regulator 2	BAG2	sp|O95816|BAG2_HUMAN BAG family molecular chaperone regulator 2 OS=Homo sapiens OX=9606 GN=BAG2 PE=1 SV=1	1	4	4	4	20.4	23.772	211	33.316	0	4	0	4	0	4	0	20.4	108460000	392510	108460000	6118700	0	6118700	276.324
B7Z3Q4;A0A7P0T984;A0A1B0GWA2;A0A7P0TAL3;A0A2R8YEL0;O00116;A0A7P0TAU9;A0A7P0T9C9	B7Z3Q4;A0A7P0T984;A0A1B0GWA2;A0A7P0TAL3;A0A2R8YEL0;O00116;A0A7P0TAU9	Alkylglycerone-phosphate synthase;	AGPS;	tr|B7Z3Q4|B7Z3Q4_HUMAN Alkylglycerone-phosphate synthase OS=Homo sapiens OX=9606 GN=AGPS PE=1 SV=1;tr|A0A7P0T984|A0A7P0T984_HUMAN Alkylglycerone-phosphate synthase OS=Homo sapiens OX=9606 GN=AGPS PE=1 SV=1;tr|A0A1B0GWA2|A0A1B0GWA2_HUMAN Alkylglycerone-phos	8	4	4	4	8.5	63.846	568	33.235	0	4	0	4	0	4	0	8.5	35503000	392510	35503000	1014400	0	1014400	90.4512
X6R700;Q9Y3Y2;A0A087X1B7;Q5T7Y7	X6R700;Q9Y3Y2;A0A087X1B7	Chromatin target of PRMT1;Chromatin target of PRMT1 protein	CHTOP;	tr|X6R700|X6R700_HUMAN Chromatin target of PRMT1 OS=Homo sapiens OX=9606 GN=CHTOP PE=1 SV=1;sp|Q9Y3Y2|CHTOP_HUMAN Chromatin target of PRMT1 protein OS=Homo sapiens OX=9606 GN=CHTOP PE=1 SV=2;tr|A0A087X1B7|A0A087X1B7_HUMAN Chromatin target of PRMT1 OS=Homo	4	4	4	4	23.3	23.661	223	32.916	2	4	2	4	2	4	13	23.3	98426000	6116800	92309000	4922700	436910	4485800	15.0911
P42166	P42166	Lamina-associated polypeptide 2, isoform alpha	TMPO	sp|P42166|LAP2A_HUMAN Lamina-associated polypeptide 2, isoform alpha OS=Homo sapiens OX=9606 GN=TMPO PE=1 SV=2	1	5	5	3	9.7	75.491	694	32.824	1	4	1	4	0	3	1.7	7.9	35380000	392510	35380000	730560	0	730560	90.1378
Q9BPX3;H0Y9Z8	Q9BPX3;H0Y9Z8	Condensin complex subunit 3;Non-SMC condensin I complex subunit G (Fragment)	NCAPG	sp|Q9BPX3|CND3_HUMAN Condensin complex subunit 3 OS=Homo sapiens OX=9606 GN=NCAPG PE=1 SV=1;tr|H0Y9Z8|H0Y9Z8_HUMAN Non-SMC condensin I complex subunit G (Fragment) OS=Homo sapiens OX=9606 GN=NCAPG PE=1 SV=1	2	2	2	2	2.9	114.33	1015	32.744	0	2	0	2	0	2	0	2.9	11012000	392510	11012000	207770	0	207770	28.0553
P09496;F8WF69;C9J8P9	P09496;F8WF69;C9J8P9	Clathrin light chain A;Clathrin light chain	CLTA	sp|P09496|CLCA_HUMAN Clathrin light chain A OS=Homo sapiens OX=9606 GN=CLTA PE=1 SV=1;tr|F8WF69|F8WF69_HUMAN Clathrin light chain OS=Homo sapiens OX=9606 GN=CLTA PE=1 SV=1;tr|C9J8P9|C9J8P9_HUMAN Clathrin light chain OS=Homo sapiens OX=9606 GN=CLTA PE=1 SV=	3	5	5	5	14.9	27.076	248	32.635	2	4	2	4	2	4	6.9	12.1	85169000	13108000	72061000	4571900	1310800	4571900	5.49748
O75390;B4DJV2;A0A0C4DGI3;F8VRI6;H0YH82;F8W1S4;F8VPF9;F8VPA1;H0YIC4;F8VWQ5;F8VZK9;F8VR34;F8VTT8;F8W4S1;F8VX68;F8VRP1;F8VX07;F8W642	O75390;B4DJV2;A0A0C4DGI3	Citrate synthase, mitochondrial;Citrate synthase	CS	sp|O75390|CISY_HUMAN Citrate synthase, mitochondrial OS=Homo sapiens OX=9606 GN=CS PE=1 SV=2;tr|B4DJV2|B4DJV2_HUMAN Citrate synthase OS=Homo sapiens OX=9606 GN=CS PE=1 SV=1;tr|A0A0C4DGI3|A0A0C4DGI3_HUMAN Citrate synthase OS=Homo sapiens OX=9606 GN=CS PE=1	18	5	5	5	10.3	51.712	466	32.559	0	5	0	5	0	5	0	10.3	117470000	392510	117470000	4258900	0	4258900	299.279
Q8WU90;F8WB26;F8WF67	Q8WU90	Zinc finger CCCH domain-containing protein 15	ZC3H15	sp|Q8WU90|ZC3HF_HUMAN Zinc finger CCCH domain-containing protein 15 OS=Homo sapiens OX=9606 GN=ZC3H15 PE=1 SV=1	3	5	5	5	12	48.602	426	32.407	2	5	2	5	2	5	3.8	12	111160000	6795800	104360000	1679000	219220	1679000	15.3565
K7EK07;Q71DI3;Q16695;P84243;P68431;K7EMV3;A0A590UJJ6;B4DEB1;K7ES00;Q6NXT2;K7EP01	K7EK07;Q71DI3;Q16695;P84243;P68431;K7EMV3;A0A590UJJ6;B4DEB1;K7ES00;Q6NXT2	Histone H3 (Fragment);Histone H3.2;Histone H3.1t;	H3-3B;H3C15;H3-4;	tr|K7EK07|K7EK07_HUMAN Histone H3 (Fragment) OS=Homo sapiens OX=9606 GN=H3-3B PE=1 SV=1;sp|Q71DI3|H32_HUMAN Histone H3.2 OS=Homo sapiens OX=9606 GN=H3C15 PE=1 SV=3;sp|Q16695|H31T_HUMAN Histone H3.1t OS=Homo sapiens OX=9606 GN=H3-4 PE=1 SV=3;sp|P84243|H33_H	11	5	5	2	25	14.914	132	32.403	4	4	4	4	1	2	25	20.5	5936900000	356220000	5580700000	824900000	59370000	765530000	15.6664
Q8TDN6	Q8TDN6	Ribosome biogenesis protein BRX1 homolog	BRIX1	sp|Q8TDN6|BRX1_HUMAN Ribosome biogenesis protein BRX1 homolog OS=Homo sapiens OX=9606 GN=BRIX1 PE=1 SV=2	1	5	5	5	13.6	41.401	353	32.35	2	5	2	5	2	5	5.4	13.6	131800000	10237000	121560000	2894200	271770	2622400	11.8746
P28838;H0Y9Q1	P28838;H0Y9Q1	Cytosol aminopeptidase;Leucine aminopeptidase 3 (Fragment)	LAP3	sp|P28838|AMPL_HUMAN Cytosol aminopeptidase OS=Homo sapiens OX=9606 GN=LAP3 PE=1 SV=3;tr|H0Y9Q1|H0Y9Q1_HUMAN Leucine aminopeptidase 3 (Fragment) OS=Homo sapiens OX=9606 GN=LAP3 PE=1 SV=8	2	4	4	4	10.8	56.166	519	32.325	0	4	0	4	0	4	0	10.8	29212000	392510	29212000	885200	0	885200	74.4236
Q9UL25	Q9UL25	Ras-related protein Rab-21	RAB21	sp|Q9UL25|RAB21_HUMAN Ras-related protein Rab-21 OS=Homo sapiens OX=9606 GN=RAB21 PE=1 SV=3	1	3	3	3	18.7	24.347	225	32.313	0	3	0	3	0	3	0	18.7	23042000	392510	23042000	798630	0	798630	58.7042
H7C4H2;Q9Y5M8	H7C4H2;Q9Y5M8	Signal recognition particle receptor subunit beta (Fragment);Signal recognition particle receptor subunit beta	SRPRB	tr|H7C4H2|H7C4H2_HUMAN Signal recognition particle receptor subunit beta (Fragment) OS=Homo sapiens OX=9606 GN=SRPRB PE=1 SV=1;sp|Q9Y5M8|SRPRB_HUMAN Signal recognition particle receptor subunit beta OS=Homo sapiens OX=9606 GN=SRPRB PE=1 SV=3	2	5	5	5	31.2	17.502	160	32.277	0	5	0	5	0	5	0	31.2	73284000	392510	73284000	3475700	0	3475700	186.706
Q9ULC4;A0A3B3IRV3	Q9ULC4;A0A3B3IRV3	Malignant T-cell-amplified sequence 1;Malignant T-cell-amplified sequence 2	MCTS1;MCTS2	sp|Q9ULC4|MCTS1_HUMAN Malignant T-cell-amplified sequence 1 OS=Homo sapiens OX=9606 GN=MCTS1 PE=1 SV=1;sp|A0A3B3IRV3|MCTS2_HUMAN Malignant T-cell-amplified sequence 2 OS=Homo sapiens OX=9606 GN=MCTS2 PE=3 SV=1	2	3	3	3	25.4	20.555	181	32.121	0	3	0	3	0	3	0	25.4	49262000	392510	49262000	3335200	0	3335200	125.505
O14776;A0A7P0T8N8;G3V220	O14776;A0A7P0T8N8;G3V220	Transcription elongation regulator 1;	TCERG1;	sp|O14776|TCRG1_HUMAN Transcription elongation regulator 1 OS=Homo sapiens OX=9606 GN=TCERG1 PE=1 SV=2;tr|A0A7P0T8N8|A0A7P0T8N8_HUMAN Transcription elongation regulator 1 OS=Homo sapiens OX=9606 GN=TCERG1 PE=1 SV=1;tr|G3V220|G3V220_HUMAN Transcription elon	3	5	5	5	4.7	123.9	1098	31.958	0	5	0	5	0	5	0	4.7	62267000	392510	62267000	757190	0	757190	158.638
P62306;A0A0B4J254;F8W0W6	P62306;A0A0B4J254;F8W0W6	Small nuclear ribonucleoprotein F;Small nuclear ribonucleoprotein polypeptide F;	SNRPF;	sp|P62306|RUXF_HUMAN Small nuclear ribonucleoprotein F OS=Homo sapiens OX=9606 GN=SNRPF PE=1 SV=1;tr|A0A0B4J254|A0A0B4J254_HUMAN Small nuclear ribonucleoprotein polypeptide F OS=Homo sapiens OX=9606 GN=SNRPF PE=1 SV=1;tr|F8W0W6|F8W0W6_HUMAN Sm protein F OS	3	3	3	3	48.8	9.7251	86	31.758	0	3	0	3	0	3	0	48.8	372400000	392510	372400000	18139000	0	18139000	948.766
Q13123;D6REL4;E7EQZ7	Q13123;D6REL4;E7EQZ7	Protein Red;IK cytokine (Fragment)	IK	sp|Q13123|RED_HUMAN Protein Red OS=Homo sapiens OX=9606 GN=IK PE=1 SV=3;tr|D6REL4|D6REL4_HUMAN IK cytokine (Fragment) OS=Homo sapiens OX=9606 GN=IK PE=1 SV=6;tr|E7EQZ7|E7EQZ7_HUMAN IK cytokine (Fragment) OS=Homo sapiens OX=9606 GN=IK PE=1 SV=1	3	5	5	5	9.5	65.601	557	31.686	2	4	2	4	2	4	3.6	8.1	81668000	16189000	65479000	2205200	386820	1818400	4.04466
A0A8I5KXC3;Q9HCE1;A0A8I5KZ07;Q5JR04	A0A8I5KXC3;Q9HCE1;A0A8I5KZ07;Q5JR04	RNA helicase;Helicase MOV-10;	MOV10;	tr|A0A8I5KXC3|A0A8I5KXC3_HUMAN RNA helicase OS=Homo sapiens OX=9606 GN=MOV10 PE=1 SV=1;sp|Q9HCE1|MOV10_HUMAN Helicase MOV-10 OS=Homo sapiens OX=9606 GN=MOV10 PE=1 SV=2;tr|A0A8I5KZ07|A0A8I5KZ07_HUMAN RNA helicase OS=Homo sapiens OX=9606 GN=MOV10 PE=1 SV=1;t	4	4	4	4	4.9	115.42	1023	31.505	0	4	0	4	0	4	0	4.9	28032000	392510	28032000	438000	0	438000	71.4173
Q06203;D6RE15;D6RCC8	Q06203	Amidophosphoribosyltransferase	PPAT	sp|Q06203|PUR1_HUMAN Amidophosphoribosyltransferase OS=Homo sapiens OX=9606 GN=PPAT PE=1 SV=1	3	5	5	5	11.4	57.398	517	31.436	1	5	1	5	1	5	1.9	11.4	196260000	6011700	190250000	6767500	207300	6560200	31.6466
Q5JTH9;A0A087X0G0	Q5JTH9	RRP12-like protein	RRP12	sp|Q5JTH9|RRP12_HUMAN RRP12-like protein OS=Homo sapiens OX=9606 GN=RRP12 PE=1 SV=2	2	5	5	5	3.9	143.7	1297	31.432	1	4	1	4	1	4	0.8	3.1	21737000	3908600	17829000	168320	52115	116210	4.56148
Q15691	Q15691	Microtubule-associated protein RP/EB family member 1	MAPRE1	sp|Q15691|MARE1_HUMAN Microtubule-associated protein RP/EB family member 1 OS=Homo sapiens OX=9606 GN=MAPRE1 PE=1 SV=3	1	4	4	4	23.5	29.999	268	31.346	0	4	0	4	0	4	0	23.5	43682000	392510	43682000	2299100	0	2299100	111.289
O00422;H7BZW6;U3KPY7;U3KQ12	O00422;H7BZW6;U3KPY7	Histone deacetylase complex subunit SAP18;Sin3A associated protein 18 (Fragment);	SAP18;	sp|O00422|SAP18_HUMAN Histone deacetylase complex subunit SAP18 OS=Homo sapiens OX=9606 GN=SAP18 PE=1 SV=1;tr|H7BZW6|H7BZW6_HUMAN Sin3A associated protein 18 (Fragment) OS=Homo sapiens OX=9606 GN=SAP18 PE=1 SV=2;tr|U3KPY7|U3KPY7_HUMAN Sin3A associated prot	4	4	4	4	24.8	17.561	153	31.34	0	4	0	4	0	4	0	24.8	79663000	392510	79663000	6128000	0	6128000	202.958
P21912;A0A087WXX8;A0A087WWT1	P21912;A0A087WXX8;A0A087WWT1	Succinate dehydrogenase [ubiquinone] iron-sulfur subunit, mitochondrial;Succinate dehydrogenase [ubiquinone] iron-sulfur subunit, mitochondrial (Fragment)	SDHB;	sp|P21912|SDHB_HUMAN Succinate dehydrogenase [ubiquinone] iron-sulfur subunit, mitochondrial OS=Homo sapiens OX=9606 GN=SDHB PE=1 SV=3;tr|A0A087WXX8|A0A087WXX8_HUMAN Succinate dehydrogenase [ubiquinone] iron-sulfur subunit, mitochondrial (Fragment) OS=Homo	3	5	5	5	18.6	31.629	280	31.308	0	5	0	5	0	5	0	18.6	98068000	392510	98068000	3060900	0	3060900	249.848
Q8NBY1;B4E0Y9;Q9P289;C9JJV0	Q8NBY1;B4E0Y9;Q9P289;C9JJV0	Serine/threonine kinase 26;Serine/threonine-protein kinase 26	STK26;	tr|Q8NBY1|Q8NBY1_HUMAN Serine/threonine kinase 26 OS=Homo sapiens OX=9606 GN=STK26 PE=1 SV=1;tr|B4E0Y9|B4E0Y9_HUMAN Serine/threonine kinase 26 OS=Homo sapiens OX=9606 GN=STK26 PE=1 SV=1;sp|Q9P289|STK26_HUMAN Serine/threonine-protein kinase 26 OS=Homo sapie	4	4	4	2	14.5	43.867	392	31.194	0	4	0	4	0	2	0	14.5	83088000	392510	83088000	2471600	0	2471600	211.684
A0A0A0MSK5;J3KN66;Q5JTV8;H0YD16;H0Y4R4	A0A0A0MSK5;J3KN66;Q5JTV8	Torsin 1A interacting protein 1;	TOR1AIP1;	tr|A0A0A0MSK5|A0A0A0MSK5_HUMAN Torsin 1A interacting protein 1 OS=Homo sapiens OX=9606 GN=TOR1AIP1 PE=1 SV=1;tr|J3KN66|J3KN66_HUMAN Torsin 1A interacting protein 1 OS=Homo sapiens OX=9606 GN=TOR1AIP1 PE=1 SV=1;sp|Q5JTV8|TOIP1_HUMAN Torsin-1A-interacting pr	5	3	3	3	8.9	52.406	462	31.154	1	3	1	3	1	3	2.8	8.9	35778000	392510	35778000	988400	0	988400	91.1518
A0A2R8Y5N1;O60610;B4E2I7;A0A2R8YEF8	A0A2R8Y5N1;O60610	Diaphanous related formin 1;Protein diaphanous homolog 1	DIAPH1	tr|A0A2R8Y5N1|A0A2R8Y5N1_HUMAN Diaphanous related formin 1 OS=Homo sapiens OX=9606 GN=DIAPH1 PE=1 SV=1;sp|O60610|DIAP1_HUMAN Protein diaphanous homolog 1 OS=Homo sapiens OX=9606 GN=DIAPH1 PE=1 SV=2	4	5	5	5	4.6	139.41	1250	31.145	0	5	0	5	0	5	0	4.6	57616000	392510	57616000	835020	0	835020	146.789
Q01469;I6L8B7	Q01469;I6L8B7	Fatty acid-binding protein 5;Fatty acid binding protein 5	FABP5	sp|Q01469|FABP5_HUMAN Fatty acid-binding protein 5 OS=Homo sapiens OX=9606 GN=FABP5 PE=1 SV=3;tr|I6L8B7|I6L8B7_HUMAN Fatty acid binding protein 5 OS=Homo sapiens OX=9606 GN=FABP5 PE=1 SV=1	2	3	3	3	25.2	15.164	135	31.127	0	3	0	3	0	3	0	25.2	57443000	392510	57443000	5222100	0	5222100	146.348
P51452;K7ELG5;K7ES89	P51452;K7ELG5;K7ES89	Dual specificity protein phosphatase 3;protein-serine/threonine phosphatase (Fragment);	DUSP3;	sp|P51452|DUS3_HUMAN Dual specificity protein phosphatase 3 OS=Homo sapiens OX=9606 GN=DUSP3 PE=1 SV=1;tr|K7ELG5|K7ELG5_HUMAN protein-serine/threonine phosphatase (Fragment) OS=Homo sapiens OX=9606 GN=DUSP3 PE=1 SV=1;tr|K7ES89|K7ES89_HUMAN Dual specificity	3	4	4	4	30.8	20.478	185	31.11	0	4	0	4	0	4	0	30.8	103590000	392510	103590000	7719800	0	7719800	263.917
A0A3B3IRP5;Q6P1J9;A0A2R8YHB3;A0A1B0GUB2;A0A2R8Y640;A0A3B3ISN2	A0A3B3IRP5;Q6P1J9;A0A2R8YHB3;A0A1B0GUB2	Cell division cycle 73;Parafibromin	CDC73;	tr|A0A3B3IRP5|A0A3B3IRP5_HUMAN Cell division cycle 73 OS=Homo sapiens OX=9606 GN=CDC73 PE=1 SV=1;sp|Q6P1J9|CDC73_HUMAN Parafibromin OS=Homo sapiens OX=9606 GN=CDC73 PE=1 SV=1;tr|A0A2R8YHB3|A0A2R8YHB3_HUMAN Cell division cycle 73 OS=Homo sapiens OX=9606 GN=	6	5	5	5	9.5	54.155	482	30.94	1	5	1	5	1	5	2.1	9.5	68091000	2162600	65928000	2002700	63605	1939100	30.4855
A6NKB8;Q9H4A4;A0A087WUS4;A0A087WU27	A6NKB8;Q9H4A4;A0A087WUS4;A0A087WU27	Arginyl aminopeptidase;Aminopeptidase B;Arginyl aminopeptidase (Fragment)	RNPEP;	tr|A6NKB8|A6NKB8_HUMAN Arginyl aminopeptidase OS=Homo sapiens OX=9606 GN=RNPEP PE=1 SV=1;sp|Q9H4A4|AMPB_HUMAN Aminopeptidase B OS=Homo sapiens OX=9606 GN=RNPEP PE=1 SV=2;tr|A0A087WUS4|A0A087WUS4_HUMAN Arginyl aminopeptidase (Fragment) OS=Homo sapiens OX=96	4	4	4	4	8.7	68.168	611	30.911	1	4	1	4	1	4	2.1	8.7	26318000	3270300	23048000	848980	105490	743490	7.04767
Q96F86;H3BTD6;H3BSQ0;H3BQ37;H3BPN4;H3BPW9	Q96F86	Enhancer of mRNA-decapping protein 3	EDC3	sp|Q96F86|EDC3_HUMAN Enhancer of mRNA-decapping protein 3 OS=Homo sapiens OX=9606 GN=EDC3 PE=1 SV=1	6	4	4	4	8.7	56.077	508	30.816	0	4	0	4	0	4	0	8.7	21314000	392510	21314000	342160	0	342160	54.3018
Q15417;E9PDU6	Q15417	Calponin-3	CNN3	sp|Q15417|CNN3_HUMAN Calponin-3 OS=Homo sapiens OX=9606 GN=CNN3 PE=1 SV=1	2	3	3	3	11.9	36.413	329	30.787	2	3	2	3	2	3	9.1	11.9	50479000	15356000	35123000	1848600	808220	1848600	2.28725
Q7Z7K6;A0A0M3HER2	Q7Z7K6;A0A0M3HER2	Centromere protein V	CENPV	sp|Q7Z7K6|CENPV_HUMAN Centromere protein V OS=Homo sapiens OX=9606 GN=CENPV PE=1 SV=1;tr|A0A0M3HER2|A0A0M3HER2_HUMAN Centromere protein V OS=Homo sapiens OX=9606 GN=CENPV PE=1 SV=1	2	4	4	4	19.3	29.946	275	30.786	0	4	0	4	0	4	0	19.3	199790000	392510	199790000	9704900	0	9704900	509.006
B1AMU3;Q9Y3B2;B1AMU7;R4GNH9;R4GMQ7;B1AMU4	B1AMU3;Q9Y3B2;B1AMU7;R4GNH9;R4GMQ7;B1AMU4	Exosome component 1;Exosome complex component CSL4;Exosome component 1 (Fragment)	EXOSC1;	tr|B1AMU3|B1AMU3_HUMAN Exosome component 1 OS=Homo sapiens OX=9606 GN=EXOSC1 PE=1 SV=1;sp|Q9Y3B2|EXOS1_HUMAN Exosome complex component CSL4 OS=Homo sapiens OX=9606 GN=EXOSC1 PE=1 SV=1;tr|B1AMU7|B1AMU7_HUMAN Exosome component 1 (Fragment) OS=Homo sapiens OX	6	4	4	4	30.6	18.816	170	30.748	1	4	1	4	1	4	9.4	30.6	52161000	392510	52161000	2501800	0	2501800	132.891
D6RHZ5;D6REX3;O94979;H7BXG7;H0YAB3;D6RBT0;D6RHE8;D6RE64;D6RCQ9;H0Y9T9;H0Y8V7	D6RHZ5;D6REX3;O94979;H7BXG7	SEC31 homolog A, COPII coat complex component;	SEC31A;	tr|D6RHZ5|D6RHZ5_HUMAN SEC31 homolog A, COPII coat complex component OS=Homo sapiens OX=9606 GN=SEC31A PE=1 SV=1;tr|D6REX3|D6REX3_HUMAN SEC31 homolog A, COPII coat complex component OS=Homo sapiens OX=9606 GN=SEC31A PE=1 SV=1;sp|O94979|SC31A_HUMAN Protein	11	5	5	5	6.5	96.502	877	30.676	0	5	0	5	0	5	0	6.5	34725000	392510	34725000	698300	0	698300	88.4691
Q9UIG0	Q9UIG0	Tyrosine-protein kinase BAZ1B	BAZ1B	sp|Q9UIG0|BAZ1B_HUMAN Tyrosine-protein kinase BAZ1B OS=Homo sapiens OX=9606 GN=BAZ1B PE=1 SV=2	1	4	4	4	2.8	170.9	1483	30.673	0	4	0	4	0	4	0	2.8	27911000	392510	27911000	210600	0	210600	71.109
P07196	P07196	Neurofilament light polypeptide	NEFL	sp|P07196|NFL_HUMAN Neurofilament light polypeptide OS=Homo sapiens OX=9606 GN=NEFL PE=1 SV=3	1	5	5	5	8.8	61.516	543	30.67	0	5	0	5	0	5	0	8.8	39826000	392510	39826000	403650	0	403650	101.465
Q9UPN9;H0Y612	Q9UPN9;H0Y612	E3 ubiquitin-protein ligase TRIM33;Tripartite motif containing 33 (Fragment)	TRIM33	sp|Q9UPN9|TRI33_HUMAN E3 ubiquitin-protein ligase TRIM33 OS=Homo sapiens OX=9606 GN=TRIM33 PE=1 SV=3;tr|H0Y612|H0Y612_HUMAN Tripartite motif containing 33 (Fragment) OS=Homo sapiens OX=9606 GN=TRIM33 PE=1 SV=1	2	3	3	3	3.3	122.53	1127	30.625	0	3	0	3	0	3	0	3.3	28303000	392510	28303000	147350	0	147350	72.1077
Q15056;A0A7I2V4E4;A0A7I2V3D5;A0A7I2V3E4;A0A7I2V385;A0A7I2V4V9	Q15056;A0A7I2V4E4;A0A7I2V3D5;A0A7I2V3E4;A0A7I2V385	Eukaryotic translation initiation factor 4H;	EIF4H;	sp|Q15056|IF4H_HUMAN Eukaryotic translation initiation factor 4H OS=Homo sapiens OX=9606 GN=EIF4H PE=1 SV=5;tr|A0A7I2V4E4|A0A7I2V4E4_HUMAN Eukaryotic translation initiation factor 4H OS=Homo sapiens OX=9606 GN=EIF4H PE=1 SV=1;tr|A0A7I2V3D5|A0A7I2V3D5_HUMAN	6	4	4	4	19.4	27.385	248	30.579	0	4	0	4	0	4	0	19.4	124120000	392510	124120000	2343100	0	2343100	316.221
A0A087WVZ9;P19388;A0A087WWX0;A0A0A0MQR7;A0A087WVN5	A0A087WVZ9;P19388;A0A087WWX0;A0A0A0MQR7	DNA-directed RNA polymerase II subunit E;DNA-directed RNA polymerases I, II, and III subunit RPABC1;	POLR2E;	tr|A0A087WVZ9|A0A087WVZ9_HUMAN DNA-directed RNA polymerase II subunit E OS=Homo sapiens OX=9606 GN=POLR2E PE=1 SV=1;sp|P19388|RPAB1_HUMAN DNA-directed RNA polymerases I, II, and III subunit RPABC1 OS=Homo sapiens OX=9606 GN=POLR2E PE=1 SV=4;tr|A0A087WWX0|A	5	3	3	3	22.3	21.459	184	30.498	0	3	0	3	0	3	0	22.3	40237000	392510	40237000	3353000	0	3353000	102.512
A0A8V8TQ76;A0A8V8TRI2;A0A8V8TR86;Q9BUQ8;H0YI52	A0A8V8TQ76;A0A8V8TRI2;A0A8V8TR86;Q9BUQ8;H0YI52	RNA helicase (Fragment);RNA helicase	DDX23;	tr|A0A8V8TQ76|A0A8V8TQ76_HUMAN RNA helicase (Fragment) OS=Homo sapiens OX=9606 GN=DDX23 PE=1 SV=1;tr|A0A8V8TRI2|A0A8V8TRI2_HUMAN RNA helicase (Fragment) OS=Homo sapiens OX=9606 GN=DDX23 PE=1 SV=1;tr|A0A8V8TR86|A0A8V8TR86_HUMAN RNA helicase OS=Homo sapiens	5	4	4	4	9.7	51.518	435	30.433	0	4	0	4	0	4	0	9.7	39994000	392510	39994000	1211900	0	1211900	101.893
Q9Y508;A0A096LNV3;A0A096LP02	Q9Y508;A0A096LNV3;A0A096LP02	E3 ubiquitin-protein ligase RNF114;E3 ubiquitin-protein ligase RNF114 (Fragment);	RNF114;	sp|Q9Y508|RN114_HUMAN E3 ubiquitin-protein ligase RNF114 OS=Homo sapiens OX=9606 GN=RNF114 PE=1 SV=1;tr|A0A096LNV3|A0A096LNV3_HUMAN E3 ubiquitin-protein ligase RNF114 (Fragment) OS=Homo sapiens OX=9606 GN=RNF114 PE=1 SV=1;tr|A0A096LP02|A0A096LP02_HUMAN E3	3	5	5	5	20.2	25.694	228	30.416	3	2	3	2	3	2	12.3	7.9	42004000	8493500	33510000	1971200	499620	1971200	3.94537
A0A3F2YNX8;P22061;F6S8N6;C9J0F2	A0A3F2YNX8;P22061;F6S8N6	Protein-L-isoaspartate O-methyltransferase;Protein-L-isoaspartate(D-aspartate) O-methyltransferase;	PCMT1;	tr|A0A3F2YNX8|A0A3F2YNX8_HUMAN Protein-L-isoaspartate O-methyltransferase OS=Homo sapiens OX=9606 GN=PCMT1 PE=1 SV=1;sp|P22061|PIMT_HUMAN Protein-L-isoaspartate(D-aspartate) O-methyltransferase OS=Homo sapiens OX=9606 GN=PCMT1 PE=1 SV=4;tr|F6S8N6|F6S8N6_HU	4	5	5	5	32	26.361	250	30.208	1	4	1	4	1	4	10.4	21.6	133510000	9548000	123960000	5858400	636530	5858400	12.9828
H0YL72;P50213;H0YNF5;H0YKD0;H0YLI6;H0YMU3;H0YM64;H0YM46	H0YL72;P50213	Isocitrate dehydrogenase (NAD(+)) 3 catalytic subunit alpha;Isocitrate dehydrogenase [NAD] subunit alpha, mitochondrial	IDH3A	tr|H0YL72|H0YL72_HUMAN Isocitrate dehydrogenase (NAD(+)) 3 catalytic subunit alpha OS=Homo sapiens OX=9606 GN=IDH3A PE=1 SV=1;sp|P50213|IDH3A_HUMAN Isocitrate dehydrogenase [NAD] subunit alpha, mitochondrial OS=Homo sapiens OX=9606 GN=IDH3A PE=1 SV=1	8	5	5	5	16	35.786	331	30.057	1	4	1	4	1	4	2.4	13.6	47564000	4178100	43386000	1411400	219900	1191500	10.3841
Q9P035;H3BS72;H3BPZ1	Q9P035;H3BS72;H3BPZ1	Very-long-chain (3R)-3-hydroxyacyl-CoA dehydratase 3;Very-long-chain (3R)-3-hydroxyacyl-CoA dehydratase;	HACD3;	sp|Q9P035|HACD3_HUMAN Very-long-chain (3R)-3-hydroxyacyl-CoA dehydratase 3 OS=Homo sapiens OX=9606 GN=HACD3 PE=1 SV=2;tr|H3BS72|H3BS72_HUMAN Very-long-chain (3R)-3-hydroxyacyl-CoA dehydratase OS=Homo sapiens OX=9606 GN=HACD3 PE=1 SV=1;tr|H3BPZ1|H3BPZ1_HUMA	3	4	4	4	12.4	43.159	362	30.016	1	4	1	4	1	4	1.9	12.4	79302000	4940400	74362000	2488300	274460	2213800	15.0518
E7END7;P62820	E7END7;P62820	RAB1A, member RAS oncogene family;Ras-related protein Rab-1A	RAB1A	tr|E7END7|E7END7_HUMAN RAB1A, member RAS oncogene family OS=Homo sapiens OX=9606 GN=RAB1A PE=1 SV=1;sp|P62820|RAB1A_HUMAN Ras-related protein Rab-1A OS=Homo sapiens OX=9606 GN=RAB1A PE=1 SV=3	2	3	3	2	26	19.018	173	29.949	0	3	0	3	0	2	0	26	48983000	392510	48983000	3061400	0	3061400	124.794
P61927;D6RG19;D6R9X9	P61927;D6RG19;D6R9X9	60S ribosomal protein L37;Ribosomal protein L37	RPL37	sp|P61927|RL37_HUMAN 60S ribosomal protein L37 OS=Homo sapiens OX=9606 GN=RPL37 PE=1 SV=2;tr|D6RG19|D6RG19_HUMAN Ribosomal protein L37 OS=Homo sapiens OX=9606 GN=RPL37 PE=1 SV=1;tr|D6R9X9|D6R9X9_HUMAN Ribosomal protein L37 OS=Homo sapiens OX=9606 GN=RPL37	3	5	5	5	33	11.078	97	29.88	2	5	2	5	2	5	9.3	33	293390000	20852000	272530000	24613000	758720	23854000	13.0697
F8WCF6;P59998;F8WDD7;A0A0A6YYG9;R4GN08;H7C0A3;F8WDW3;F8WE39	F8WCF6;P59998;F8WDD7;A0A0A6YYG9;R4GN08;H7C0A3	Actin-related protein 2/3 complex subunit 4;	ARPC4-TTLL3;ARPC4;	tr|F8WCF6|F8WCF6_HUMAN Actin-related protein 2/3 complex subunit 4 OS=Homo sapiens OX=9606 GN=ARPC4-TTLL3 PE=3 SV=1;sp|P59998|ARPC4_HUMAN Actin-related protein 2/3 complex subunit 4 OS=Homo sapiens OX=9606 GN=ARPC4 PE=1 SV=3;tr|F8WDD7|F8WDD7_HUMAN Actin re	8	4	4	4	21.5	21.058	181	29.871	1	4	1	4	1	4	6.6	21.5	143960000	392510	143960000	9597100	0	9597100	366.768
P23919;H7C312;G5E9E9;H7BZ20;H7C3A4	P23919;H7C312	Thymidylate kinase;Deoxythymidylate kinase (Fragment)	DTYMK	sp|P23919|KTHY_HUMAN Thymidylate kinase OS=Homo sapiens OX=9606 GN=DTYMK PE=1 SV=4;tr|H7C312|H7C312_HUMAN Deoxythymidylate kinase (Fragment) OS=Homo sapiens OX=9606 GN=DTYMK PE=1 SV=1	5	5	5	5	24.1	23.819	212	29.772	0	5	0	5	0	5	0	24.1	87684000	392510	87684000	2161000	0	2161000	223.393
Q9Y266;A0A0A0MSS4;A0A0A0MSU9	Q9Y266	Nuclear migration protein nudC	NUDC	sp|Q9Y266|NUDC_HUMAN Nuclear migration protein nudC OS=Homo sapiens OX=9606 GN=NUDC PE=1 SV=1	3	5	5	5	14.8	38.242	331	29.761	0	5	0	5	0	5	0	14.8	50043000	392510	50043000	1725200	0	1725200	127.495
K7EIE8;O95983;A0A087WT34;A0A087X1H1;A0A0A0MTS6;J3KSA7;Q9UBB5	K7EIE8;O95983;A0A087WT34;A0A087X1H1;A0A0A0MTS6	Methyl-CpG binding domain protein 3;Methyl-CpG-binding domain protein 3;	MBD3;	tr|K7EIE8|K7EIE8_HUMAN Methyl-CpG binding domain protein 3 OS=Homo sapiens OX=9606 GN=MBD3 PE=1 SV=1;sp|O95983|MBD3_HUMAN Methyl-CpG-binding domain protein 3 OS=Homo sapiens OX=9606 GN=MBD3 PE=1 SV=1;tr|A0A087WT34|A0A087WT34_HUMAN Methyl-CpG binding domain	7	5	5	5	20.4	26.322	235	29.716	0	5	0	5	0	5	0	20.4	76541000	392510	76541000	3752200	0	3752200	195.004
P13861;H7C330;P31323;H7C4A9;C9J830;H7C1L0	P13861	cAMP-dependent protein kinase type II-alpha regulatory subunit	PRKAR2A	sp|P13861|KAP2_HUMAN cAMP-dependent protein kinase type II-alpha regulatory subunit OS=Homo sapiens OX=9606 GN=PRKAR2A PE=1 SV=2	6	5	5	5	14.6	45.518	404	29.693	0	5	0	5	0	5	0	14.6	86444000	392510	86444000	544720	0	544720	220.234
J3KRJ2;J3QR41;J3KTD6;J3QLN8;Q96GD4;J3KRF8;J3KT86;B4DXA6;A3KFJ1;Q5QPD4;Q5Y191;A3KFJ0;Q9UQB9;O14965	J3KRJ2;J3QR41;J3KTD6;J3QLN8;Q96GD4;J3KRF8;J3KT86	Aurora kinase (Fragment)	AURKB;	tr|J3KRJ2|J3KRJ2_HUMAN Aurora kinase (Fragment) OS=Homo sapiens OX=9606 GN=AURKB PE=1 SV=8;tr|J3QR41|J3QR41_HUMAN Aurora kinase (Fragment) OS=Homo sapiens OX=9606 GN=AURKB PE=1 SV=1;tr|J3KTD6|J3KTD6_HUMAN Aurora kinase (Fragment) OS=Homo sapiens OX=9606 GN	14	4	4	4	71	7.6758	69	29.663	0	4	0	4	0	4	0	71	23497000	392510	23497000	772680	0	772680	59.8634
C9JJ19;P82930	C9JJ19;P82930	Mitochondrial ribosomal protein S34;28S ribosomal protein S34, mitochondrial	MRPS34	tr|C9JJ19|C9JJ19_HUMAN Mitochondrial ribosomal protein S34 OS=Homo sapiens OX=9606 GN=MRPS34 PE=1 SV=2;sp|P82930|RT34_HUMAN 28S ribosomal protein S34, mitochondrial OS=Homo sapiens OX=9606 GN=MRPS34 PE=1 SV=2	2	4	4	4	24.9	26.332	225	29.57	0	4	0	4	0	4	0	24.9	78626000	392510	78626000	2818200	0	2818200	200.316
A0A0A6YYI3;A0A0B4J1V8;Q9NQ55;H7C446;A8MV53	A0A0A6YYI3;A0A0B4J1V8;Q9NQ55;H7C446;A8MV53	Protein PPAN-P2RY11;HCG2039996;Suppressor of SWI4 1 homolog	PPAN-P2RY11;	tr|A0A0A6YYI3|A0A0A6YYI3_HUMAN Protein PPAN-P2RY11 OS=Homo sapiens OX=9606 GN=PPAN-P2RY11 PE=4 SV=1;tr|A0A0B4J1V8|A0A0B4J1V8_HUMAN HCG2039996 OS=Homo sapiens OX=9606 GN=PPAN-P2RY11 PE=3 SV=1;sp|Q9NQ55|SSF1_HUMAN Suppressor of SWI4 1 homolog OS=Homo sapiens	5	5	5	5	10.2	58.199	520	29.39	0	5	0	5	0	5	0	10.2	39779000	392510	39779000	410660	0	410660	101.345
P62854;Q5JNZ5	P62854;Q5JNZ5	40S ribosomal protein S26;Putative 40S ribosomal protein S26-like 1	RPS26;RPS26P11	sp|P62854|RS26_HUMAN 40S ribosomal protein S26 OS=Homo sapiens OX=9606 GN=RPS26 PE=1 SV=3;sp|Q5JNZ5|RS26L_HUMAN Putative 40S ribosomal protein S26-like 1 OS=Homo sapiens OX=9606 GN=RPS26P11 PE=5 SV=1	2	4	4	4	37.4	13.015	115	29.366	4	3	4	3	4	3	37.4	31.3	2088500000	206790000	1881700000	237630000	30025000	207600000	9.09957
Q9Y3Z3;A0A2R8YD90;A0A2R8YCS7;A0A2R8YDI8;A0A2R8Y586;A0A804HL67;A0A2R8YF51;A0A2R8Y5D2	Q9Y3Z3;A0A2R8YD90;A0A2R8YCS7	Deoxynucleoside triphosphate triphosphohydrolase SAMHD1;	SAMHD1;	sp|Q9Y3Z3|SAMH1_HUMAN Deoxynucleoside triphosphate triphosphohydrolase SAMHD1 OS=Homo sapiens OX=9606 GN=SAMHD1 PE=1 SV=2;tr|A0A2R8YD90|A0A2R8YD90_HUMAN Deoxynucleoside triphosphate triphosphohydrolase SAMHD1 OS=Homo sapiens OX=9606 GN=SAMHD1 PE=1 SV=2;tr|	8	4	4	4	8.8	72.2	626	29.365	0	4	0	4	0	4	0	8.8	36993000	392510	36993000	471010	0	471010	94.2473
O94826	O94826	Mitochondrial import receptor subunit TOM70	TOMM70	sp|O94826|TOM70_HUMAN Mitochondrial import receptor subunit TOM70 OS=Homo sapiens OX=9606 GN=TOMM70 PE=1 SV=1	1	4	4	4	12.2	67.454	608	29.331	0	4	0	4	0	4	0	12.2	63219000	392510	63219000	898970	0	898970	161.063
E5RJR5;E5RI56;P63208;E5RGM3;E7ERH2;F8W8N3	E5RJR5;E5RI56;P63208	S-phase kinase-associated protein 1	SKP1;	tr|E5RJR5|E5RJR5_HUMAN S-phase kinase-associated protein 1 OS=Homo sapiens OX=9606 GN=SKP1 PE=1 SV=1;tr|E5RI56|E5RI56_HUMAN S-phase kinase-associated protein 1 OS=Homo sapiens OX=9606 PE=3 SV=2;sp|P63208|SKP1_HUMAN S-phase kinase-associated protein 1 OS=Ho	6	3	3	3	20.9	18.72	163	29.166	0	3	0	3	0	3	0	20.9	34646000	392510	34646000	2887200	0	2887200	88.2678
P56182;D6RE82	P56182	Ribosomal RNA processing protein 1 homolog A	RRP1	sp|P56182|RRP1_HUMAN Ribosomal RNA processing protein 1 homolog A OS=Homo sapiens OX=9606 GN=RRP1 PE=1 SV=1	2	4	4	4	8.9	52.839	461	28.977	0	4	0	4	0	4	0	8.9	36599000	392510	36599000	1355500	0	1355500	93.2435
P49756;H0YE46	P49756;H0YE46	RNA-binding protein 25;RNA binding motif protein 25 (Fragment)	RBM25	sp|P49756|RBM25_HUMAN RNA-binding protein 25 OS=Homo sapiens OX=9606 GN=RBM25 PE=1 SV=3;tr|H0YE46|H0YE46_HUMAN RNA binding motif protein 25 (Fragment) OS=Homo sapiens OX=9606 GN=RBM25 PE=1 SV=1	2	4	4	4	6.8	100.18	843	28.868	1	4	1	4	1	4	1.8	6.8	66131000	8074100	58057000	544380	224280	544380	7.19052
A0A1W2PQV5;A0A804HKJ2;A0A1W2PNM1;A0A0A0MSE2;A0A0D9SFP2;E9PF18;Q16836;A0A1W2PQ78;A0A804HLB5;A0A1W2PQC2;A0A1W2PRT2;A0A804HJW7	A0A1W2PQV5;A0A804HKJ2;A0A1W2PNM1;A0A0A0MSE2;A0A0D9SFP2;E9PF18;Q16836;A0A1W2PQ78;A0A804HLB5;A0A1W2PQC2;A0A1W2PRT2;A0A804HJW7	Hydroxyacyl-CoA dehydrogenase;	HADH;	tr|A0A1W2PQV5|A0A1W2PQV5_HUMAN Hydroxyacyl-CoA dehydrogenase OS=Homo sapiens OX=9606 GN=HADH PE=1 SV=1;tr|A0A804HKJ2|A0A804HKJ2_HUMAN Hydroxyacyl-CoA dehydrogenase OS=Homo sapiens OX=9606 GN=HADH PE=1 SV=1;tr|A0A1W2PNM1|A0A1W2PNM1_HUMAN Hydroxyacyl-CoA deh	12	4	4	4	22	26.479	245	28.846	0	4	0	4	0	4	0	22	254520000	392510	254520000	8925400	0	8925400	648.442
G3V3B0;S4R3H4;E7EQT4;Q9UKV3	G3V3B0;S4R3H4;E7EQT4;Q9UKV3	Apoptotic chromatin condensation inducer 1;	ACIN1;	tr|G3V3B0|G3V3B0_HUMAN Apoptotic chromatin condensation inducer 1 OS=Homo sapiens OX=9606 GN=ACIN1 PE=1 SV=1;tr|S4R3H4|S4R3H4_HUMAN Apoptotic chromatin condensation inducer 1 OS=Homo sapiens OX=9606 GN=ACIN1 PE=1 SV=1;tr|E7EQT4|E7EQT4_HUMAN Apoptotic chrom	4	4	4	4	10.7	67.494	582	28.765	0	4	0	4	0	4	0	10.7	128890000	392510	128890000	1313100	0	1313100	328.374
Q9NVJ2;Q96BM9	Q9NVJ2;Q96BM9	ADP-ribosylation factor-like protein 8B;ADP-ribosylation factor-like protein 8A	ARL8B;ARL8A	sp|Q9NVJ2|ARL8B_HUMAN ADP-ribosylation factor-like protein 8B OS=Homo sapiens OX=9606 GN=ARL8B PE=1 SV=1;sp|Q96BM9|ARL8A_HUMAN ADP-ribosylation factor-like protein 8A OS=Homo sapiens OX=9606 GN=ARL8A PE=1 SV=1	2	4	4	4	23.7	21.539	186	28.735	0	4	0	4	0	4	0	23.7	58958000	392510	58958000	2738600	0	2738600	150.208
E9PKG1;Q99873;E9PMW9;E9PNR9;E9PQ98;E9PIX6;H0YDE4;E9PMZ2	E9PKG1;Q99873;E9PMW9;E9PNR9;E9PQ98;E9PIX6;H0YDE4	Protein arginine methyltransferase 1;Protein arginine N-methyltransferase 1;	PRMT1;	tr|E9PKG1|E9PKG1_HUMAN Protein arginine methyltransferase 1 OS=Homo sapiens OX=9606 GN=PRMT1 PE=1 SV=1;sp|Q99873|ANM1_HUMAN Protein arginine N-methyltransferase 1 OS=Homo sapiens OX=9606 GN=PRMT1 PE=1 SV=3;tr|E9PMW9|E9PMW9_HUMAN Protein arginine methyltran	8	4	4	4	16	37.709	325	28.716	1	4	1	4	1	4	2.2	16	66242000	4357800	61884000	1227000	217890	1009100	14.2007
Q01780;K7EJ37	Q01780;K7EJ37	Exosome component 10	EXOSC10	sp|Q01780|EXOSX_HUMAN Exosome component 10 OS=Homo sapiens OX=9606 GN=EXOSC10 PE=1 SV=2;tr|K7EJ37|K7EJ37_HUMAN Exosome component 10 OS=Homo sapiens OX=9606 GN=EXOSC10 PE=1 SV=1	2	3	3	3	4.6	100.83	885	28.713	0	3	0	3	0	3	0	4.6	48391000	392510	48391000	756110	0	756110	123.286
O60884;A0A087WT48	O60884;A0A087WT48	DnaJ homolog subfamily A member 2;DnaJ heat shock protein family (Hsp40) member A2 (Fragment)	DNAJA2	sp|O60884|DNJA2_HUMAN DnaJ homolog subfamily A member 2 OS=Homo sapiens OX=9606 GN=DNAJA2 PE=1 SV=1;tr|A0A087WT48|A0A087WT48_HUMAN DnaJ heat shock protein family (Hsp40) member A2 (Fragment) OS=Homo sapiens OX=9606 GN=DNAJA2 PE=1 SV=1	2	4	4	4	9.7	45.745	412	28.669	1	3	1	3	1	3	3.2	6.6	11683000	392510	11683000	467330	0	467330	29.7648
A0A0S2Z377;P08133;E5RK69;E7EMC6;H0YC77;E5RFF0	A0A0S2Z377;P08133;E5RK69;E7EMC6	Annexin (Fragment);Annexin A6;Annexin;	ANXA6;	tr|A0A0S2Z377|A0A0S2Z377_HUMAN Annexin (Fragment) OS=Homo sapiens OX=9606 GN=ANXA6 PE=1 SV=1;sp|P08133|ANXA6_HUMAN Annexin A6 OS=Homo sapiens OX=9606 GN=ANXA6 PE=1 SV=3;tr|E5RK69|E5RK69_HUMAN Annexin OS=Homo sapiens OX=9606 GN=ANXA6 PE=1 SV=1;tr|E7EMC6|E7E	6	4	4	4	7.8	75.276	667	28.553	0	4	0	4	0	4	0	7.8	68266000	392510	68266000	475110	0	475110	173.922
P05091;S4R3S4;F8VP50	P05091;S4R3S4	Aldehyde dehydrogenase, mitochondrial;Aldehyde dehydrogenase 2 family member (Fragment)	ALDH2	sp|P05091|ALDH2_HUMAN Aldehyde dehydrogenase, mitochondrial OS=Homo sapiens OX=9606 GN=ALDH2 PE=1 SV=2;tr|S4R3S4|S4R3S4_HUMAN Aldehyde dehydrogenase 2 family member (Fragment) OS=Homo sapiens OX=9606 GN=ALDH2 PE=1 SV=1	3	4	4	4	10.6	56.381	517	28.536	0	4	0	4	0	4	0	10.6	51371000	392510	51371000	1572600	0	1572600	130.878
A0A7P0TAJ5;A0A7P0TAE3;Q9ULX6;A0A7P0T847;A0A7P0TBP0;V9GZ50;A0A7P0T9N5;A0A7P0TAD3;M0R1Y5;M0R010;M0QYT7	A0A7P0TAJ5;A0A7P0TAE3;Q9ULX6;A0A7P0T847;A0A7P0TBP0;V9GZ50;A0A7P0T9N5;A0A7P0TAD3	A-kinase anchoring protein 8 like;	AKAP8L;	tr|A0A7P0TAJ5|A0A7P0TAJ5_HUMAN A-kinase anchoring protein 8 like OS=Homo sapiens OX=9606 GN=AKAP8L PE=1 SV=1;tr|A0A7P0TAE3|A0A7P0TAE3_HUMAN A-kinase anchoring protein 8 like OS=Homo sapiens OX=9606 GN=AKAP8L PE=1 SV=1;sp|Q9ULX6|AKP8L_HUMAN A-kinase anchor	11	4	4	4	7.5	59.788	536	28.529	0	4	0	4	0	4	0	7.5	57793000	392510	57793000	2752100	0	2752100	147.24
P14174	P14174	Macrophage migration inhibitory factor	MIF	sp|P14174|MIF_HUMAN Macrophage migration inhibitory factor OS=Homo sapiens OX=9606 GN=MIF PE=1 SV=4	1	3	3	3	23.5	12.476	115	28.503	2	3	2	3	2	3	17.4	23.5	1341200000	75707000	1265500000	268230000	15141000	253090000	16.7158
Q14980;H0YFY6	Q14980;H0YFY6	Nuclear mitotic apparatus protein 1;Nuclear mitotic apparatus protein 1 (Fragment)	NUMA1	sp|Q14980|NUMA1_HUMAN Nuclear mitotic apparatus protein 1 OS=Homo sapiens OX=9606 GN=NUMA1 PE=1 SV=2;tr|H0YFY6|H0YFY6_HUMAN Nuclear mitotic apparatus protein 1 (Fragment) OS=Homo sapiens OX=9606 GN=NUMA1 PE=1 SV=1	2	4	4	4	2.3	238.26	2115	28.318	0	4	0	4	0	4	0	2.3	8288800	392510	8288800	57561	0	57561	21.1174
Q9HAV4;E2QRM3	Q9HAV4	Exportin-5	XPO5	sp|Q9HAV4|XPO5_HUMAN Exportin-5 OS=Homo sapiens OX=9606 GN=XPO5 PE=1 SV=1	2	4	4	4	4.2	136.31	1204	28.299	0	4	0	4	0	4	0	4.2	71658000	392510	71658000	757290	0	757290	182.564
A0A0U1RQV4;Q13464	A0A0U1RQV4;Q13464	non-specific serine/threonine protein kinase;Rho-associated protein kinase 1	ROCK1	tr|A0A0U1RQV4|A0A0U1RQV4_HUMAN non-specific serine/threonine protein kinase OS=Homo sapiens OX=9606 GN=ROCK1 PE=1 SV=1;sp|Q13464|ROCK1_HUMAN Rho-associated protein kinase 1 OS=Homo sapiens OX=9606 GN=ROCK1 PE=1 SV=1	2	5	5	4	4	133.07	1137	28.284	0	5	0	5	0	4	0	4	50988000	392510	50988000	637350	0	637350	129.902
K7EM56;A0A0B4J2B4;S4R417;K7EQJ5;K7ELC2;P62841;S4R456;K7EJ78	K7EM56;A0A0B4J2B4;S4R417;K7EQJ5;K7ELC2;P62841;S4R456;K7EJ78	40S ribosomal protein S15	RPS15;	tr|K7EM56|K7EM56_HUMAN 40S ribosomal protein S15 OS=Homo sapiens OX=9606 GN=RPS15 PE=1 SV=2;tr|A0A0B4J2B4|A0A0B4J2B4_HUMAN 40S ribosomal protein S15 OS=Homo sapiens OX=9606 GN=RPS15 PE=1 SV=1;tr|S4R417|S4R417_HUMAN 40S ribosomal protein S15 OS=Homo sapiens	8	3	3	3	23.2	12.99	112	28.215	2	3	2	3	2	3	22.3	23.2	733000000	6524300	726480000	11492000	932050	10560000	111.35
Q9NW13;C9JE21;C9JAA9	Q9NW13;C9JE21	RNA-binding protein 28;RNA binding motif protein 28 (Fragment)	RBM28	sp|Q9NW13|RBM28_HUMAN RNA-binding protein 28 OS=Homo sapiens OX=9606 GN=RBM28 PE=1 SV=3;tr|C9JE21|C9JE21_HUMAN RNA binding motif protein 28 (Fragment) OS=Homo sapiens OX=9606 GN=RBM28 PE=1 SV=1	3	4	4	4	5.7	85.737	759	28.207	1	3	1	3	1	3	1.3	4.3	31890000	2525700	29364000	563230	57403	505830	11.6261
Q5SRQ6;P67870;Q5SRQ3;A0A7I2YQ78;N0E472;A0A0G2JM12	Q5SRQ6;P67870;Q5SRQ3;A0A7I2YQ78	Casein kinase II subunit beta	CSNK2B;	tr|Q5SRQ6|Q5SRQ6_HUMAN Casein kinase II subunit beta OS=Homo sapiens OX=9606 GN=CSNK2B PE=1 SV=2;sp|P67870|CSK2B_HUMAN Casein kinase II subunit beta OS=Homo sapiens OX=9606 GN=CSNK2B PE=1 SV=1;tr|Q5SRQ3|Q5SRQ3_HUMAN Casein kinase II subunit beta OS=Homo sa	6	3	3	3	18.4	26.925	234	28.2	0	3	0	3	0	3	0	18.4	121800000	392510	121800000	5095500	0	5095500	310.311
Q09028;H0YCT5;H0YF10;H0YDK2;H0YEU5;E9PNS2;E9PIC4;E9PNS6	Q09028	Histone-binding protein RBBP4	RBBP4	sp|Q09028|RBBP4_HUMAN Histone-binding protein RBBP4 OS=Homo sapiens OX=9606 GN=RBBP4 PE=1 SV=3	8	11	4	4	29.6	47.655	425	28.154	0	11	0	4	0	4	0	29.6	143040000	392510	143040000	4231400	0	4231400	364.424
P42167;G5E972;H0YJH7	P42167;G5E972;H0YJH7	Lamina-associated polypeptide 2, isoforms beta/gamma;Thymopoietin;Thymopoietin (Fragment)	TMPO;	sp|P42167|LAP2B_HUMAN Lamina-associated polypeptide 2, isoforms beta/gamma OS=Homo sapiens OX=9606 GN=TMPO PE=1 SV=2;tr|G5E972|G5E972_HUMAN Thymopoietin OS=Homo sapiens OX=9606 GN=TMPO PE=1 SV=1;tr|H0YJH7|H0YJH7_HUMAN Thymopoietin (Fragment) OS=Homo sapien	3	4	2	2	13	50.67	454	28.132	1	3	0	2	0	2	2.6	10.4	39924000	392510	39924000	472240	0	472240	101.715
Q13523;H0YDJ3	Q13523;H0YDJ3	Serine/threonine-protein kinase PRP4 homolog;Serine/threonine-protein kinase PRP4 homolog (Fragment)	PRPF4B	sp|Q13523|PRP4B_HUMAN Serine/threonine-protein kinase PRP4 homolog OS=Homo sapiens OX=9606 GN=PRPF4B PE=1 SV=3;tr|H0YDJ3|H0YDJ3_HUMAN Serine/threonine-protein kinase PRP4 homolog (Fragment) OS=Homo sapiens OX=9606 GN=PRPF4B PE=1 SV=1	2	4	4	4	4.9	116.99	1007	28.07	2	2	2	2	2	2	2.1	2.8	33599000	8133300	25466000	493440	147880	345560	3.13108
Q8WTT2	Q8WTT2	Nucleolar complex protein 3 homolog	NOC3L	sp|Q8WTT2|NOC3L_HUMAN Nucleolar complex protein 3 homolog OS=Homo sapiens OX=9606 GN=NOC3L PE=1 SV=1	1	3	3	3	6.1	92.547	800	28.035	0	3	0	3	0	3	0	6.1	74750000	392510	74750000	1425000	0	1425000	190.441
O00264	O00264	Membrane-associated progesterone receptor component 1	PGRMC1	sp|O00264|PGRC1_HUMAN Membrane-associated progesterone receptor component 1 OS=Homo sapiens OX=9606 GN=PGRMC1 PE=1 SV=3	1	3	3	3	12.3	21.671	195	28.027	0	3	0	3	0	3	0	12.3	40788000	392510	40788000	1656400	0	1656400	103.916
P23921;E9PL69	P23921;E9PL69	Ribonucleoside-diphosphate reductase large subunit;Ribonucleotide reductase catalytic subunit M1	RRM1	sp|P23921|RIR1_HUMAN Ribonucleoside-diphosphate reductase large subunit OS=Homo sapiens OX=9606 GN=RRM1 PE=1 SV=1;tr|E9PL69|E9PL69_HUMAN Ribonucleotide reductase catalytic subunit M1 OS=Homo sapiens OX=9606 GN=RRM1 PE=1 SV=1	2	4	4	4	6.2	90.069	792	28.02	0	4	0	4	0	4	0	6.2	60736000	392510	60736000	251620	0	251620	154.737
E9PMI6;J3KN38;P54105;E9PJF4	E9PMI6;J3KN38;P54105;E9PJF4	Methylosome subunit pICln	CLNS1A;	tr|E9PMI6|E9PMI6_HUMAN Methylosome subunit pICln OS=Homo sapiens OX=9606 GN=CLNS1A PE=1 SV=1;tr|J3KN38|J3KN38_HUMAN Methylosome subunit pICln OS=Homo sapiens OX=9606 GN=CLNS1A PE=1 SV=1;sp|P54105|ICLN_HUMAN Methylosome subunit pICln OS=Homo sapiens OX=9606	4	2	2	2	26.3	18.259	167	27.907	0	2	0	2	0	2	0	26.3	96846000	392510	96846000	10244000	0	10244000	246.735
Q9NY12	Q9NY12	H/ACA ribonucleoprotein complex subunit 1	GAR1	sp|Q9NY12|GAR1_HUMAN H/ACA ribonucleoprotein complex subunit 1 OS=Homo sapiens OX=9606 GN=GAR1 PE=1 SV=1	1	4	4	4	21.7	22.348	217	27.873	1	4	1	4	1	4	8.3	21.7	220130000	11656000	208470000	2194000	896630	2194000	17.8852
P36551;H0YA22	P36551	Oxygen-dependent coproporphyrinogen-III oxidase, mitochondrial	CPOX	sp|P36551|HEM6_HUMAN Oxygen-dependent coproporphyrinogen-III oxidase, mitochondrial OS=Homo sapiens OX=9606 GN=CPOX PE=1 SV=3	2	4	4	4	12.1	50.151	454	27.867	1	4	1	4	1	4	2.9	12.1	86759000	3759300	82999000	1280200	125310	1154900	22.0783
Q9BQ52;G5E9D5;V9GZ72;E7ES68	Q9BQ52;G5E9D5;V9GZ72;E7ES68	Zinc phosphodiesterase ELAC protein 2;ribonuclease Z	ELAC2;	sp|Q9BQ52|RNZ2_HUMAN Zinc phosphodiesterase ELAC protein 2 OS=Homo sapiens OX=9606 GN=ELAC2 PE=1 SV=2;tr|G5E9D5|G5E9D5_HUMAN Zinc phosphodiesterase ELAC protein 2 OS=Homo sapiens OX=9606 GN=ELAC2 PE=1 SV=1;tr|V9GZ72|V9GZ72_HUMAN ribonuclease Z OS=Homo sapi	4	4	4	3	5.2	92.218	826	27.807	0	4	0	4	0	3	0	5.2	60069000	392510	60069000	1177800	0	1177800	153.038
C9JG97;C9JEH3;Q13685;H7C0R2;C9JTS3	C9JG97;C9JEH3;Q13685;H7C0R2	Angio associated migratory cell protein;	AAMP;	tr|C9JG97|C9JG97_HUMAN Angio associated migratory cell protein OS=Homo sapiens OX=9606 GN=AAMP PE=1 SV=1;tr|C9JEH3|C9JEH3_HUMAN Angio associated migratory cell protein OS=Homo sapiens OX=9606 GN=AAMP PE=1 SV=1;sp|Q13685|AAMP_HUMAN Angio-associated migrator	5	3	3	3	9.4	44.693	415	27.783	0	3	0	3	0	3	0	9.4	43675000	392510	43675000	1773300	0	1773300	111.271
P53597;A0A494C0D1;H7C233	P53597;A0A494C0D1	Succinate--CoA ligase [ADP/GDP-forming] subunit alpha, mitochondrial;Succinate-CoA ligase GDP/ADP-forming subunit alpha	SUCLG1	sp|P53597|SUCA_HUMAN Succinate--CoA ligase [ADP/GDP-forming] subunit alpha, mitochondrial OS=Homo sapiens OX=9606 GN=SUCLG1 PE=1 SV=4;tr|A0A494C0D1|A0A494C0D1_HUMAN Succinate-CoA ligase GDP/ADP-forming subunit alpha OS=Homo sapiens OX=9606 GN=SUCLG1 PE=1 S	3	4	4	4	15	36.249	346	27.61	2	4	2	4	2	4	9	15	87497000	13928000	73569000	3342100	928560	3342100	5.28209
A0A590UK93;A0A590UKC5;B3KNJ4;Q9UBE0;M0QX65;M0QZS6;A0A590UKA0;M0R054;M0R375;M0R286;M0QYM8	A0A590UK93;A0A590UKC5;B3KNJ4;Q9UBE0;M0QX65;M0QZS6;A0A590UKA0;M0R054	SUMO1 activating enzyme subunit 1;	SAE1;	tr|A0A590UK93|A0A590UK93_HUMAN SUMO1 activating enzyme subunit 1 OS=Homo sapiens OX=9606 GN=SAE1 PE=1 SV=1;tr|A0A590UKC5|A0A590UKC5_HUMAN SUMO1 activating enzyme subunit 1 OS=Homo sapiens OX=9606 GN=SAE1 PE=1 SV=1;tr|B3KNJ4|B3KNJ4_HUMAN SUMO-1 activating e	11	4	4	4	23.8	23.247	210	27.588	1	3	1	3	1	3	4.3	19.5	64732000	5282900	59449000	1026500	352190	674270	11.2531
O15381;C9JP83;C9J6P7;E7EWK7	O15381	Nuclear valosin-containing protein-like	NVL	sp|O15381|NVL_HUMAN Nuclear valosin-containing protein-like OS=Homo sapiens OX=9606 GN=NVL PE=1 SV=1	4	3	3	3	5.3	95.05	856	27.494	0	3	0	3	0	3	0	5.3	34690000	392510	34690000	667120	0	667120	88.3799
A0A7I2V412;Q9P0M6;A0A7I2YQD6;A0A7I2V423;A0A7I2YQR8;A0A7I2V6E9;Q5SQT3;A0A7I2V2N7;A0A7I2V3B3;A0A7I2V4D9;A0A7I2V3R0;A0A7I2V522;A0A7I2V3Z8;A0A7I2V3M7;A0A7I2V583;A0A7I2YQB9	A0A7I2V412;Q9P0M6;A0A7I2YQD6;A0A7I2V423;A0A7I2YQR8;A0A7I2V6E9;Q5SQT3;A0A7I2V2N7	MacroH2A.2 histone;Core histone macro-H2A.2;Histone H2A	MACROH2A2;	tr|A0A7I2V412|A0A7I2V412_HUMAN MacroH2A.2 histone OS=Homo sapiens OX=9606 GN=MACROH2A2 PE=1 SV=1;sp|Q9P0M6|H2AW_HUMAN Core histone macro-H2A.2 OS=Homo sapiens OX=9606 GN=MACROH2A2 PE=1 SV=3;tr|A0A7I2YQD6|A0A7I2YQD6_HUMAN Histone H2A OS=Homo sapiens OX=9606	16	4	4	3	14	36.278	335	27.396	1	4	1	4	0	3	2.7	14	80024000	392510	80024000	3703100	0	3703100	203.878
A0A7I2V4E5;Q9Y4W2;A0A7I2V3Q3;A0A7I2V3R6;A0A7I2V653;A0A7I2YQI7;A0A7I2V5R7	A0A7I2V4E5;Q9Y4W2;A0A7I2V3Q3	LAS1 like ribosome biogenesis factor;Ribosomal biogenesis protein LAS1L;	LAS1L;	tr|A0A7I2V4E5|A0A7I2V4E5_HUMAN LAS1 like ribosome biogenesis factor OS=Homo sapiens OX=9606 GN=LAS1L PE=1 SV=1;sp|Q9Y4W2|LAS1L_HUMAN Ribosomal biogenesis protein LAS1L OS=Homo sapiens OX=9606 GN=LAS1L PE=1 SV=2;tr|A0A7I2V3Q3|A0A7I2V3Q3_HUMAN LAS1 like ribo	7	3	3	3	6.6	70.37	618	27.387	0	3	0	3	0	3	0	6.6	28964000	392510	28964000	762200	0	762200	73.7918
P28072;I3L3X7;A0A087X2I4	P28072;I3L3X7;A0A087X2I4	Proteasome subunit beta type-6;Proteasome 20S subunit beta 6 (Fragment);	PSMB6;	sp|P28072|PSB6_HUMAN Proteasome subunit beta type-6 OS=Homo sapiens OX=9606 GN=PSMB6 PE=1 SV=4;tr|I3L3X7|I3L3X7_HUMAN Proteasome 20S subunit beta 6 (Fragment) OS=Homo sapiens OX=9606 GN=PSMB6 PE=1 SV=1;tr|A0A087X2I4|A0A087X2I4_HUMAN Proteasome subunit beta	3	4	4	4	17.6	25.357	239	27.305	0	4	0	4	0	4	0	17.6	78160000	392510	78160000	7105500	0	7105500	199.129
A0A2R8YDQ9;A0A2R8Y6Y7;Q9P2R7;Q5T9Q5;Q5T9Q8;A0A0U1RQL1;A0A0U1RRI1;A0A0U1RQF8;A0A2R8Y5P6;A0A2R8Y6E6	A0A2R8YDQ9;A0A2R8Y6Y7;Q9P2R7;Q5T9Q5;Q5T9Q8	Succinate--CoA ligase [ADP-forming] subunit beta, mitochondrial	SUCLA2;	tr|A0A2R8YDQ9|A0A2R8YDQ9_HUMAN Succinate--CoA ligase [ADP-forming] subunit beta, mitochondrial OS=Homo sapiens OX=9606 GN=SUCLA2 PE=1 SV=1;tr|A0A2R8Y6Y7|A0A2R8Y6Y7_HUMAN Succinate--CoA ligase [ADP-forming] subunit beta, mitochondrial OS=Homo sapiens OX=960	10	4	4	4	9.6	43.841	405	27.237	0	4	0	4	0	4	0	9.6	12326000	392510	12326000	474090	0	474090	31.403
Q9HD33	Q9HD33	39S ribosomal protein L47, mitochondrial	MRPL47	sp|Q9HD33|RM47_HUMAN 39S ribosomal protein L47, mitochondrial OS=Homo sapiens OX=9606 GN=MRPL47 PE=1 SV=2	1	4	4	4	12.8	29.45	250	27.18	0	4	0	4	0	4	0	12.8	81634000	392510	81634000	2751000	0	2751000	207.979
Q8WUM0	Q8WUM0	Nuclear pore complex protein Nup133	NUP133	sp|Q8WUM0|NU133_HUMAN Nuclear pore complex protein Nup133 OS=Homo sapiens OX=9606 GN=NUP133 PE=1 SV=2	1	4	4	4	5.2	128.98	1156	27.156	0	4	0	4	0	4	0	5.2	69756000	392510	69756000	526440	0	526440	177.718
F8VZJ2;F8W0W4;A0A7I2V2K5;H0YHX9;A0A7I2V473;Q13765;E9PAV3;F8VNW4	F8VZJ2;F8W0W4;A0A7I2V2K5;H0YHX9;A0A7I2V473;Q13765;E9PAV3;F8VNW4	Nascent polypeptide associated complex subunit alpha;Nascent polypeptide associated complex subunit alpha (Fragment);	NACA;	tr|F8VZJ2|F8VZJ2_HUMAN Nascent polypeptide associated complex subunit alpha OS=Homo sapiens OX=9606 GN=NACA PE=1 SV=1;tr|F8W0W4|F8W0W4_HUMAN Nascent polypeptide associated complex subunit alpha (Fragment) OS=Homo sapiens OX=9606 GN=NACA PE=1 SV=1;tr|A0A7I2	8	3	3	3	30.9	15.016	136	27.133	0	3	0	3	0	3	0	30.9	79891000	392510	79891000	13315000	0	13315000	203.539
Q96CX2;Q68DU8	Q96CX2	BTB/POZ domain-containing protein KCTD12	KCTD12	sp|Q96CX2|KCD12_HUMAN BTB/POZ domain-containing protein KCTD12 OS=Homo sapiens OX=9606 GN=KCTD12 PE=1 SV=1	2	3	3	3	9.5	35.7	325	27.082	0	3	0	3	0	3	0	9.5	52192000	392510	52192000	3070100	0	3070100	132.97
K7EJE8;K7EKE6;P36776;K7ER27	K7EJE8;K7EKE6;P36776;K7ER27	Lon protease homolog, mitochondrial;	LONP1;	tr|K7EJE8|K7EJE8_HUMAN Lon protease homolog, mitochondrial OS=Homo sapiens OX=9606 GN=LONP1 PE=1 SV=1;tr|K7EKE6|K7EKE6_HUMAN Lon protease homolog, mitochondrial OS=Homo sapiens OX=9606 GN=LONP1 PE=1 SV=1;sp|P36776|LONM_HUMAN Lon protease homolog, mitochond	4	4	4	4	6.3	93.296	829	27.058	1	3	1	3	1	3	1.3	4.9	85223000	392510	85223000	395250	0	395250	217.123
F8W930;Q9Y6M1	F8W930;Q9Y6M1	Insulin like growth factor 2 mRNA binding protein 2;Insulin-like growth factor 2 mRNA-binding protein 2	IGF2BP2	tr|F8W930|F8W930_HUMAN Insulin like growth factor 2 mRNA binding protein 2 OS=Homo sapiens OX=9606 GN=IGF2BP2 PE=1 SV=1;sp|Q9Y6M1|IF2B2_HUMAN Insulin-like growth factor 2 mRNA-binding protein 2 OS=Homo sapiens OX=9606 GN=IGF2BP2 PE=1 SV=2	2	5	4	4	11.7	66.785	605	27.047	1	5	0	4	0	4	2.1	11.7	40685000	392510	40685000	911440	0	911440	103.653
Q9UHV9	Q9UHV9	Prefoldin subunit 2	PFDN2	sp|Q9UHV9|PFD2_HUMAN Prefoldin subunit 2 OS=Homo sapiens OX=9606 GN=PFDN2 PE=1 SV=1	1	2	2	2	16.9	16.648	154	26.99	0	2	0	2	0	2	0	16.9	51820000	392510	51820000	4318400	0	4318400	132.022
Q14558;C9JNQ3;C9JKT9;C9JUN4;C9J168;B4DP31	Q14558;C9JNQ3	Phosphoribosyl pyrophosphate synthase-associated protein 1;Phosphoribosyl pyrophosphate synthetase associated protein 1 (Fragment)	PRPSAP1	sp|Q14558|KPRA_HUMAN Phosphoribosyl pyrophosphate synthase-associated protein 1 OS=Homo sapiens OX=9606 GN=PRPSAP1 PE=1 SV=2;tr|C9JNQ3|C9JNQ3_HUMAN Phosphoribosyl pyrophosphate synthetase associated protein 1 (Fragment) OS=Homo sapiens OX=9606 GN=PRPSAP1 P	6	4	4	4	14.6	39.393	356	26.903	0	4	0	4	0	4	0	14.6	11249000	392510	11249000	468730	0	468730	28.6591
P78406;E9PPG9;E9PQ57;B0QZ37;B0QZ36	P78406;E9PPG9;E9PQ57	mRNA export factor RAE1;Ribonucleic acid export 1	RAE1;	sp|P78406|RAE1L_HUMAN mRNA export factor RAE1 OS=Homo sapiens OX=9606 GN=RAE1 PE=1 SV=1;tr|E9PPG9|E9PPG9_HUMAN Ribonucleic acid export 1 OS=Homo sapiens OX=9606 GN=RAE1 PE=1 SV=1;tr|E9PQ57|E9PQ57_HUMAN Ribonucleic acid export 1 OS=Homo sapiens OX=9606 GN=R	5	4	4	4	13	40.968	368	26.896	0	4	0	4	0	4	0	13	35521000	392510	35521000	449320	0	449320	90.4971
A0A8Q3SIG7;A0A8V8TM87;A0A8V8TM61;F5H578;A0A7N4I394;O75400	A0A8Q3SIG7;A0A8V8TM87;A0A8V8TM61;F5H578;A0A7N4I394;O75400	Pre-mRNA processing factor 40 homolog A;	PRPF40A;	tr|A0A8Q3SIG7|A0A8Q3SIG7_HUMAN Pre-mRNA processing factor 40 homolog A OS=Homo sapiens OX=9606 GN=PRPF40A PE=1 SV=1;tr|A0A8V8TM87|A0A8V8TM87_HUMAN Pre-mRNA processing factor 40 homolog A OS=Homo sapiens OX=9606 GN=PRPF40A PE=1 SV=1;tr|A0A8V8TM61|A0A8V8TM61	6	3	3	3	4.6	104.36	915	26.846	0	3	0	3	0	3	0	4.6	66943000	392510	66943000	773480	0	773480	170.551
P06702	P06702	Protein S100-A9	S100A9	sp|P06702|S10A9_HUMAN Protein S100-A9 OS=Homo sapiens OX=9606 GN=S100A9 PE=1 SV=1	1	3	3	3	31.6	13.242	114	26.817	2	3	2	3	2	3	24.6	31.6	210060000	22763000	187300000	1455800	2529200	1455800	8.22827
Q86Y56;E9PGY2;H0Y650	Q86Y56;E9PGY2;H0Y650	Dynein axonemal assembly factor 5;	DNAAF5;	sp|Q86Y56|DAAF5_HUMAN Dynein axonemal assembly factor 5 OS=Homo sapiens OX=9606 GN=DNAAF5 PE=1 SV=4;tr|E9PGY2|E9PGY2_HUMAN Dynein axonemal assembly factor 5 OS=Homo sapiens OX=9606 GN=DNAAF5 PE=1 SV=1;tr|H0Y650|H0Y650_HUMAN Dynein axonemal assembly factor	3	4	4	4	6	93.52	855	26.783	0	4	0	4	0	4	0	6	19543000	392510	19543000	211380	0	211380	49.7898
O75717	O75717	WD repeat and HMG-box DNA-binding protein 1	WDHD1	sp|O75717|WDHD1_HUMAN WD repeat and HMG-box DNA-binding protein 1 OS=Homo sapiens OX=9606 GN=WDHD1 PE=1 SV=1	1	4	4	4	5	125.97	1129	26.767	0	4	0	4	0	4	0	5	33769000	392510	33769000	331400	0	331400	86.0335
A0A499FI31;Q15020	A0A499FI31;Q15020	Spliceosome associated factor 3, U4/U6 recycling protein;Squamous cell carcinoma antigen recognized by T-cells 3	SART3	tr|A0A499FI31|A0A499FI31_HUMAN Spliceosome associated factor 3, U4/U6 recycling protein OS=Homo sapiens OX=9606 GN=SART3 PE=1 SV=1;sp|Q15020|SART3_HUMAN Squamous cell carcinoma antigen recognized by T-cells 3 OS=Homo sapiens OX=9606 GN=SART3 PE=1 SV=1	2	4	4	4	5.6	111.96	981	26.76	0	4	0	4	0	4	0	5.6	85212000	392510	85212000	332060	0	332060	217.095
P11802;F8VYH9;F8VTV8;F8VWX7;F8W1L8;F8VZZ0;F8VZ51;Q96BE9;F8VXD2;F8VYY1	P11802;F8VYH9;F8VTV8;F8VWX7;F8W1L8;F8VZZ0;F8VZ51	Cyclin-dependent kinase 4;Cyclin dependent kinase 4 (Fragment);Cyclin dependent kinase 4	CDK4;	sp|P11802|CDK4_HUMAN Cyclin-dependent kinase 4 OS=Homo sapiens OX=9606 GN=CDK4 PE=1 SV=2;tr|F8VYH9|F8VYH9_HUMAN Cyclin dependent kinase 4 (Fragment) OS=Homo sapiens OX=9606 GN=CDK4 PE=1 SV=1;tr|F8VTV8|F8VTV8_HUMAN Cyclin dependent kinase 4 OS=Homo sapiens	10	5	4	4	18.8	33.729	303	26.758	0	5	0	4	0	4	0	18.8	77134000	392510	77134000	919340	0	919340	196.515
P68402;J3KNE3	P68402	Platelet-activating factor acetylhydrolase IB subunit alpha2	PAFAH1B2	sp|P68402|PA1B2_HUMAN Platelet-activating factor acetylhydrolase IB subunit alpha2 OS=Homo sapiens OX=9606 GN=PAFAH1B2 PE=1 SV=1	2	3	3	3	15.3	25.569	229	26.69	0	3	0	3	0	3	0	15.3	156260000	392510	156260000	7361000	0	7361000	398.105
A0A8I5KNU9;A0A8I5KS72;A0A8I5KW33;A0A8I5KT88;P30101;A0A8I5KRV3;A0A8I5KPY2;A0A8I5KXC9;A0A8I5KW00;A0A8I5QKQ5	A0A8I5KNU9;A0A8I5KS72;A0A8I5KW33;A0A8I5KT88;P30101;A0A8I5KRV3;A0A8I5KPY2;A0A8I5KXC9;A0A8I5KW00;A0A8I5QKQ5	protein disulfide-isomerase;Protein disulfide-isomerase;	PDIA3;	tr|A0A8I5KNU9|A0A8I5KNU9_HUMAN protein disulfide-isomerase OS=Homo sapiens OX=9606 GN=PDIA3 PE=1 SV=1;tr|A0A8I5KS72|A0A8I5KS72_HUMAN Protein disulfide-isomerase OS=Homo sapiens OX=9606 GN=PDIA3 PE=1 SV=1;tr|A0A8I5KW33|A0A8I5KW33_HUMAN Protein disulfide-iso	10	4	4	4	7.4	51.774	462	26.688	0	4	0	4	0	4	0	7.4	40762000	392510	40762000	644540	0	644540	103.85
Q14444;E9PLA9;G3V153	Q14444;E9PLA9;G3V153	Caprin-1;Cell cycle associated protein 1 (Fragment);Cell cycle associated protein 1	CAPRIN1;	sp|Q14444|CAPR1_HUMAN Caprin-1 OS=Homo sapiens OX=9606 GN=CAPRIN1 PE=1 SV=2;tr|E9PLA9|E9PLA9_HUMAN Cell cycle associated protein 1 (Fragment) OS=Homo sapiens OX=9606 GN=CAPRIN1 PE=1 SV=1;tr|G3V153|G3V153_HUMAN Cell cycle associated protein 1 OS=Homo sapien	3	4	4	4	5.4	78.365	709	26.687	2	3	2	3	2	3	2.8	4.2	62638000	12956000	49682000	2723400	563310	2160100	3.83467
O43719;Q5H919;Q5H918	O43719;Q5H919;Q5H918	HIV Tat-specific factor 1;HIV-1 Tat specific factor 1 (Fragment);	HTATSF1;	sp|O43719|HTSF1_HUMAN HIV Tat-specific factor 1 OS=Homo sapiens OX=9606 GN=HTATSF1 PE=1 SV=1;tr|Q5H919|Q5H919_HUMAN HIV-1 Tat specific factor 1 (Fragment) OS=Homo sapiens OX=9606 GN=HTATSF1 PE=1 SV=1;tr|Q5H918|Q5H918_HUMAN HIV-1 Tat specific factor 1 (Frag	3	4	4	4	5.6	85.852	755	26.67	0	4	0	4	0	4	0	5.6	132850000	392510	132850000	953160	0	953160	338.463
P39656;A0A0C4DGS1;U3KQ84	P39656;A0A0C4DGS1;U3KQ84	Dolichyl-diphosphooligosaccharide--protein glycosyltransferase 48 kDa subunit	DDOST;	sp|P39656|OST48_HUMAN Dolichyl-diphosphooligosaccharide--protein glycosyltransferase 48 kDa subunit OS=Homo sapiens OX=9606 GN=DDOST PE=1 SV=4;tr|A0A0C4DGS1|A0A0C4DGS1_HUMAN Dolichyl-diphosphooligosaccharide--protein glycosyltransferase 48 kDa subunit OS=H	3	4	4	4	8.1	50.8	456	26.596	1	4	1	4	1	4	2	8.1	93803000	6178900	87624000	2858000	228850	2629100	14.1812
A0A0J9YYL3;A0A0J9YXJ8;A0A0J9YVP6;A0A0J9YXX5;Q9UHX1;A0A0J9YVR6;E9PQ56;A0A0J9YWM1;H0YEM1;H0YCP8;E9PL19;E9PMU7;E9PN18	A0A0J9YYL3;A0A0J9YXJ8;A0A0J9YVP6;A0A0J9YXX5;Q9UHX1;A0A0J9YVR6;E9PQ56;A0A0J9YWM1;H0YEM1;H0YCP8	Poly(U)-binding-splicing factor PUF60 (Fragment);	PUF60;	tr|A0A0J9YYL3|A0A0J9YYL3_HUMAN Poly(U)-binding-splicing factor PUF60 (Fragment) OS=Homo sapiens OX=9606 GN=PUF60 PE=1 SV=1;tr|A0A0J9YXJ8|A0A0J9YXJ8_HUMAN Poly(U)-binding-splicing factor PUF60 (Fragment) OS=Homo sapiens OX=9606 GN=PUF60 PE=1 SV=1;tr|A0A0J9Y	13	4	4	4	13.3	54.626	505	26.368	0	4	0	4	0	4	0	13.3	73784000	392510	73784000	1520600	0	1520600	187.98
Q99575;E5RK39	Q99575	Ribonucleases P/MRP protein subunit POP1	POP1	sp|Q99575|POP1_HUMAN Ribonucleases P/MRP protein subunit POP1 OS=Homo sapiens OX=9606 GN=POP1 PE=1 SV=2	2	4	4	4	5.5	114.71	1024	26.29	0	4	0	4	0	4	0	5.5	13675000	392510	13675000	220570	0	220570	34.8399
O95373	O95373	Importin-7	IPO7	sp|O95373|IPO7_HUMAN Importin-7 OS=Homo sapiens OX=9606 GN=IPO7 PE=1 SV=1	1	3	3	3	3.8	119.52	1038	26.265	0	3	0	3	0	3	0	3.8	65111000	392510	65111000	738960	0	738960	165.884
P51970	P51970	NADH dehydrogenase [ubiquinone] 1 alpha subcomplex subunit 8	NDUFA8	sp|P51970|NDUA8_HUMAN NADH dehydrogenase [ubiquinone] 1 alpha subcomplex subunit 8 OS=Homo sapiens OX=9606 GN=NDUFA8 PE=1 SV=3	1	4	4	4	26.7	20.105	172	26.243	1	3	1	3	1	3	4.7	22.1	79806000	7437600	72368000	1451400	619800	831610	9.73002
Q9UBF2	Q9UBF2	Coatomer subunit gamma-2	COPG2	sp|Q9UBF2|COPG2_HUMAN Coatomer subunit gamma-2 OS=Homo sapiens OX=9606 GN=COPG2 PE=1 SV=1	1	6	3	3	7.2	97.621	871	26.164	0	6	0	3	0	3	0	7.2	57161000	392510	57161000	479510	0	479510	145.629
H0Y8U5;Q13363;D6RAX2;E7ESU7;H0Y8W7;E9PGB1;H0Y9M9;E7EUB3	H0Y8U5;Q13363;D6RAX2;E7ESU7;H0Y8W7	C-terminal binding protein 1;C-terminal-binding protein 1;C-terminal binding protein 1 (Fragment)	CTBP1;	tr|H0Y8U5|H0Y8U5_HUMAN C-terminal binding protein 1 OS=Homo sapiens OX=9606 GN=CTBP1 PE=1 SV=2;sp|Q13363|CTBP1_HUMAN C-terminal-binding protein 1 OS=Homo sapiens OX=9606 GN=CTBP1 PE=1 SV=2;tr|D6RAX2|D6RAX2_HUMAN C-terminal binding protein 1 (Fragment) OS=H	8	6	4	4	16.5	46.492	430	26.099	1	6	0	4	0	4	1.9	16.5	65209000	392510	65209000	1596200	0	1596200	166.133
Q96H79	Q96H79	Zinc finger CCCH-type antiviral protein 1-like	ZC3HAV1L	sp|Q96H79|ZCCHL_HUMAN Zinc finger CCCH-type antiviral protein 1-like OS=Homo sapiens OX=9606 GN=ZC3HAV1L PE=1 SV=2	1	4	4	4	17.7	32.962	300	26.029	0	4	0	4	0	4	0	17.7	48199000	392510	48199000	2008800	0	2008800	122.797
A6NJD9;A8MVT4;A8MYK1;Q16540;H7C2P7	A6NJD9;A8MVT4;A8MYK1;Q16540;H7C2P7	Mitochondrial ribosomal protein L23;	MRPL23;	tr|A6NJD9|A6NJD9_HUMAN Mitochondrial ribosomal protein L23 OS=Homo sapiens OX=9606 GN=MRPL23 PE=1 SV=1;tr|A8MVT4|A8MVT4_HUMAN Mitochondrial ribosomal protein L23 OS=Homo sapiens OX=9606 GN=MRPL23 PE=1 SV=1;tr|A8MYK1|A8MYK1_HUMAN Mitochondrial ribosomal pro	5	3	3	3	18.4	18.529	163	26.028	0	3	0	3	0	3	0	18.4	70477000	392510	70477000	5421300	0	5421300	179.555
P58546;C9JL85	P58546;C9JL85	Myotrophin	MTPN	sp|P58546|MTPN_HUMAN Myotrophin OS=Homo sapiens OX=9606 GN=MTPN PE=1 SV=2;tr|C9JL85|C9JL85_HUMAN Myotrophin OS=Homo sapiens OX=9606 GN=MTPN PE=1 SV=1	2	3	3	3	46.6	12.895	118	25.956	0	3	0	3	0	3	0	46.6	147000000	392510	147000000	12028000	0	12028000	374.513
P30566;A0A7P0Z472;A0A7P0T9A7;A0A096LNY6;A0A1B0GTJ7;A0A096LNY5;A0A1B0GWJ0;A0A7P0T8E4;A0A0A6YY92;A0A1B0GTG9;A0A1B0GWF8;A0A096LP92;A0A096LNY4;A0A096LPA2;A0A096LP72;A0A1W2PRX2;B4DEP1	P30566;A0A7P0Z472;A0A7P0T9A7;A0A096LNY6;A0A1B0GTJ7;A0A096LNY5;A0A1B0GWJ0;A0A7P0T8E4;A0A0A6YY92;A0A1B0GTG9;A0A1B0GWF8;A0A096LP92;A0A096LNY4	Adenylosuccinate lyase	ADSL;	sp|P30566|PUR8_HUMAN Adenylosuccinate lyase OS=Homo sapiens OX=9606 GN=ADSL PE=1 SV=2;tr|A0A7P0Z472|A0A7P0Z472_HUMAN Adenylosuccinate lyase OS=Homo sapiens OX=9606 GN=ADSL PE=1 SV=1;tr|A0A7P0T9A7|A0A7P0T9A7_HUMAN Adenylosuccinate lyase OS=Homo sapiens OX=9	17	4	4	4	10.3	54.889	484	25.705	0	4	0	4	0	4	0	10.3	77994000	392510	77994000	2052900	0	2052900	198.706
Q9H7B2;Q5VXN0	Q9H7B2;Q5VXN0	Ribosome production factor 2 homolog;Ribosome production factor 2 homolog (Fragment)	RPF2	sp|Q9H7B2|RPF2_HUMAN Ribosome production factor 2 homolog OS=Homo sapiens OX=9606 GN=RPF2 PE=1 SV=2;tr|Q5VXN0|Q5VXN0_HUMAN Ribosome production factor 2 homolog (Fragment) OS=Homo sapiens OX=9606 GN=RPF2 PE=1 SV=1	2	4	4	4	15.7	35.582	306	25.696	0	4	0	4	0	4	0	15.7	64499000	392510	64499000	308750	0	308750	164.324
O60493	O60493	Sorting nexin-3	SNX3	sp|O60493|SNX3_HUMAN Sorting nexin-3 OS=Homo sapiens OX=9606 GN=SNX3 PE=1 SV=3	1	4	4	4	23.5	18.762	162	25.488	0	4	0	4	0	4	0	23.5	101340000	392510	101340000	4212000	0	4212000	258.185
F8VR84;F8VQQ3;Q9HB07;H3BPH3	F8VR84;F8VQQ3;Q9HB07	MYG1 exonuclease	MYG1	tr|F8VR84|F8VR84_HUMAN MYG1 exonuclease OS=Homo sapiens OX=9606 GN=MYG1 PE=1 SV=1;tr|F8VQQ3|F8VQQ3_HUMAN MYG1 exonuclease OS=Homo sapiens OX=9606 GN=MYG1 PE=1 SV=1;sp|Q9HB07|MYG1_HUMAN MYG1 exonuclease OS=Homo sapiens OX=9606 GN=MYG1 PE=1 SV=3	4	3	3	3	15	24.058	213	25.486	0	3	0	3	0	3	0	15	35655000	392510	35655000	1531800	0	1531800	90.8384
A0A087WWI6;A0A8I5KRG1;P61962;A0A8I5KT41;A0A8I5KQ63;A0A8I5KTU5;A0A8I5QKQ1;A0A8I5KX45;A0A8I5KXF0;A0A8I5KY66	A0A087WWI6;A0A8I5KRG1;P61962;A0A8I5KT41;A0A8I5KQ63;A0A8I5KTU5;A0A8I5QKQ1	DDB1 and CUL4 associated factor 7;	DCAF7;	tr|A0A087WWI6|A0A087WWI6_HUMAN DDB1 and CUL4 associated factor 7 OS=Homo sapiens OX=9606 GN=DCAF7 PE=1 SV=7;tr|A0A8I5KRG1|A0A8I5KRG1_HUMAN DDB1 and CUL4 associated factor 7 OS=Homo sapiens OX=9606 GN=DCAF7 PE=1 SV=1;sp|P61962|DCAF7_HUMAN DDB1- and CUL4-ass	10	4	4	4	16	33.985	300	25.485	0	4	0	4	0	4	0	16	48523000	392510	48523000	1807100	0	1807100	123.622
A0A1W2PNX8;Q9H3U1	A0A1W2PNX8;Q9H3U1	Unc-45 myosin chaperone A;Protein unc-45 homolog A	UNC45A	tr|A0A1W2PNX8|A0A1W2PNX8_HUMAN Unc-45 myosin chaperone A OS=Homo sapiens OX=9606 GN=UNC45A PE=1 SV=1;sp|Q9H3U1|UN45A_HUMAN Protein unc-45 homolog A OS=Homo sapiens OX=9606 GN=UNC45A PE=1 SV=1	2	4	4	4	4.5	118.39	1084	25.448	0	4	0	4	0	4	0	4.5	29230000	392510	29230000	436270	0	436270	74.4694
H0Y8X4;O43598	H0Y8X4;O43598	2-deoxynucleoside 5-phosphate N-hydrolase 1 (Fragment);2-deoxynucleoside 5-phosphate N-hydrolase 1	DNPH1	tr|H0Y8X4|H0Y8X4_HUMAN 2-deoxynucleoside 5-phosphate N-hydrolase 1 (Fragment) OS=Homo sapiens OX=9606 GN=DNPH1 PE=1 SV=1;sp|O43598|DNPH1_HUMAN 2-deoxynucleoside 5-phosphate N-hydrolase 1 OS=Homo sapiens OX=9606 GN=DNPH1 PE=1 SV=1	2	3	3	3	18.9	25.868	243	25.397	1	3	1	3	1	3	4.5	18.9	113060000	8140200	104920000	1526500	542680	1526500	12.8891
A6NDG6	A6NDG6	Glycerol-3-phosphate phosphatase	PGP	sp|A6NDG6|PGP_HUMAN Glycerol-3-phosphate phosphatase OS=Homo sapiens OX=9606 GN=PGP PE=1 SV=1	1	4	4	4	13.7	34.006	321	25.342	0	4	0	4	0	4	0	13.7	46998000	392510	46998000	2473600	0	2473600	119.737
A0A7I2YQA8;A0A7I2YQQ0;A0A7I2V5D0;P26358;A0A7I2V5F6;A0A7I2V311;A0A7I2V5F1;A0A7I2V490;K7ENW7	A0A7I2YQA8;A0A7I2YQQ0;A0A7I2V5D0;P26358;A0A7I2V5F6;A0A7I2V311;A0A7I2V5F1;A0A7I2V490	DNA (cytosine-5)-methyltransferase;	DNMT1;	tr|A0A7I2YQA8|A0A7I2YQA8_HUMAN DNA (cytosine-5)-methyltransferase OS=Homo sapiens OX=9606 GN=DNMT1 PE=1 SV=1;tr|A0A7I2YQQ0|A0A7I2YQQ0_HUMAN DNA (cytosine-5)-methyltransferase OS=Homo sapiens OX=9606 GN=DNMT1 PE=1 SV=1;tr|A0A7I2V5D0|A0A7I2V5D0_HUMAN DNA (cy	9	4	4	4	2.6	179.16	1577	25.164	0	4	0	4	0	4	0	2.6	21945000	392510	21945000	246580	0	246580	55.9094
Q7L576;A0A087WVZ5	Q7L576;A0A087WVZ5	Cytoplasmic FMR1-interacting protein 1;Cytoplasmic FMR1-interacting protein	CYFIP1	sp|Q7L576|CYFP1_HUMAN Cytoplasmic FMR1-interacting protein 1 OS=Homo sapiens OX=9606 GN=CYFIP1 PE=1 SV=1;tr|A0A087WVZ5|A0A087WVZ5_HUMAN Cytoplasmic FMR1-interacting protein OS=Homo sapiens OX=9606 GN=CYFIP1 PE=1 SV=2	2	4	4	1	3.5	145.18	1253	24.98	0	4	0	4	0	1	0	3.5	58177000	392510	58177000	601640	0	601640	148.218
Q13200;H7C2Q3	Q13200	26S proteasome non-ATPase regulatory subunit 2	PSMD2	sp|Q13200|PSMD2_HUMAN 26S proteasome non-ATPase regulatory subunit 2 OS=Homo sapiens OX=9606 GN=PSMD2 PE=1 SV=3	2	3	3	3	4.6	100.2	908	24.91	1	3	1	3	1	3	1.7	4.6	72747000	392510	72747000	1276300	0	1276300	185.338
P78417;Q5TA02;Q5TA01	P78417;Q5TA02;Q5TA01	Glutathione S-transferase omega-1;Glutathione S-transferase omega (Fragment);	GSTO1;	sp|P78417|GSTO1_HUMAN Glutathione S-transferase omega-1 OS=Homo sapiens OX=9606 GN=GSTO1 PE=1 SV=2;tr|Q5TA02|Q5TA02_HUMAN Glutathione S-transferase omega (Fragment) OS=Homo sapiens OX=9606 GN=GSTO1 PE=1 SV=1;tr|Q5TA01|Q5TA01_HUMAN Glutathione S-transferase	3	4	4	4	15.4	27.566	241	24.887	0	4	0	4	0	4	0	15.4	37255000	392510	37255000	2483600	0	2483600	94.9148
A0A8V8TLX9;O00165;A0A8V8TKG6;A0A8V8TKI6;A0A8V8TKG3;E9PIQ7;Q5VYD6;A0A8V8TLZ3;A0A8V8TKI8	A0A8V8TLX9;O00165;A0A8V8TKG6;A0A8V8TKI6;A0A8V8TKG3;E9PIQ7;Q5VYD6	HCLS1-associated protein X-1;	HAX1;	tr|A0A8V8TLX9|A0A8V8TLX9_HUMAN HCLS1-associated protein X-1 OS=Homo sapiens OX=9606 GN=HAX1 PE=1 SV=1;sp|O00165|HAX1_HUMAN HCLS1-associated protein X-1 OS=Homo sapiens OX=9606 GN=HAX1 PE=1 SV=2;tr|A0A8V8TKG6|A0A8V8TKG6_HUMAN HCLS1 associated protein X-1 (F	9	4	4	4	15.6	31.281	276	24.863	0	4	0	4	0	4	0	15.6	64610000	392510	64610000	1936900	0	1936900	164.607
E9PC15;A0A3B3ITD0;Q53H12;A0A3B3ITX7;E9PG39;A0A3B3ISY9;A0A3B3ISZ0;A0A3B3IUC9;A0A3B3ITV0;A0A3B3IS09;A0A0G2JLG5	E9PC15;A0A3B3ITD0;Q53H12;A0A3B3ITX7;E9PG39;A0A3B3ISY9;A0A3B3ISZ0;A0A3B3IUC9;A0A3B3ITV0	Acylglycerol kinase, mitochondrial;	AGK;	tr|E9PC15|E9PC15_HUMAN Acylglycerol kinase, mitochondrial OS=Homo sapiens OX=9606 GN=AGK PE=1 SV=1;tr|A0A3B3ITD0|A0A3B3ITD0_HUMAN Acylglycerol kinase, mitochondrial OS=Homo sapiens OX=9606 GN=AGK PE=1 SV=1;sp|Q53H12|AGK_HUMAN Acylglycerol kinase, mitochond	11	4	4	4	10.4	43.796	394	24.848	0	4	0	4	0	4	0	10.4	28976000	392510	28976000	1317100	0	1317100	73.8223
Q9NZT1	Q9NZT1	Calmodulin-like protein 5	CALML5	sp|Q9NZT1|CALL5_HUMAN Calmodulin-like protein 5 OS=Homo sapiens OX=9606 GN=CALML5 PE=1 SV=2	1	3	3	3	15.1	15.892	146	24.797	2	3	2	3	2	3	15.1	15.1	106920000	26522000	80398000	11880000	2946900	8933100	3.03137
P04844;Q5JYR7;Q5JYR4	P04844;Q5JYR7	Dolichyl-diphosphooligosaccharide--protein glycosyltransferase subunit 2;Dolichyl-diphosphooligosaccharide--protein glycosyltransferase subunit 2 (Fragment)	RPN2;	sp|P04844|RPN2_HUMAN Dolichyl-diphosphooligosaccharide--protein glycosyltransferase subunit 2 OS=Homo sapiens OX=9606 GN=RPN2 PE=1 SV=3;tr|Q5JYR7|Q5JYR7_HUMAN Dolichyl-diphosphooligosaccharide--protein glycosyltransferase subunit 2 (Fragment) OS=Homo sapie	3	3	3	3	5.1	69.283	631	24.796	0	3	0	3	0	3	0	5.1	67066000	392510	67066000	2579400	0	2579400	170.864
A0A7I2V641;A0A7I2V2K8;A0A7P0MW50;A0A7I2YQY1;A0A7I2V262;A0A087WW66;A0A7I2V5C8;A0A7I2V523;Q99460;A0A7I2YQI9;A0A7I2V4X0;A0A7I2V479;A0A7I2V491	A0A7I2V641;A0A7I2V2K8;A0A7P0MW50;A0A7I2YQY1;A0A7I2V262;A0A087WW66;A0A7I2V5C8;A0A7I2V523;Q99460;A0A7I2YQI9;A0A7I2V4X0;A0A7I2V479	26S proteasome non-ATPase regulatory subunit 1;	PSMD1;	tr|A0A7I2V641|A0A7I2V641_HUMAN 26S proteasome non-ATPase regulatory subunit 1 OS=Homo sapiens OX=9606 GN=PSMD1 PE=1 SV=1;tr|A0A7I2V2K8|A0A7I2V2K8_HUMAN 26S proteasome non-ATPase regulatory subunit 1 OS=Homo sapiens OX=9606 GN=PSMD1 PE=1 SV=1;tr|A0A7P0MW50|	13	3	3	3	4.9	90.581	817	24.793	0	3	0	3	0	3	0	4.9	17155000	392510	17155000	191980	0	191980	43.7059
H0Y2Y8;Q15942;C9JJK5;H7C3D3	H0Y2Y8;Q15942;C9JJK5	Zyxin (Fragment);Zyxin	ZYX	tr|H0Y2Y8|H0Y2Y8_HUMAN Zyxin (Fragment) OS=Homo sapiens OX=9606 GN=ZYX PE=1 SV=1;sp|Q15942|ZYX_HUMAN Zyxin OS=Homo sapiens OX=9606 GN=ZYX PE=1 SV=1;tr|C9JJK5|C9JJK5_HUMAN Zyxin (Fragment) OS=Homo sapiens OX=9606 GN=ZYX PE=1 SV=1	4	3	3	3	8.7	57.643	540	24.749	0	3	0	3	0	3	0	8.7	30028000	392510	30028000	822000	0	822000	76.5025
G5E9W7;H7C5L9;A0A8I5KYF1;A0A8I5KSY5;A0A7P0MKV3;P82650;A0A8I5KQR7;H7C5F2;H7C5H3;A0A8I5KX02	G5E9W7;H7C5L9;A0A8I5KYF1;A0A8I5KSY5;A0A7P0MKV3;P82650;A0A8I5KQR7;H7C5F2;H7C5H3	Mitochondrial ribosomal protein S22;	MRPS22;	tr|G5E9W7|G5E9W7_HUMAN Mitochondrial ribosomal protein S22 OS=Homo sapiens OX=9606 GN=MRPS22 PE=1 SV=2;tr|H7C5L9|H7C5L9_HUMAN Mitochondrial ribosomal protein S22 OS=Homo sapiens OX=9606 GN=MRPS22 PE=1 SV=2;tr|A0A8I5KYF1|A0A8I5KYF1_HUMAN Mitochondrial ribos	10	3	3	3	12.1	33.528	290	24.62	1	3	1	3	1	3	4.1	12.1	57706000	7536900	50169000	1864200	358900	1505300	6.65645
C9JIF9;P13798;C9JLK2;H7C393;H7C1U0	C9JIF9;P13798;C9JLK2;H7C393;H7C1U0	Acylamino-acid-releasing enzyme;	APEH;	tr|C9JIF9|C9JIF9_HUMAN Acylamino-acid-releasing enzyme OS=Homo sapiens OX=9606 GN=APEH PE=1 SV=1;sp|P13798|ACPH_HUMAN Acylamino-acid-releasing enzyme OS=Homo sapiens OX=9606 GN=APEH PE=1 SV=4;tr|C9JLK2|C9JLK2_HUMAN Acylaminoacyl-peptide hydrolase (Fragment	5	4	4	4	4.7	81.673	737	24.599	0	4	0	4	0	4	0	4.7	28983000	392510	28983000	828090	0	828090	73.8402
O43663;H0YL53;H0YM42	O43663;H0YL53	Protein regulator of cytokinesis 1;Protein regulator of cytokinesis 1 (Fragment)	PRC1	sp|O43663|PRC1_HUMAN Protein regulator of cytokinesis 1 OS=Homo sapiens OX=9606 GN=PRC1 PE=1 SV=2;tr|H0YL53|H0YL53_HUMAN Protein regulator of cytokinesis 1 (Fragment) OS=Homo sapiens OX=9606 GN=PRC1 PE=1 SV=1	3	4	4	4	8.4	71.606	620	24.514	0	4	0	4	0	4	0	8.4	48943000	392510	48943000	536230	0	536230	124.692
A0A087WTV6;Q96C36;J3KR12	A0A087WTV6;Q96C36;J3KR12	pyrroline-5-carboxylate reductase;Pyrroline-5-carboxylate reductase 2;	PYCR2;	tr|A0A087WTV6|A0A087WTV6_HUMAN pyrroline-5-carboxylate reductase OS=Homo sapiens OX=9606 GN=PYCR2 PE=1 SV=1;sp|Q96C36|P5CR2_HUMAN Pyrroline-5-carboxylate reductase 2 OS=Homo sapiens OX=9606 GN=PYCR2 PE=1 SV=1;tr|J3KR12|J3KR12_HUMAN pyrroline-5-carboxylate	3	5	4	4	22	25.868	246	24.476	0	5	0	4	0	4	0	22	43484000	392510	43484000	1591400	0	1591400	110.784
H0YDN1;A0A8I5KSD5;A0A8I5KUE3;A0A8I5KYZ1;E9PMV1;Q15149	H0YDN1;A0A8I5KSD5;A0A8I5KUE3;A0A8I5KYZ1;E9PMV1;Q15149	Plectin;	PLEC;	tr|H0YDN1|H0YDN1_HUMAN Plectin OS=Homo sapiens OX=9606 GN=PLEC PE=1 SV=9;tr|A0A8I5KSD5|A0A8I5KSD5_HUMAN Plectin OS=Homo sapiens OX=9606 GN=PLEC PE=1 SV=1;tr|A0A8I5KUE3|A0A8I5KUE3_HUMAN Plectin OS=Homo sapiens OX=9606 GN=PLEC PE=1 SV=1;tr|A0A8I5KYZ1|A0A8I5K	6	4	4	3	1.4	388.03	3447	24.455	0	4	0	4	0	3	0	1.4	45630000	392510	45630000	53605	0	53605	116.252
P25325;B1AH49	P25325;B1AH49	3-mercaptopyruvate sulfurtransferase;Mercaptopyruvate sulfurtransferase	MPST	sp|P25325|THTM_HUMAN 3-mercaptopyruvate sulfurtransferase OS=Homo sapiens OX=9606 GN=MPST PE=1 SV=3;tr|B1AH49|B1AH49_HUMAN Mercaptopyruvate sulfurtransferase OS=Homo sapiens OX=9606 GN=MPST PE=1 SV=1	2	3	3	3	17.2	33.178	297	24.43	0	3	0	3	0	3	0	17.2	40212000	392510	40212000	1279300	0	1279300	102.448
O60783	O60783	28S ribosomal protein S14, mitochondrial	MRPS14	sp|O60783|RT14_HUMAN 28S ribosomal protein S14, mitochondrial OS=Homo sapiens OX=9606 GN=MRPS14 PE=1 SV=1	1	3	3	3	28.9	15.139	128	24.414	1	3	1	3	1	3	10.2	28.9	78398000	9467300	68930000	4366400	1051900	4366400	7.28085
P60228;A0A7I2V4G3;A0A7I2V3I0;A0A7I2V2H9;A0A7I2V2W0;A0A7I2V5Z6;A0A7I2V3I2;H0YBP5;A0A7I2V3S3;A0A7I2V570;A0A7I2V4B4;A0A7I2V3W9;A0A161SXE1;B3KW56;H0YBR5;A0A7I2V429;E5RHS5;A0A7I2V2Q9;H0YAW4;E5RII3;E5RGA2;A0A7I2V2S9;A0A7I2V5P9;E5RJ25;E5RIP5	P60228;A0A7I2V4G3;A0A7I2V3I0;A0A7I2V2H9;A0A7I2V2W0;A0A7I2V5Z6;A0A7I2V3I2;H0YBP5;A0A7I2V3S3;A0A7I2V570;A0A7I2V4B4;A0A7I2V3W9;A0A161SXE1;B3KW56;H0YBR5;A0A7I2V429;E5RHS5;A0A7I2V2Q9	Eukaryotic translation initiation factor 3 subunit E;	EIF3E;	sp|P60228|EIF3E_HUMAN Eukaryotic translation initiation factor 3 subunit E OS=Homo sapiens OX=9606 GN=EIF3E PE=1 SV=1;tr|A0A7I2V4G3|A0A7I2V4G3_HUMAN Eukaryotic translation initiation factor 3 subunit E OS=Homo sapiens OX=9606 GN=EIF3E PE=1 SV=1;tr|A0A7I2V3	25	4	4	4	7.9	52.22	445	24.4	1	4	1	4	1	4	2.5	7.9	36858000	7645900	29212000	1151800	238930	912890	3.82061
P53007;B4DP62	P53007	Tricarboxylate transport protein, mitochondrial	SLC25A1	sp|P53007|TXTP_HUMAN Tricarboxylate transport protein, mitochondrial OS=Homo sapiens OX=9606 GN=SLC25A1 PE=1 SV=2	2	3	3	3	10.3	34.012	311	24.389	0	3	0	3	0	3	0	10.3	47045000	392510	47045000	1715100	0	1715100	119.857
A0A2R8Y653;Q9BZX2	A0A2R8Y653;Q9BZX2	uridine/cytidine kinase;Uridine-cytidine kinase 2	UCK2	tr|A0A2R8Y653|A0A2R8Y653_HUMAN uridine/cytidine kinase OS=Homo sapiens OX=9606 GN=UCK2 PE=1 SV=1;sp|Q9BZX2|UCK2_HUMAN Uridine-cytidine kinase 2 OS=Homo sapiens OX=9606 GN=UCK2 PE=1 SV=1	2	3	3	3	15.4	27.408	240	24.247	0	3	0	3	0	3	0	15.4	50388000	392510	50388000	2250300	0	2250300	128.374
F6RFD5;P60981	F6RFD5;P60981	Destrin, actin depolymerizing factor;Destrin	DSTN	tr|F6RFD5|F6RFD5_HUMAN Destrin, actin depolymerizing factor OS=Homo sapiens OX=9606 GN=DSTN PE=1 SV=1;sp|P60981|DEST_HUMAN Destrin OS=Homo sapiens OX=9606 GN=DSTN PE=1 SV=3	2	5	3	3	34.1	15.397	135	24.231	1	5	1	3	1	3	8.9	34.1	186140000	15023000	171110000	16859000	1502300	15356000	11.3899
A0A3B3IRW2;A0A3B3IRK6;Q13724;A0A8I5KTK5;A0A3B3IS52;A0A8I5KQG9	A0A3B3IRW2;A0A3B3IRK6;Q13724;A0A8I5KTK5	Mannosyl-oligosaccharide glucosidase;Mannosyl-oligosaccharide glucosidase (Fragment);	MOGS;	tr|A0A3B3IRW2|A0A3B3IRW2_HUMAN Mannosyl-oligosaccharide glucosidase OS=Homo sapiens OX=9606 GN=MOGS PE=1 SV=1;tr|A0A3B3IRK6|A0A3B3IRK6_HUMAN Mannosyl-oligosaccharide glucosidase (Fragment) OS=Homo sapiens OX=9606 GN=MOGS PE=1 SV=1;sp|Q13724|MOGS_HUMAN Mann	6	3	3	3	7.7	62.248	562	24.157	0	3	0	3	0	3	0	7.7	22023000	392510	22023000	175620	0	175620	56.1081
A0A8I5KUC2;A0A087WXI3;A0A087WVL8;A0A8I5KTZ9;A0A087WY29;A0A8I5KT56;A0A8I5KWH0;A8MQB8;A0A8I5KZ21;G3V0J0;A0A8I5KS01;Q06787;A0A8I5KYA7;A0A8I5KTT6;Q8IXW7	A0A8I5KUC2;A0A087WXI3;A0A087WVL8;A0A8I5KTZ9;A0A087WY29;A0A8I5KT56;A0A8I5KWH0;A8MQB8;A0A8I5KZ21;G3V0J0;A0A8I5KS01;Q06787;A0A8I5KYA7;A0A8I5KTT6;Q8IXW7	Fragile X messenger ribonucleoprotein 1;	FMR1;	tr|A0A8I5KUC2|A0A8I5KUC2_HUMAN Fragile X messenger ribonucleoprotein 1 OS=Homo sapiens OX=9606 GN=FMR1 PE=1 SV=1;tr|A0A087WXI3|A0A087WXI3_HUMAN Fragile X messenger ribonucleoprotein 1 OS=Homo sapiens OX=9606 GN=FMR1 PE=1 SV=2;tr|A0A087WVL8|A0A087WVL8_HUMAN	15	6	4	4	13.4	57.015	509	24.144	1	5	0	4	0	4	1.6	11.8	32617000	392510	32617000	305650	0	305650	83.0985
Q9BQ39	Q9BQ39	ATP-dependent RNA helicase DDX50	DDX50	sp|Q9BQ39|DDX50_HUMAN ATP-dependent RNA helicase DDX50 OS=Homo sapiens OX=9606 GN=DDX50 PE=1 SV=1	1	6	4	4	9.2	82.564	737	24.127	1	6	0	4	0	4	2	9.2	46439000	392510	46439000	1105700	0	1105700	118.313
E9PB90;P52789	E9PB90;P52789	hexokinase;Hexokinase-2	HK2	tr|E9PB90|E9PB90_HUMAN hexokinase OS=Homo sapiens OX=9606 GN=HK2 PE=1 SV=1;sp|P52789|HXK2_HUMAN Hexokinase-2 OS=Homo sapiens OX=9606 GN=HK2 PE=1 SV=2	2	6	3	3	7.1	98.972	889	24.104	0	6	0	3	0	3	0	7.1	18197000	392510	18197000	363940	0	363940	46.3606
Q13555;H0Y6G2;A0A2Q3DQE3;Q5SWX3;A0A8V8TPN2;Q8WU40;Q13554;A0A8V8TPW6;A0A8V8TQR5;A0A8V8TQ39;A0A8V8TQ60;A0A8V8TR22;A0A8V8TQ06;A0A8V8TQ12;A0A8V8TPG6;A0A8V8TPJ7;A0A8V8TQ13;A0A8V8TR45;H7BXS4;H7BZC6;A0A804CJ50;A0A8V8TPH1;A0A8V8TPX9;A0A8V8TQ77;A0A8V8TQS2;A0A8V8TQW6;A0A8V8TQU4;A0A8V8TQ05	Q13555;H0Y6G2;A0A2Q3DQE3;Q5SWX3;A0A8V8TPN2;Q8WU40;Q13554;A0A8V8TPW6;A0A8V8TQR5;A0A8V8TQ39;A0A8V8TQ60;A0A8V8TR22;A0A8V8TQ06;A0A8V8TQ12;A0A8V8TPG6;A0A8V8TPJ7;A0A8V8TQ13;A0A8V8TR45;H7BXS4;H7BZC6;A0A804CJ50;A0A8V8TPH1;A0A8V8TPX9;A0A8V8TQ77;A0A8V8TQS2	Calcium/calmodulin-dependent protein kinase type II subunit gamma;calcium/calmodulin-dependent protein kinase;	CAMK2G;	sp|Q13555|KCC2G_HUMAN Calcium/calmodulin-dependent protein kinase type II subunit gamma OS=Homo sapiens OX=9606 GN=CAMK2G PE=1 SV=4;tr|H0Y6G2|H0Y6G2_HUMAN calcium/calmodulin-dependent protein kinase OS=Homo sapiens OX=9606 GN=CAMK2G PE=1 SV=2;tr|A0A2Q3DQE3	28	4	4	3	8.8	62.606	558	24.086	0	4	0	4	0	3	0	8.8	35524000	392510	35524000	905650	0	905650	90.5047
D6RBW1;P06730	D6RBW1;P06730	Eukaryotic translation initiation factor 4E	EIF4E	tr|D6RBW1|D6RBW1_HUMAN Eukaryotic translation initiation factor 4E OS=Homo sapiens OX=9606 GN=EIF4E PE=1 SV=1;sp|P06730|IF4E_HUMAN Eukaryotic translation initiation factor 4E OS=Homo sapiens OX=9606 GN=EIF4E PE=1 SV=2	2	3	3	3	13.5	28.512	245	24.081	0	3	0	3	0	3	0	13.5	129750000	392510	129750000	5981100	0	5981100	330.565
Q9H2G2	Q9H2G2	STE20-like serine/threonine-protein kinase	SLK	sp|Q9H2G2|SLK_HUMAN STE20-like serine/threonine-protein kinase OS=Homo sapiens OX=9606 GN=SLK PE=1 SV=1	1	4	4	4	3.4	142.69	1235	24.023	0	4	0	4	0	4	0	3.4	19178000	392510	19178000	270120	0	270120	48.8599
H3BPG6;Q86UK7	H3BPG6;Q86UK7	RING-type E3 ubiquitin transferase;E3 ubiquitin-protein ligase ZNF598	ZNF598	tr|H3BPG6|H3BPG6_HUMAN RING-type E3 ubiquitin transferase OS=Homo sapiens OX=9606 GN=ZNF598 PE=1 SV=1;sp|Q86UK7|ZN598_HUMAN E3 ubiquitin-protein ligase ZNF598 OS=Homo sapiens OX=9606 GN=ZNF598 PE=1 SV=1	2	3	3	3	3.4	98.786	904	23.958	0	3	0	3	0	3	0	3.4	28824000	392510	28824000	524080	0	524080	73.4351
O43264;F5H3C1	O43264;F5H3C1	Centromere/kinetochore protein zw10 homolog;Zw10 kinetochore protein	ZW10	sp|O43264|ZW10_HUMAN Centromere/kinetochore protein zw10 homolog OS=Homo sapiens OX=9606 GN=ZW10 PE=1 SV=3;tr|F5H3C1|F5H3C1_HUMAN Zw10 kinetochore protein OS=Homo sapiens OX=9606 GN=ZW10 PE=1 SV=1	2	2	2	2	2.8	88.828	779	23.907	0	2	0	2	0	2	0	2.8	39138000	392510	39138000	798740	0	798740	99.7121
Q3BDU5;A0A6Q8PFJ0;P02545;A0A6Q8PFM1;A0A6Q8PF59;A0A6Q8PGH0;A0A6Q8PF80;A0A6Q8PHQ9;A0A804HL68;A0A6Q8PFF5;Q5TCI8	Q3BDU5;A0A6Q8PFJ0;P02545;A0A6Q8PFM1;A0A6Q8PF59;A0A6Q8PGH0;A0A6Q8PF80;A0A6Q8PHQ9;A0A804HL68	Prelamin-A/C;Lamin A/C;	LMNA;	tr|Q3BDU5|Q3BDU5_HUMAN Prelamin-A/C OS=Homo sapiens OX=9606 GN=LMNA PE=1 SV=1;tr|A0A6Q8PFJ0|A0A6Q8PFJ0_HUMAN Lamin A/C OS=Homo sapiens OX=9606 GN=LMNA PE=1 SV=1;sp|P02545|LMNA_HUMAN Prelamin-A/C OS=Homo sapiens OX=9606 GN=LMNA PE=1 SV=1;tr|A0A6Q8PFM1|A0A6Q	11	3	3	3	8.4	55.637	487	23.856	0	3	0	3	0	3	0	8.4	5250500	392510	5250500	145850	0	145850	13.3767
P51148;K7ERI8;K7ERQ8;F8WCY6;F8WD79;F8VPW9;F8VSF8;F8VWZ7;F8VWU4;F8VVZ0;F8VUA5;F8VVK3;K7ENY4;P61020;P20339	P51148;K7ERI8;K7ERQ8	Ras-related protein Rab-5C;PCAF N-terminal domain-containing protein (Fragment)	RAB5C;	sp|P51148|RAB5C_HUMAN Ras-related protein Rab-5C OS=Homo sapiens OX=9606 GN=RAB5C PE=1 SV=2;tr|K7ERI8|K7ERI8_HUMAN Ras-related protein Rab-5C OS=Homo sapiens OX=9606 PE=4 SV=1;tr|K7ERQ8|K7ERQ8_HUMAN PCAF N-terminal domain-containing protein (Fragment) OS=H	15	3	3	3	17.1	23.482	216	23.854	0	3	0	3	0	3	0	17.1	31374000	392510	31374000	2241000	0	2241000	79.9317
Q9Y676;A0A0G2JIC6	Q9Y676	28S ribosomal protein S18b, mitochondrial	MRPS18B	sp|Q9Y676|RT18B_HUMAN 28S ribosomal protein S18b, mitochondrial OS=Homo sapiens OX=9606 GN=MRPS18B PE=1 SV=1	2	4	4	4	10.9	29.395	258	23.827	0	4	0	4	0	4	0	10.9	40787000	392510	40787000	2913400	0	2913400	103.913
Q00577	Q00577	Transcriptional activator protein Pur-alpha	PURA	sp|Q00577|PURA_HUMAN Transcriptional activator protein Pur-alpha OS=Homo sapiens OX=9606 GN=PURA PE=1 SV=2	1	2	2	2	10.9	34.91	322	23.794	0	2	0	2	0	2	0	10.9	25279000	392510	25279000	675130	0	675130	64.4035
O95394;A0A8V8TNH4;A0A8V8TMH7;A0A8V8TLT8;A0A494C1Q4;A0A494C0G1;A0A8V8TM25;H0Y987;A0A8V8TNM1;A0A087WT27;A0A8V8TMI1;J3KN95;A0A494C1E2;A0A494C163;H0Y8I3;A0A494C099;D6RIS6;A0A8V8TNT6;D6RF77;D6RCQ8;A0A8V8TNG4;D6RC77;D6RCD1	O95394;A0A8V8TNH4;A0A8V8TMH7;A0A8V8TLT8;A0A494C1Q4;A0A494C0G1;A0A8V8TM25;H0Y987;A0A8V8TNM1;A0A087WT27;A0A8V8TMI1;J3KN95;A0A494C1E2;A0A494C163;H0Y8I3;A0A494C099	Phosphoacetylglucosamine mutase;	PGM3;	sp|O95394|AGM1_HUMAN Phosphoacetylglucosamine mutase OS=Homo sapiens OX=9606 GN=PGM3 PE=1 SV=1;tr|A0A8V8TNH4|A0A8V8TNH4_HUMAN Phosphoacetylglucosamine mutase OS=Homo sapiens OX=9606 GN=PGM3 PE=1 SV=1;tr|A0A8V8TMH7|A0A8V8TMH7_HUMAN Phosphoacetylglucosamine	23	4	4	4	6.8	59.851	542	23.782	1	3	1	3	1	3	1.7	5.2	51171000	7775700	43396000	1053200	259190	793980	5.58098
G3V0I5;P49821;B4DE93;E9PPS5;H0YD04;E9PQP1	G3V0I5;P49821;B4DE93	NADH dehydrogenase [ubiquinone] flavoprotein 1, mitochondrial	NDUFV1	tr|G3V0I5|G3V0I5_HUMAN NADH dehydrogenase [ubiquinone] flavoprotein 1, mitochondrial OS=Homo sapiens OX=9606 GN=NDUFV1 PE=1 SV=1;sp|P49821|NDUV1_HUMAN NADH dehydrogenase [ubiquinone] flavoprotein 1, mitochondrial OS=Homo sapiens OX=9606 GN=NDUFV1 PE=1 SV=4	6	4	4	4	11.4	50.054	457	23.764	1	3	1	3	1	3	1.8	9.6	29052000	392510	29052000	138390	0	138390	74.0159
Q92620;J3KTG2	Q92620	Pre-mRNA-splicing factor ATP-dependent RNA helicase PRP16	DHX38	sp|Q92620|PRP16_HUMAN Pre-mRNA-splicing factor ATP-dependent RNA helicase PRP16 OS=Homo sapiens OX=9606 GN=DHX38 PE=1 SV=2	2	3	3	3	3.3	140.5	1227	23.621	0	3	0	3	0	3	0	3.3	10357000	392510	10357000	56918	0	56918	26.3866
P49458;Q6P2S0;Q659G3;E9PE20	P49458;Q6P2S0;Q659G3;E9PE20	Signal recognition particle 9 kDa protein;	SRP9;	sp|P49458|SRP09_HUMAN Signal recognition particle 9 kDa protein OS=Homo sapiens OX=9606 GN=SRP9 PE=1 SV=2;tr|Q6P2S0|Q6P2S0_HUMAN Signal recognition particle 9 kDa protein OS=Homo sapiens OX=9606 GN=SRP9 PE=1 SV=1;tr|Q659G3|Q659G3_HUMAN Signal recognition p	4	4	4	4	36	10.112	86	23.592	0	4	0	4	0	4	0	36	97825000	392510	97825000	12645000	0	12645000	249.229
Q08752	Q08752	Peptidyl-prolyl cis-trans isomerase D	PPID	sp|Q08752|PPID_HUMAN Peptidyl-prolyl cis-trans isomerase D OS=Homo sapiens OX=9606 GN=PPID PE=1 SV=3	1	5	4	4	12.7	40.763	370	23.583	0	5	0	4	0	4	0	12.7	86800000	392510	86800000	2159200	0	2159200	221.141
Q14137	Q14137	Ribosome biogenesis protein BOP1	BOP1	sp|Q14137|BOP1_HUMAN Ribosome biogenesis protein BOP1 OS=Homo sapiens OX=9606 GN=BOP1 PE=1 SV=2	1	3	3	3	4.4	83.629	746	23.512	1	2	1	2	1	2	1.1	3.4	21796000	392510	21796000	544900	0	544900	55.5298
K7ELV2;Q96EE3;K7EPZ5;K7ENI5;K7EP88	K7ELV2;Q96EE3;K7EPZ5;K7ENI5;K7EP88	SEH1 like nucleoporin (Fragment);Nucleoporin SEH1	SEH1L;	tr|K7ELV2|K7ELV2_HUMAN SEH1 like nucleoporin (Fragment) OS=Homo sapiens OX=9606 GN=SEH1L PE=1 SV=1;sp|Q96EE3|SEH1_HUMAN Nucleoporin SEH1 OS=Homo sapiens OX=9606 GN=SEH1L PE=1 SV=3;tr|K7EPZ5|K7EPZ5_HUMAN SEH1 like nucleoporin (Fragment) OS=Homo sapiens OX=9	5	3	3	3	15.6	29.541	263	23.483	0	3	0	3	0	3	0	15.6	14411000	392510	14411000	800600	0	800600	36.715
P40937;F5H5S0;F5H304;E9PEP3;C9JH72;F5H0U6	P40937;F5H5S0	Replication factor C subunit 5;Replication factor C subunit 5 (Fragment)	RFC5	sp|P40937|RFC5_HUMAN Replication factor C subunit 5 OS=Homo sapiens OX=9606 GN=RFC5 PE=1 SV=1;tr|F5H5S0|F5H5S0_HUMAN Replication factor C subunit 5 (Fragment) OS=Homo sapiens OX=9606 GN=RFC5 PE=1 SV=1	6	4	4	4	15.9	38.496	340	23.416	0	4	0	4	0	4	0	15.9	79121000	392510	79121000	1941100	0	1941100	201.577
A0A0A0MTB8;Q8NI36	A0A0A0MTB8;Q8NI36	WD repeat domain 36;WD repeat-containing protein 36	WDR36	tr|A0A0A0MTB8|A0A0A0MTB8_HUMAN WD repeat domain 36 OS=Homo sapiens OX=9606 GN=WDR36 PE=1 SV=1;sp|Q8NI36|WDR36_HUMAN WD repeat-containing protein 36 OS=Homo sapiens OX=9606 GN=WDR36 PE=1 SV=1	2	4	4	4	5.7	99.365	895	23.412	0	4	0	4	0	4	0	5.7	27479000	392510	27479000	452440	0	452440	70.0084
Q9Y3B4	Q9Y3B4	Splicing factor 3B subunit 6	SF3B6	sp|Q9Y3B4|SF3B6_HUMAN Splicing factor 3B subunit 6 OS=Homo sapiens OX=9606 GN=SF3B6 PE=1 SV=1	1	3	3	3	26.4	14.585	125	23.41	1	2	1	2	1	2	5.6	20.8	49640000	4424800	45215000	6205000	553100	5651900	10.2185
A0A087WTP2;A0A087X1D8;A0A087WVN4;P14324	A0A087WTP2;A0A087X1D8;A0A087WVN4;P14324	Farnesyl diphosphate synthase;(2E,6E)-farnesyl diphosphate synthase (Fragment);	FDPS;	tr|A0A087WTP2|A0A087WTP2_HUMAN Farnesyl diphosphate synthase OS=Homo sapiens OX=9606 GN=FDPS PE=1 SV=1;tr|A0A087X1D8|A0A087X1D8_HUMAN (2E,6E)-farnesyl diphosphate synthase (Fragment) OS=Homo sapiens OX=9606 GN=FDPS PE=1 SV=1;tr|A0A087WVN4|A0A087WVN4_HUMAN	4	2	2	2	37.5	8.6075	80	23.378	0	2	0	2	0	2	0	37.5	53971000	392510	53971000	2081700	0	2081700	137.502
Q5VWC4;P55036;A6PVX3;H0Y3Y9;A2A3N6	Q5VWC4;P55036;A6PVX3	26S proteasome non-ATPase regulatory subunit 4;	PSMD4;	tr|Q5VWC4|Q5VWC4_HUMAN 26S proteasome non-ATPase regulatory subunit 4 OS=Homo sapiens OX=9606 GN=PSMD4 PE=1 SV=1;sp|P55036|PSMD4_HUMAN 26S proteasome non-ATPase regulatory subunit 4 OS=Homo sapiens OX=9606 GN=PSMD4 PE=1 SV=1;tr|A6PVX3|A6PVX3_HUMAN Proteaso	5	3	3	3	11.1	41.079	380	23.271	1	2	1	2	1	2	3.9	7.1	56264000	9119100	47144000	2946500	569940	2946500	5.16981
O75874;C9J4N6	O75874;C9J4N6	Isocitrate dehydrogenase [NADP] cytoplasmic;Isocitrate dehydrogenase (NADP(+)) 1 (Fragment)	IDH1	sp|O75874|IDHC_HUMAN Isocitrate dehydrogenase [NADP] cytoplasmic OS=Homo sapiens OX=9606 GN=IDH1 PE=1 SV=2;tr|C9J4N6|C9J4N6_HUMAN Isocitrate dehydrogenase (NADP(+)) 1 (Fragment) OS=Homo sapiens OX=9606 GN=IDH1 PE=1 SV=1	2	4	3	3	10.4	46.659	414	23.259	1	3	0	3	0	3	2.2	8.2	58367000	392510	58367000	1298100	0	1298100	148.702
A0A8Q3WKJ5;A0A8Q3WKE1;E7EPW2;A0A8Q3WKH6;A0A8Q3SHU8;P82663;A0A8Q3WLJ1;A0A8Q3WKE3;A0A8Q3SHT9	A0A8Q3WKJ5;A0A8Q3WKE1;E7EPW2;A0A8Q3WKH6;A0A8Q3SHU8;P82663	Mitochondrial ribosomal protein S25;	MRPS25;	tr|A0A8Q3WKJ5|A0A8Q3WKJ5_HUMAN Mitochondrial ribosomal protein S25 OS=Homo sapiens OX=9606 GN=MRPS25 PE=1 SV=1;tr|A0A8Q3WKE1|A0A8Q3WKE1_HUMAN Mitochondrial ribosomal protein S25 OS=Homo sapiens OX=9606 GN=MRPS25 PE=1 SV=1;tr|E7EPW2|E7EPW2_HUMAN Mitochondri	9	4	4	4	48	11.849	102	23.19	0	4	0	4	0	4	0	48	57253000	392510	57253000	6510300	0	6510300	145.864
O15145;C9JZD1;F8VR50	O15145;C9JZD1;F8VR50	Actin-related protein 2/3 complex subunit 3;Actin related protein 2/3 complex subunit 3 (Fragment);	ARPC3;	sp|O15145|ARPC3_HUMAN Actin-related protein 2/3 complex subunit 3 OS=Homo sapiens OX=9606 GN=ARPC3 PE=1 SV=3;tr|C9JZD1|C9JZD1_HUMAN Actin related protein 2/3 complex subunit 3 (Fragment) OS=Homo sapiens OX=9606 GN=ARPC3 PE=1 SV=1;tr|F8VR50|F8VR50_HUMAN Act	3	3	3	3	16.3	20.546	178	23.159	0	3	0	3	0	3	0	16.3	47952000	392510	47952000	887410	0	887410	122.168
Q9NPQ8;H0YE35;E9PSI0;H0YEN0;B7WPL0;Q9NVN3	Q9NPQ8	Synembryn-A	RIC8A	sp|Q9NPQ8|RIC8A_HUMAN Synembryn-A OS=Homo sapiens OX=9606 GN=RIC8A PE=1 SV=3	6	3	3	3	6.2	59.709	531	23.035	0	3	0	3	0	3	0	6.2	31281000	392510	31281000	596720	0	596720	79.6948
O15144;H7C3F9	O15144	Actin-related protein 2/3 complex subunit 2	ARPC2	sp|O15144|ARPC2_HUMAN Actin-related protein 2/3 complex subunit 2 OS=Homo sapiens OX=9606 GN=ARPC2 PE=1 SV=1	2	3	3	3	11.7	34.333	300	22.994	0	3	0	3	0	3	0	11.7	45080000	392510	45080000	155430	0	155430	114.851
A0A1W2PRV5;E7EQZ4;Q16637;H0YBZ9;A0A0G2JRX5;A0A0G2JRY6;B4DP61	A0A1W2PRV5;E7EQZ4;Q16637	Survival of motor neuron 2, centromeric;Survival motor neuron protein;	SMN2;SMN1;	tr|A0A1W2PRV5|A0A1W2PRV5_HUMAN Survival of motor neuron 2, centromeric OS=Homo sapiens OX=9606 GN=SMN2 PE=1 SV=1;tr|E7EQZ4|E7EQZ4_HUMAN Survival motor neuron protein OS=Homo sapiens OX=9606 GN=SMN1 PE=1 SV=1;sp|Q16637|SMN_HUMAN Survival motor neuron protei	7	3	3	3	10.3	30.415	282	22.975	0	3	0	3	0	3	0	10.3	65697000	392510	65697000	8212100	0	8212100	167.377
F8W7U8;P49959;F5H742;F5H256;F5GXT0	F8W7U8;P49959	Double-strand break repair protein;Double-strand break repair protein MRE11	MRE11	tr|F8W7U8|F8W7U8_HUMAN Double-strand break repair protein OS=Homo sapiens OX=9606 GN=MRE11 PE=1 SV=1;sp|P49959|MRE11_HUMAN Double-strand break repair protein MRE11 OS=Homo sapiens OX=9606 GN=MRE11 PE=1 SV=3	5	3	3	3	4.7	80.521	707	22.916	0	3	0	3	0	3	0	4.7	37389000	392510	37389000	958690	0	958690	95.2562
A0A0A0MQS1;Q53H96;B5MD87;F8WEI0	A0A0A0MQS1;Q53H96;B5MD87	Pyrroline-5-carboxylate reductase;Pyrroline-5-carboxylate reductase 3;	PYCR3;	tr|A0A0A0MQS1|A0A0A0MQS1_HUMAN Pyrroline-5-carboxylate reductase OS=Homo sapiens OX=9606 GN=PYCR3 PE=1 SV=1;sp|Q53H96|P5CR3_HUMAN Pyrroline-5-carboxylate reductase 3 OS=Homo sapiens OX=9606 GN=PYCR3 PE=1 SV=3;tr|B5MD87|B5MD87_HUMAN pyrroline-5-carboxylate	4	3	3	3	12.2	29.892	286	22.893	0	3	0	3	0	3	0	12.2	19054000	392510	19054000	1361000	0	1361000	48.544
O60763	O60763	General vesicular transport factor p115	USO1	sp|O60763|USO1_HUMAN General vesicular transport factor p115 OS=Homo sapiens OX=9606 GN=USO1 PE=1 SV=2	1	3	3	3	3.2	107.89	962	22.859	0	3	0	3	0	3	0	3.2	15565000	392510	15565000	305200	0	305200	39.655
Q9BYN8	Q9BYN8	28S ribosomal protein S26, mitochondrial	MRPS26	sp|Q9BYN8|RT26_HUMAN 28S ribosomal protein S26, mitochondrial OS=Homo sapiens OX=9606 GN=MRPS26 PE=1 SV=1	1	4	4	4	17.6	24.211	205	22.845	1	3	1	3	1	3	4.9	12.7	45455000	392510	45455000	3030300	0	3030300	115.806
A0A7I2V5R1;Q8TD19;G3V5V0;A0A7I2V454;G3V459;A0A7I2V4E9;G3V2Z5	A0A7I2V5R1;Q8TD19;G3V5V0;A0A7I2V454	NIMA related kinase 9;Serine/threonine-protein kinase Nek9	NEK9;	tr|A0A7I2V5R1|A0A7I2V5R1_HUMAN NIMA related kinase 9 OS=Homo sapiens OX=9606 GN=NEK9 PE=1 SV=1;sp|Q8TD19|NEK9_HUMAN Serine/threonine-protein kinase Nek9 OS=Homo sapiens OX=9606 GN=NEK9 PE=1 SV=2;tr|G3V5V0|G3V5V0_HUMAN NIMA related kinase 9 OS=Homo sapiens	7	3	3	3	4.4	108.46	991	22.816	0	3	0	3	0	3	0	4.4	34969000	392510	34969000	635810	0	635810	89.0907
K7EN45;Q13526;K7EMU7	K7EN45;Q13526;K7EMU7	Peptidyl-prolyl cis-trans isomerase (Fragment);Peptidyl-prolyl cis-trans isomerase NIMA-interacting 1;	PIN1;	tr|K7EN45|K7EN45_HUMAN Peptidyl-prolyl cis-trans isomerase (Fragment) OS=Homo sapiens OX=9606 GN=PIN1 PE=1 SV=1;sp|Q13526|PIN1_HUMAN Peptidyl-prolyl cis-trans isomerase NIMA-interacting 1 OS=Homo sapiens OX=9606 GN=PIN1 PE=1 SV=1;tr|K7EMU7|K7EMU7_HUMAN Pep	3	2	2	2	33.3	9.8329	90	22.762	0	2	0	2	0	2	0	33.3	97583000	392510	97583000	4363700	0	4363700	248.613
Q13243;B4DJK0;B4DUA4;G3V5K8	Q13243;B4DJK0;B4DUA4	Serine/arginine-rich splicing factor 5;Serine and arginine rich splicing factor 5;	SRSF5;	sp|Q13243|SRSF5_HUMAN Serine/arginine-rich splicing factor 5 OS=Homo sapiens OX=9606 GN=SRSF5 PE=1 SV=1;tr|B4DJK0|B4DJK0_HUMAN Serine and arginine rich splicing factor 5 OS=Homo sapiens OX=9606 GN=SRSF5 PE=1 SV=1;tr|B4DUA4|B4DUA4_HUMAN Serine and arginine	4	4	3	3	18.4	31.263	272	22.759	1	3	0	3	0	3	3.3	15.1	28191000	392510	28191000	2013700	0	2013700	71.8224
A0A2R8Y4D6;A0A2R8Y4H0;A0A2R8Y5A0;A0A2R8YD58;E7EU96;Q8NEV1;P68400;A0A2R8YDY7;A0A2R8YEW1;V9GYA2;A0A2R8YF43;V9GYW6;A0A2R8YFU2	A0A2R8Y4D6;A0A2R8Y4H0;A0A2R8Y5A0;A0A2R8YD58;E7EU96;Q8NEV1;P68400;A0A2R8YDY7;A0A2R8YEW1;V9GYA2;A0A2R8YF43	Casein kinase 2 alpha 1 (Fragment);Casein kinase 2 alpha 1;	CSNK2A1;	tr|A0A2R8Y4D6|A0A2R8Y4D6_HUMAN Casein kinase 2 alpha 1 (Fragment) OS=Homo sapiens OX=9606 GN=CSNK2A1 PE=1 SV=1;tr|A0A2R8Y4H0|A0A2R8Y4H0_HUMAN Casein kinase 2 alpha 1 OS=Homo sapiens OX=9606 GN=CSNK2A1 PE=1 SV=1;tr|A0A2R8Y5A0|A0A2R8Y5A0_HUMAN Casein kinase	13	3	3	3	22.2	24.537	207	22.713	0	3	0	3	0	3	0	22.2	75048000	392510	75048000	5035500	0	5035500	191.2
P27361;E9PBK7;E9PJF0;E9PQW4;H0YEX6;E9PRH7;B3KR49	P27361;E9PBK7;E9PJF0;E9PQW4	Mitogen-activated protein kinase 3;Mitogen-activated protein kinase;	MAPK3;	sp|P27361|MK03_HUMAN Mitogen-activated protein kinase 3 OS=Homo sapiens OX=9606 GN=MAPK3 PE=1 SV=4;tr|E9PBK7|E9PBK7_HUMAN Mitogen-activated protein kinase OS=Homo sapiens OX=9606 GN=MAPK3 PE=1 SV=1;tr|E9PJF0|E9PJF0_HUMAN Mitogen-activated protein kinase OS	7	3	3	3	9	43.135	379	22.673	1	2	1	2	1	2	2.4	6.6	31214000	392510	31214000	794350	0	794350	79.5241
C9JJT5;G3V325;C9JU26;P56134	C9JJT5;G3V325;C9JU26;P56134	ATP synthase subunit f, mitochondrial;ATP5MF-PTCD1 readthrough;	ATP5MF-PTCD1;	tr|C9JJT5|C9JJT5_HUMAN ATP synthase subunit f, mitochondrial OS=Homo sapiens OX=9606 GN=ATP5MF-PTCD1 PE=3 SV=2;tr|G3V325|G3V325_HUMAN ATP5MF-PTCD1 readthrough OS=Homo sapiens OX=9606 GN=ATP5MF-PTCD1 PE=1 SV=1;tr|C9JU26|C9JU26_HUMAN ATP synthase subunit f,	4	3	3	3	63	5.9149	54	22.609	0	3	0	3	0	3	0	63	71806000	392510	71806000	17952000	0	17952000	182.941
Q92621	Q92621	Nuclear pore complex protein Nup205	NUP205	sp|Q92621|NU205_HUMAN Nuclear pore complex protein Nup205 OS=Homo sapiens OX=9606 GN=NUP205 PE=1 SV=3	1	3	3	3	1.7	227.92	2012	22.514	0	3	0	3	0	3	0	1.7	19344000	392510	19344000	177470	0	177470	49.2828
A0A3B3ITW3;P28288	A0A3B3ITW3;P28288	ATP binding cassette subfamily D member 3;ATP-binding cassette sub-family D member 3	ABCD3	tr|A0A3B3ITW3|A0A3B3ITW3_HUMAN ATP binding cassette subfamily D member 3 OS=Homo sapiens OX=9606 GN=ABCD3 PE=1 SV=2;sp|P28288|ABCD3_HUMAN ATP-binding cassette sub-family D member 3 OS=Homo sapiens OX=9606 GN=ABCD3 PE=1 SV=1	2	3	3	3	6.4	75.421	659	22.382	0	3	0	3	0	3	0	6.4	15935000	392510	15935000	346410	0	346410	40.5977
F2Z2K8;C9JIK8;Q9Y4P1	F2Z2K8;C9JIK8;Q9Y4P1	Autophagy related 4B cysteine peptidase;Cysteine protease (Fragment);Cysteine protease ATG4B	ATG4B;	tr|F2Z2K8|F2Z2K8_HUMAN Autophagy related 4B cysteine peptidase OS=Homo sapiens OX=9606 GN=ATG4B PE=1 SV=1;tr|C9JIK8|C9JIK8_HUMAN Cysteine protease (Fragment) OS=Homo sapiens OX=9606 GN=ATG4B PE=1 SV=1;sp|Q9Y4P1|ATG4B_HUMAN Cysteine protease ATG4B OS=Homo s	3	1	1	1	13.6	10.208	88	22.374	0	1	0	1	0	1	0	13.6	19982000	392510	19982000	2854600	0	2854600	50.9083
Q14019;H3BT58	Q14019;H3BT58	Coactosin-like protein;Coactosin like F-actin binding protein 1	COTL1	sp|Q14019|COTL1_HUMAN Coactosin-like protein OS=Homo sapiens OX=9606 GN=COTL1 PE=1 SV=3;tr|H3BT58|H3BT58_HUMAN Coactosin like F-actin binding protein 1 OS=Homo sapiens OX=9606 GN=COTL1 PE=1 SV=1	2	4	4	4	23.9	15.945	142	22.341	1	4	1	4	1	4	5.6	23.9	45146000	392510	45146000	4514600	0	4514600	115.019
O60343;A0A3B3IRT3;Q5JU47	O60343;A0A3B3IRT3	TBC1 domain family member 4	TBC1D4	sp|O60343|TBCD4_HUMAN TBC1 domain family member 4 OS=Homo sapiens OX=9606 GN=TBC1D4 PE=1 SV=2;tr|A0A3B3IRT3|A0A3B3IRT3_HUMAN TBC1 domain family member 4 OS=Homo sapiens OX=9606 GN=TBC1D4 PE=1 SV=1	3	3	3	3	3.2	146.56	1298	22.267	0	3	0	3	0	3	0	3.2	49089000	392510	49089000	595910	0	595910	125.064
P26196	P26196	Probable ATP-dependent RNA helicase DDX6	DDX6	sp|P26196|DDX6_HUMAN Probable ATP-dependent RNA helicase DDX6 OS=Homo sapiens OX=9606 GN=DDX6 PE=1 SV=2	1	3	3	3	9.5	54.416	483	22.205	0	3	0	3	0	3	0	9.5	81801000	392510	81801000	944800	0	944800	208.405
A0A0A6YYL4;P57737;I3L167;I3L442;I3L212;I3L426;E7EP81	A0A0A6YYL4;P57737;I3L167	Coronin;Coronin-7	CORO7-PAM16;CORO7	tr|A0A0A6YYL4|A0A0A6YYL4_HUMAN Coronin OS=Homo sapiens OX=9606 GN=CORO7-PAM16 PE=1 SV=1;sp|P57737|CORO7_HUMAN Coronin-7 OS=Homo sapiens OX=9606 GN=CORO7 PE=1 SV=2;tr|I3L167|I3L167_HUMAN Coronin OS=Homo sapiens OX=9606 GN=CORO7-PAM16 PE=3 SV=1	7	3	3	3	4	114.16	1048	22.203	0	3	0	3	0	3	0	4	20229000	392510	20229000	439750	0	439750	51.5375
A0A804HKK3;A0A804HKL7;A0A804HKH9;O00170;A0A804HJ46;E9PMH2;A0A804HIX8;A0A804HJ38;V9GYQ3;A0A804HKP8	A0A804HKK3;A0A804HKL7;A0A804HKH9;O00170;A0A804HJ46;E9PMH2;A0A804HIX8;A0A804HJ38;V9GYQ3	Aryl hydrocarbon receptor interacting protein;	AIP;	tr|A0A804HKK3|A0A804HKK3_HUMAN Aryl hydrocarbon receptor interacting protein OS=Homo sapiens OX=9606 GN=AIP PE=1 SV=1;tr|A0A804HKL7|A0A804HKL7_HUMAN Aryl hydrocarbon receptor interacting protein OS=Homo sapiens OX=9606 GN=AIP PE=1 SV=1;tr|A0A804HKH9|A0A804	10	3	3	3	13.3	30.771	270	22.001	0	3	0	3	0	3	0	13.3	46300000	392510	46300000	2723500	0	2723500	117.959
P00403	P00403	Cytochrome c oxidase subunit 2	MT-CO2	sp|P00403|COX2_HUMAN Cytochrome c oxidase subunit 2 OS=Homo sapiens OX=9606 GN=MT-CO2 PE=1 SV=1	1	3	3	3	16.3	25.565	227	21.996	0	3	0	3	0	3	0	16.3	113520000	392510	113520000	10129000	0	10129000	289.216
O75489;G3V194;E9PS48	O75489	NADH dehydrogenase [ubiquinone] iron-sulfur protein 3, mitochondrial	NDUFS3	sp|O75489|NDUS3_HUMAN NADH dehydrogenase [ubiquinone] iron-sulfur protein 3, mitochondrial OS=Homo sapiens OX=9606 GN=NDUFS3 PE=1 SV=1	3	3	3	3	15.5	30.241	264	21.986	1	2	1	2	1	2	5.3	10.2	44543000	6117600	38426000	1509800	305880	1509800	6.28122
Q12792;F8VS81;F8VRG3	Q12792;F8VS81	Twinfilin-1;Twinfilin actin binding protein 1 (Fragment)	TWF1	sp|Q12792|TWF1_HUMAN Twinfilin-1 OS=Homo sapiens OX=9606 GN=TWF1 PE=1 SV=3;tr|F8VS81|F8VS81_HUMAN Twinfilin actin binding protein 1 (Fragment) OS=Homo sapiens OX=9606 GN=TWF1 PE=1 SV=1	3	4	3	3	14.6	40.282	350	21.98	0	4	0	3	0	3	0	14.6	42457000	392510	42457000	484440	0	484440	108.168
Q04917;F8WEB6;A2IDB1;A2IDB2	Q04917;F8WEB6;A2IDB1	14-3-3 protein eta;Tyrosine 3-monooxygenase/tryptophan 5-monooxygenase activation protein eta;	YWHAH;	sp|Q04917|1433F_HUMAN 14-3-3 protein eta OS=Homo sapiens OX=9606 GN=YWHAH PE=1 SV=4;tr|F8WEB6|F8WEB6_HUMAN Tyrosine 3-monooxygenase/tryptophan 5-monooxygenase activation protein eta OS=Homo sapiens OX=9606 GN=YWHAH PE=1 SV=1;tr|A2IDB1|A2IDB1_HUMAN Tyrosine	4	6	3	3	21.5	28.218	246	21.967	2	6	0	3	0	3	6.1	21.5	58591000	392510	58591000	3255100	0	3255100	149.273
P43490;A0A7P0T9I9;A0A7P0T8L3;A0A7P0TAS5;A0A7P0T941;A0A7P0T895;A0A7P0T973;A0A7P0T931;A0A7P0T862;A0A7P0T8D2;A0A0C4DFS8;A0A7P0TBB7;A0A7P0TA73;A0A7P0Z466;A0A7P0Z4N0;A0A7P0T9F0;A0A7P0TB17;A0A7P0T8Z3;A0A7P0T8R4;A0A7P0TAI8;A0A7P0Z4L4;B7Z8W6;C9JG65;C9JF35;A0A7P0TAZ2	P43490;A0A7P0T9I9;A0A7P0T8L3;A0A7P0TAS5;A0A7P0T941;A0A7P0T895;A0A7P0T973;A0A7P0T931;A0A7P0T862;A0A7P0T8D2;A0A0C4DFS8;A0A7P0TBB7;A0A7P0TA73;A0A7P0Z466;A0A7P0Z4N0;A0A7P0T9F0;A0A7P0TB17;A0A7P0T8Z3;A0A7P0T8R4;A0A7P0TAI8	Nicotinamide phosphoribosyltransferase;	NAMPT;	sp|P43490|NAMPT_HUMAN Nicotinamide phosphoribosyltransferase OS=Homo sapiens OX=9606 GN=NAMPT PE=1 SV=1;tr|A0A7P0T9I9|A0A7P0T9I9_HUMAN Nicotinamide phosphoribosyltransferase OS=Homo sapiens OX=9606 GN=NAMPT PE=1 SV=1;tr|A0A7P0T8L3|A0A7P0T8L3_HUMAN Nicotina	25	3	3	3	7.7	55.52	491	21.904	0	3	0	3	0	3	0	7.7	27529000	392510	27529000	587140	0	587140	70.1358
O43395	O43395	U4/U6 small nuclear ribonucleoprotein Prp3	PRPF3	sp|O43395|PRPF3_HUMAN U4/U6 small nuclear ribonucleoprotein Prp3 OS=Homo sapiens OX=9606 GN=PRPF3 PE=1 SV=2	1	4	4	4	6.7	77.528	683	21.852	0	4	0	4	0	4	0	6.7	47490000	392510	47490000	723500	0	723500	120.991
F8VXC8;Q92922;Q8TAQ2	F8VXC8;Q92922;Q8TAQ2	SWI/SNF related, matrix associated, actin dependent regulator of chromatin subfamily c member 2;SWI/SNF complex subunit SMARCC1	SMARCC2;SMARCC1	tr|F8VXC8|F8VXC8_HUMAN SWI/SNF related, matrix associated, actin dependent regulator of chromatin subfamily c member 2 OS=Homo sapiens OX=9606 GN=SMARCC2 PE=1 SV=1;sp|Q92922|SMRC1_HUMAN SWI/SNF complex subunit SMARCC1 OS=Homo sapiens OX=9606 GN=SMARCC1 PE=	3	4	4	4	3.5	136.18	1245	21.815	0	4	0	4	0	4	0	3.5	50154000	392510	50154000	198850	0	198850	127.778
B1AJY5;B1AJY7;O75832;B1AJY6	B1AJY5;B1AJY7;O75832;B1AJY6	Proteasome 26S subunit, non-ATPase 10;	PSMD10;	tr|B1AJY5|B1AJY5_HUMAN Proteasome 26S subunit, non-ATPase 10 OS=Homo sapiens OX=9606 GN=PSMD10 PE=1 SV=1;tr|B1AJY7|B1AJY7_HUMAN Proteasome 26S subunit, non-ATPase 10 OS=Homo sapiens OX=9606 GN=PSMD10 PE=1 SV=1;sp|O75832|PSD10_HUMAN 26S proteasome non-ATPas	4	3	3	3	26.5	20.217	185	21.783	0	3	0	3	0	3	0	26.5	61252000	392510	61252000	522980	0	522980	156.052
Q9H3P7	Q9H3P7	Golgi resident protein GCP60	ACBD3	sp|Q9H3P7|GCP60_HUMAN Golgi resident protein GCP60 OS=Homo sapiens OX=9606 GN=ACBD3 PE=1 SV=4	1	3	3	3	8.5	60.593	528	21.714	0	3	0	3	0	3	0	8.5	26776000	392510	26776000	416040	0	416040	68.2174
[truncated: 1,006 more rows]
