# Supplementary material for: FGF18 alleviates hepatic ischemia-reperfusion injury via the USP16-mediated KEAP1/Nrf2 signaling pathway in male mice
Source: Nat Commun. 2023 Sep 30;14:6107. doi: 10.1038/s41467-023-41800-x (PMC10542385; doi:10.1038/s41467-023-41800-x)
Supplement: Supplementary file 6 — Supplementary Data 3 [file 41467_2023_41800_MOESM6_ESM.xlsx]

## Sheet: Sheet1
ensembl_gene_id	log2FoldChange	pvalue	padj	Style	external_gene_name	gene_biotype	IR1	IR2	IR3	18KO-1	18KO-2	18KO-3
ENSMUSG00000025902	1.20771	0.0288365	0.0798076	up	Sox17	protein_coding	0.133068	0.150489	0.0698059	0.202042	0.20574	0.434242
ENSMUSG00000081441	-2.44345	0.000284421	0.00148046	down	Gm6161	processed_pseudogene	1.15245	1.14042	0.906843	0.174981	0.356367	0.091727
ENSMUSG00000025912	1.84769	8.80596e-07	7.63575e-06	up	Mybl1	protein_coding	0.110634	0.174482	0.277492	0.651449	0.581587	0.776555
ENSMUSG00000099032	-1.97397	4.61555e-05	0.00028827	down	Tcf24	protein_coding	0.846297	0.396062	0.635562	0.126468	0.07805	0.277237
ENSMUSG00000057715	2.43599	0.0340051	0.0911923	up	A830018L16Rik	protein_coding	0.00406761	0	0.0241834	0.0262481	0.035638	0.0825573
ENSMUSG00000104165	3.28289	0.0490563	0.122555	up	Gm38249	TEC	0	0.019338	0.0239203	0	0.0564005	0.348412
ENSMUSG00000025779	1.66107	5.4667e-11	8.66066e-10	up	Ly96	protein_coding	2.378	1.89029	2.82761	6.18526	8.39796	8.21733
ENSMUSG00000025936	-1.21313	5.96637e-08	6.31239e-07	down	Gm4956	transcribed_unprocessed_pseudogene	15.5432	17.2629	16.676	7.94625	9.6381	4.18403
ENSMUSG00000101939	1.65038	0.00157741	0.00676938	up	Gm28438	unprocessed_pseudogene	50.4534	45.2738	20.9202	75.3151	107.001	193.23
ENSMUSG00000102659	3.00338	0.0188419	0.0565493	up	Gm37077	TEC	0.02024	0	0.0150417	0.0914253	0.106398	0.0958523
ENSMUSG00000101514	-1.88111	9.18909e-16	2.47447e-14	down	Gm5524	lincRNA	5.1682	5.4479	5.35223	1.92636	1.0462	1.3885
ENSMUSG00000101033	-2.36474	3.7154e-13	7.52737e-12	down	Gm18776	processed_pseudogene	7.93891	7.68647	7.38555	1.76907	1.10089	1.62289
ENSMUSG00000026064	-1.28815	1.62863e-44	2.95845e-42	down	Ptp4a1	protein_coding	55.514	53.9801	51.2609	23.4302	22.3287	21.276
ENSMUSG00000087346	5.43121	0.000903612	0.00416357	up	Gm5699	processed_pseudogene	0	0	0	0.933474	0.362118	0.209716
ENSMUSG00000099796	4.86049	0.00561997	0.0203349	up	Gm7893	processed_pseudogene	0	0	0	1.49978	0.872704	0.898517
ENSMUSG00000026126	1.16854	0.03301	0.0890472	up	Ptpn18	protein_coding	0.115074	0.0829639	0.0598633	0.17079	0.131067	0.295838
ENSMUSG00000100280	1.85346	0.0116512	0.0377086	up	Gm28417	processed_transcript	0.108539	0.0931579	0.0691394	0.180102	0.353211	0.482547
ENSMUSG00000037447	-1.95803	1.06443e-47	2.15247e-45	down	Arid5a	protein_coding	7.79823	7.21214	5.75998	1.90292	1.67025	1.87415
ENSMUSG00000079610	1.02263	0.0250826	0.0712975	up	Ankrd39	protein_coding	0.280909	0.106085	0.178939	0.35218	0.421913	0.412673
ENSMUSG00000087589	-1.20984	0.0375704	0.0990311	down	D430040D24Rik	processed_transcript	0.514757	0.412357	0.235416	0.187378	0.208154	0.125014
ENSMUSG00000026077	5.08734	4.21911e-35	4.81045e-33	up	Npas2	protein_coding	0.0779647	0.0374732	0.0695291	2.74694	1.5301	2.15205
ENSMUSG00000077704	-1.5748	0.0129205	0.0411578	down	Snord89	snoRNA	6.45186	11.4249	9.08492	3.94423	2.3801	2.75681
ENSMUSG00000050967	4.06445	0.0141749	0.0445055	up	Creg2	protein_coding	0	0.00736882	0	0.047487	0.0644749	0.0248932
ENSMUSG00000026073	1.36117	0.00113365	0.00508046	up	Il1r2	protein_coding	5.81436	5.73982	4.91756	12.5319	8.23305	22.4894
ENSMUSG00000103560	-2.1295	1.7193e-14	4.02767e-13	down	Gm38070	TEC	2.49019	3.93423	1.84206	0.587712	0.909066	0.444578
ENSMUSG00000070942	1.72555	0.000209116	0.00112308	up	Il1rl2	protein_coding	0.0932177	0.0724777	0.097802	0.198151	0.37473	0.319038
ENSMUSG00000091844	2.72997	0.0178887	0.0540366	up	Gm8251	protein_coding	0	0.0149987	0.0185527	0.0644374	0.0984252	0.0506682
ENSMUSG00000026042	2.04657	3.84913e-07	3.55629e-06	up	Col5a2	protein_coding	0.0856807	0.0608368	0.0636752	0.286499	0.252503	0.353069
ENSMUSG00000025993	-1.20383	6.68448e-25	3.9148e-23	down	Slc40a1	protein_coding	7.24231	6.95195	8.22914	3.28345	3.01083	3.59968
ENSMUSG00000025986	2.49438	6.58286e-35	7.38636e-33	up	Slc39a10	protein_coding	0.539303	0.427111	0.419011	2.34116	2.87799	2.81109
ENSMUSG00000100213	3.02578	0.00552613	0.0200428	up	Gm28151	lincRNA	0.0392775	0.0943922	0.0583795	0.405529	0.757077	0.425166
ENSMUSG00000045954	2.11504	1.6707e-10	2.50255e-09	up	Cavin2	protein_coding	0.317897	0.264453	0.417982	1.57798	1.49974	1.29042
ENSMUSG00000101702	3.62002	0.000478432	0.00236023	up	1700072G22Rik	lincRNA	0.136324	0.0819042	0.101312	2.2872	0.716636	1.01452
ENSMUSG00000026107	1.60329	5.1684e-39	7.69337e-37	up	Nabp1	protein_coding	1.78017	1.85386	2.20821	5.96209	5.93835	6.10805
ENSMUSG00000043015	1.12538	0.0140677	0.0442273	up	Nemp2	protein_coding	0.0897144	0.095119	0.125502	0.190704	0.221936	0.271345
ENSMUSG00000041426	-1.00011	9.3726e-17	2.75208e-15	down	Hibch	protein_coding	9.17331	9.64488	9.85945	5.25116	5.07721	4.26254
ENSMUSG00000103030	-1.96093	2.81061e-14	6.3887e-13	down	E330011M16Rik	TEC	5.12197	4.92868	3.74459	1.02111	1.1675	1.4368
ENSMUSG00000025981	-2.01237	1.71124e-84	2.0378e-81	down	Coq10b	protein_coding	23.6322	24.1185	21.8494	5.75878	5.81651	6.00608
ENSMUSG00000025978	2.7976	0.00579078	0.0208544	up	Rftn2	protein_coding	0.00636227	0.00764495	0.0283694	0.0656886	0.122633	0.0946955
ENSMUSG00000038331	1.86913	2.53063e-06	2.01426e-05	up	Satb2	protein_coding	0.0770389	0.125631	0.16358	0.497128	0.472479	0.36484
ENSMUSG00000079554	2.48518	0.0116018	0.0375828	up	Aox2	protein_coding	0.012945	0.00777742	0.028861	0.108594	0.0567083	0.105094
ENSMUSG00000103839	1.81928	0.0286247	0.0792828	up	Gm37607	TEC	0.0712026	0.102669	0.0211662	0.27568	0.14972	0.289029
ENSMUSG00000072295	3.80152	0.0261128	0.0737454	up	C2cd6	protein_coding	0	0	0.0251901	0.109363	0.0890918	0.114659
ENSMUSG00000097819	-1.3965	0.0373757	0.0986025	down	Gm26813	lincRNA	0.270748	0.262769	0.247645	0.107515	0.0182472	0.169082
ENSMUSG00000103821	-1.2748	0.00590991	0.0212406	down	D430013B06Rik	TEC	0.798138	1.39062	0.800754	0.334772	0.384605	0.539974
ENSMUSG00000104052	2.47413	0.0392044	0.102381	up	Gm38125	TEC	0.0108647	0.0130551	0.0322972	0.0841313	0.0571141	0.161709
ENSMUSG00000103215	1.8416	0.0092514	0.031048	up	Gm38388	TEC	0.235088	0.125548	0.116473	0.775361	0.503483	0.494812
ENSMUSG00000101599	1.01892	0.0136581	0.0431103	up	Gm20342	lincRNA	0.107601	0.0877352	0.0856774	0.178545	0.208749	0.19759
ENSMUSG00000051344	1.37854	4.70505e-09	5.90473e-08	up	Plekhm3	protein_coding	0.24968	0.23837	0.274519	0.626813	0.623303	0.763607
ENSMUSG00000025946	3.37203	0.0225112	0.0654186	up	Pth2r	protein_coding	0	0.0173832	0.0215023	0.0933525	0.0506993	0.234895
ENSMUSG00000015222	1.42178	0.0012948	0.00570015	up	Map2	protein_coding	0.0386041	0.0545729	0.0540035	0.131882	0.0835618	0.181285
ENSMUSG00000082769	-1.30047	0.0388188	0.101609	down	Gm15793	processed_pseudogene	1.73559	1.7228	1.90671	0.681719	1.05782	0.510521
ENSMUSG00000026185	-2.79549	0.000172699	0.000947724	down	Igfbp5	protein_coding	0.702776	0.582903	2.60678	0.248822	0.130775	0.185134
ENSMUSG00000026180	1.44794	0.00270418	0.0108608	up	Cxcr2	protein_coding	2.30392	2.29719	2.24043	5.96264	2.98489	10.1149
ENSMUSG00000048480	4.48811	0.0055911	0.0202441	up	Cxcr1	protein_coding	0.0250522	0	0	0.355654	0.0438986	0.338978
ENSMUSG00000099931	-1.31158	0.00630838	0.0224751	down	Gm29358	sense_intronic	0.732185	0.756077	0.340085	0.339592	0.260608	0.154798
ENSMUSG00000047021	3.99766	0.00381785	0.01459	up	Cfap65	protein_coding	0.00477842	0	0.00710233	0.0185009	0.066985	0.10345
ENSMUSG00000026205	1.71908	0.0337435	0.090638	up	Slc23a3	protein_coding	0.0517114	0.0621368	0.153721	0.222461	0.392656	0.256556
ENSMUSG00000026202	1.04966	1.92831e-22	9.40304e-21	up	Tuba4a	protein_coding	16.2693	14.5044	16.5912	36.3931	30.9137	32.4471
ENSMUSG00000026208	1.1963	0.00270029	0.0108472	up	Des	protein_coding	0.398006	0.203255	0.236628	0.706286	0.697419	0.578926
ENSMUSG00000026235	1.5632	0.000612146	0.00294597	up	Epha4	protein_coding	0.0742049	0.061301	0.110293	0.185551	0.284436	0.263564
ENSMUSG00000047330	1.49717	5.13633e-05	0.000318476	up	Kcne4	protein_coding	0.267107	0.658809	0.564175	1.2519	1.20707	1.76905
ENSMUSG00000026249	2.21412	2.10769e-17	6.55709e-16	up	Serpine2	protein_coding	0.297489	0.303303	0.442169	1.30887	2.29049	1.29906
ENSMUSG00000026163	2.11202	0.0469923	0.118504	up	Sphkap	protein_coding	0.00389011	0.00934878	0.0173461	0.0200822	0.0681658	0.0421092
ENSMUSG00000104396	2.69192	0.00821038	0.028006	up	Gm37959	TEC	0.0386809	0	0.0574929	0.116483	0.13556	0.36637
ENSMUSG00000073627	2.58323	0.00384551	0.014674	up	C130036L24Rik	processed_transcript	0.00580284	0.0139455	0.0344999	0.0823799	0.11185	0.117776
ENSMUSG00000053333	-1.21679	1.02446e-14	2.45904e-13	down	Dis3l2	protein_coding	2.1486	1.99684	2.17061	0.893629	0.852996	1.0164
ENSMUSG00000100768	1.82067	0.0446082	0.113764	up	Gm29055	sense_intronic	0.0873751	0.078743	0.0649344	0.253722	0.229659	0.354678
ENSMUSG00000102383	3.66768	0.0384863	0.100998	up	Gm38142	TEC	0	0	0.0156171	0.0406812	0.0368229	0.0995192
ENSMUSG00000102571	3.3271	0.00629786	0.0224542	up	Gm37967	TEC	0	0.0336837	0.0208326	0.0904451	0.196481	0.246544
ENSMUSG00000026259	-1.29859	8.37062e-19	2.9706e-17	down	Ngef	protein_coding	5.70098	5.55153	5.77226	2.469	2.27953	2.29087
ENSMUSG00000026288	1.07535	1.90238e-05	0.000128676	up	Inpp5d	protein_coding	0.496269	0.543184	0.555043	1.26828	0.731845	1.40282
ENSMUSG00000070738	2.11644	2.78105e-61	1.0645e-58	up	Dgkd	protein_coding	2.52473	2.52265	2.05866	9.40217	10.9502	11.1708
ENSMUSG00000092220	-1.32212	4.53803e-47	8.92409e-45	down	Gm20528	processed_transcript	382.779	382.82	369.447	160.963	158.516	142.725
ENSMUSG00000090175	-2.17732	8.21221e-31	7.3041e-29	down	Ugt1a9	protein_coding	39.212	36.1937	24.7934	9.48736	7.32234	5.74651
ENSMUSG00000089675	-4.62311	0.00775436	0.0267226	down	Ugt1a8	protein_coding	0.100636	0.100771	0.12465	0	0	0
ENSMUSG00000090145	-1.5217	3.98931e-36	4.88633e-34	down	Ugt1a6b	protein_coding	30.7667	27.0771	27.4798	8.96549	10.9912	10.3969
ENSMUSG00000089943	-1.53671	1.73508e-32	1.702e-30	down	Ugt1a5	protein_coding	17.9389	20.8017	19.0019	6.87112	6.15012	7.20383
ENSMUSG00000089960	-1.17445	1.74922e-25	1.07743e-23	down	Ugt1a1	protein_coding	84.3799	85.7711	72.8686	37.8028	39.1422	32.7702
ENSMUSG00000100798	-1.01033	0.00490012	0.0180285	down	Gm19589	lincRNA	0.996836	1.18069	1.41814	0.680011	0.773555	0.366104
ENSMUSG00000048126	1.97726	4.47728e-12	8.09878e-11	up	Col6a3	protein_coding	0.115528	0.135067	0.171713	0.572217	0.426759	0.671747
ENSMUSG00000026303	1.53188	0.00799034	0.0273687	up	Mlph	protein_coding	0.0418363	0.0754063	0.124366	0.188977	0.219927	0.28304
ENSMUSG00000034353	1.67818	0.00607529	0.0217584	up	Ramp1	protein_coding	0.135963	0.0742612	0.11023	0.398802	0.368199	0.284317
ENSMUSG00000083064	-1.28728	0.0408175	0.105744	down	Gm7785	processed_pseudogene	1.50752	2.11335	0.435687	0.702572	0.366888	0.62327
ENSMUSG00000055866	-1.69805	2.38494e-06	1.90822e-05	down	Per2	protein_coding	8.26662	7.57256	7.74573	3.68799	1.58714	2.1059
ENSMUSG00000026311	-1.0836	3.59873e-09	4.59432e-08	down	Asb1	protein_coding	1.85254	2.07251	1.85581	0.884399	0.844617	1.04509
ENSMUSG00000042849	3.33694	0.030167	0.0826574	up	Olfr1414	protein_coding	0	0	0.0182538	0.00792491	0.0753196	0.0830866
ENSMUSG00000034212	1.52167	0.0389364	0.10185	up	Ankmy1	protein_coding	0.0616638	0.0648338	0.0229133	0.0994784	0.162079	0.187732
ENSMUSG00000026271	1.10942	8.62243e-05	0.000507473	up	Gpr35	protein_coding	0.895419	0.723478	0.481876	1.68362	1.05504	1.91137
ENSMUSG00000026274	1.37135	0.0124864	0.0399948	up	Pask	protein_coding	0.049474	0.0445863	0.0857909	0.095776	0.137263	0.234299
ENSMUSG00000090489	-3.3405	0.000536743	0.00261301	down	Gm17415	processed_pseudogene	1.23089	0.853298	1.19623	0.305496	0	0
ENSMUSG00000073608	3.17263	0.00126666	0.00558661	up	Gal3st2c	protein_coding	0.00772791	0.00928592	0.00574314	0.0349075	0.0677074	0.109793
ENSMUSG00000026285	3.4129	0.0195627	0.0583126	up	Pdcd1	protein_coding	0	0	0.0575326	0.149867	0.10174	0.288061
ENSMUSG00000040710	1.04291	0.00722809	0.0252007	up	St8sia4	protein_coding	0.050198	0.0513822	0.0552675	0.107975	0.0912188	0.128297
ENSMUSG00000100009	3.48699	0.014524	0.0454219	up	Gm7967	lincRNA	0.00627779	0	0.00933092	0.0648165	0.0660028	0.0424719
ENSMUSG00000026315	2.18885	9.92367e-16	2.66225e-14	up	Serpinb8	protein_coding	0.264859	0.327617	0.393669	1.41756	1.74723	1.37026
ENSMUSG00000100457	1.91978	0.0317799	0.0863813	up	D830032E09Rik	lincRNA	0.0411715	0.06184	0.0152987	0.23911	0.126252	0.0974899
ENSMUSG00000038702	1.61705	0.00418067	0.0157409	up	Dsel	protein_coding	0.0453705	0.0778822	0.105971	0.267679	0.147646	0.28064
ENSMUSG00000037035	1.1297	7.09089e-18	2.33965e-16	up	Inhbb	protein_coding	4.02937	4.58856	3.77085	9.09763	8.5527	9.98953
ENSMUSG00000003721	2.06103	1.66291e-40	2.66003e-38	up	Insig2	protein_coding	11.4436	12.1352	16.5454	55.7444	68.1101	46.0739
ENSMUSG00000104253	1.97384	0.00118041	0.00525812	up	Gm37174	TEC	0.0855036	0.102742	0.163398	0.740922	0.363864	0.264442
ENSMUSG00000026343	1.42947	7.67761e-16	2.08053e-14	up	Gpr39	protein_coding	2.13091	1.97994	2.96469	5.94796	6.59955	6.73887
ENSMUSG00000026344	1.34578	8.00296e-11	1.24578e-09	up	Lypd1	protein_coding	0.605034	0.542071	0.796734	1.5069	1.59028	1.90303
ENSMUSG00000100078	-1.12306	0.00152148	0.00656461	down	Gm6170	processed_pseudogene	1.6685	2.68396	2.51995	0.798823	1.1789	1.23805
ENSMUSG00000045382	2.66768	1.69432e-15	4.44525e-14	up	Cxcr4	protein_coding	0.495835	0.422024	0.491318	3.01295	2.31691	3.77384
ENSMUSG00000101904	1.67056	0.0169362	0.0516619	up	Gm29427	protein_coding	0.0978336	0.141069	0.145414	0.328284	0.514296	0.397131
ENSMUSG00000100257	3.45208	0.0156845	0.0484505	up	C4bp-ps1	unprocessed_pseudogene	0	0	0.157277	0.546258	0.463546	0.50112
ENSMUSG00000104515	1.79746	4.41411e-05	0.000277305	up	Gm37163	TEC	0.552557	0.424932	0.262812	1.22657	2.05266	1.22616
ENSMUSG00000016529	-4.15463	1.9623e-51	4.89092e-49	down	Il10	protein_coding	17.1082	16.6857	12.0362	0.441593	1.29906	0.964533
ENSMUSG00000102856	-1.28166	0.000237141	0.00125695	down	Gm37084	TEC	0.633314	0.745775	0.404767	0.228858	0.277436	0.248509
ENSMUSG00000055184	1.62519	0.0108617	0.0355613	up	Fam72a	protein_coding	0.187532	0.184369	0.0760186	0.330036	0.418229	0.692034
ENSMUSG00000099874	-1.24925	0.00319467	0.012496	down	Gm29629	antisense_RNA	5.70938	6.27904	4.02728	2.3729	1.86523	2.61873
ENSMUSG00000026463	1.6518	1.32644e-10	2.01505e-09	up	Atp2b4	protein_coding	0.225679	0.271177	0.185849	0.739954	0.534396	0.916086
ENSMUSG00000090208	1.03045	0.0145635	0.0455188	up	Gm15851	antisense_RNA	1.18491	1.9662	1.25798	2.76718	3.85598	2.59579
ENSMUSG00000041577	1.08033	9.94363e-08	1.01738e-06	up	Prelp	protein_coding	1.44658	1.44024	1.76616	2.97378	4.07382	2.96399
ENSMUSG00000042451	-1.03585	0.00157187	0.00675481	down	Mybph	protein_coding	1.8925	1.11775	1.64483	0.683057	0.814998	0.824637
ENSMUSG00000026429	1.58451	0.0353941	0.0942685	up	Ube2t	protein_coding	0.0386196	0.0556867	0.0688821	0.0598105	0.162414	0.271729
ENSMUSG00000041801	2.21278	0.00663231	0.0234439	up	Phlda3	protein_coding	0.119798	0.0575798	0.106836	0.49475	0.293887	0.551127
ENSMUSG00000026411	-1.28996	2.29735e-12	4.32341e-11	down	Tmem9	protein_coding	4.91918	5.46637	4.66392	2.26358	2.13694	1.8726
ENSMUSG00000097448	1.49463	0.0245232	0.0699845	up	Platr22	lincRNA	0.0924004	0.30533	0.206007	0.655881	0.647646	0.406333
ENSMUSG00000026368	-1.17341	2.853e-30	2.46589e-28	down	F13b	protein_coding	65.8248	68.9206	63.8512	31.9668	30.555	27.1272
ENSMUSG00000057037	-1.06864	2.31857e-20	9.57582e-19	down	Cfhr1	protein_coding	62.3837	68.0109	70.2109	33.5279	35.8617	27.9536
ENSMUSG00000026365	-1.04873	3.20087e-21	1.39736e-19	down	Cfh	protein_coding	103.303	106.632	97.1631	50.289	57.2546	43.578
ENSMUSG00000026360	1.60568	2.82664e-15	7.23884e-14	up	Rgs2	protein_coding	2.57464	1.84385	3.24511	6.55257	9.97943	7.16249
ENSMUSG00000026358	-1.53972	8.07302e-19	2.86974e-17	down	Rgs1	protein_coding	4.98433	4.80041	3.38053	1.40174	1.47921	1.74607
ENSMUSG00000026357	1.90616	0.0439571	0.11237	up	Rgs18	protein_coding	0.0367827	0.0441984	0.109343	0.308564	0.161134	0.223966
ENSMUSG00000006014	-1.1352	3.8128e-17	1.15761e-15	down	Prg4	protein_coding	52.7915	50.1164	40.4199	25.0047	22.832	18.6224
ENSMUSG00000097426	-1.1197	1.7485e-05	0.000119145	down	Gm8941	processed_pseudogene	6.5648	7.23927	10.9309	4.12898	3.05786	4.2727
ENSMUSG00000103928	1.73434	0.000692648	0.00328689	up	Gm37893	TEC	0.183929	0.184175	0.227817	0.534097	0.537159	0.933266
ENSMUSG00000026480	1.19954	2.2956e-05	0.00015253	up	Ncf2	protein_coding	0.400933	0.455294	0.248846	0.824493	0.633065	1.14461
ENSMUSG00000026479	1.45452	0.00106851	0.00482688	up	Lamc2	protein_coding	0.171919	0.106081	0.34531	0.635647	0.227973	0.848751
ENSMUSG00000079138	1.84539	5.05828e-06	3.83396e-05	up	Gm8818	processed_pseudogene	0.677846	0.471555	1.16659	2.80864	2.50058	2.99291
ENSMUSG00000099858	-1.63025	4.78606e-09	5.99937e-08	down	Gm6652	processed_pseudogene	6.17893	5.45313	6.01888	1.30655	2.07981	2.45623
ENSMUSG00000026475	-2.12943	1.78535e-05	0.000121451	down	Rgs16	protein_coding	85.9164	85.0848	79.3738	29.6581	8.47892	20.0956
ENSMUSG00000099568	-2.11429	1.14352e-05	8.06298e-05	down	Gm28513	antisense_RNA	70.5622	61.8704	59.1417	23.1206	6.83357	15.0058
ENSMUSG00000045968	-1.31621	2.86687e-35	3.3217e-33	down	Teddm2	protein_coding	24.5897	25.283	21.6077	9.57265	10.1282	9.5725
ENSMUSG00000026473	-1.30886	7.1205e-58	2.38481e-55	down	Glul	protein_coding	351.328	351.977	332.379	136.585	144.989	144.324
ENSMUSG00000096950	2.1906	0.0489259	0.122301	up	Gm9530	lincRNA	0.0113846	0.0273596	0.0338427	0.0881571	0.0997451	0.138639
ENSMUSG00000033722	2.21097	0.000940069	0.00431104	up	BC034090	protein_coding	0.0318013	0.0327537	0.013505	0.134854	0.11941	0.122942
ENSMUSG00000102964	-2.13119	6.86431e-07	6.04754e-06	down	9430034N14Rik	TEC	0.601988	0.616629	0.938762	0.1401	0.172927	0.186944
ENSMUSG00000026600	1.71745	6.30004e-09	7.76547e-08	up	Soat1	protein_coding	0.278497	0.174198	0.215475	0.669613	0.541484	1.03757
ENSMUSG00000060519	1.02264	2.29665e-06	1.84378e-05	up	Tor3a	protein_coding	0.978929	0.887983	1.16972	1.94464	2.20306	2.11672
ENSMUSG00000026725	3.7748	0.029629	0.0815222	up	Tnn	protein_coding	0	0.00771592	0	0.0414365	0.022504	0.0521316
ENSMUSG00000103222	1.32342	0.00278763	0.0111438	up	Gm37729	TEC	0.541808	0.497854	0.85268	1.56303	1.50787	1.68184
ENSMUSG00000103680	1.84866	0.0147552	0.0459977	up	Gm37072	TEC	0.178508	0.0536242	0.795971	1.32469	1.48579	0.784994
ENSMUSG00000026705	1.18036	8.88333e-07	7.69973e-06	up	Klhl20	protein_coding	0.203526	0.300458	0.254971	0.551605	0.662323	0.535039
ENSMUSG00000044835	4.87287	0.0112535	0.0366428	up	Ankrd45	protein_coding	0	0	0	0.116162	0	0.0811913
ENSMUSG00000102817	2.72635	0.00848535	0.0288521	up	Gm6185	transcribed_unprocessed_pseudogene	0.0193238	0.0116098	0.0287217	0.112226	0.0846518	0.1961
ENSMUSG00000040265	1.53726	0.00301889	0.01193	up	Dnm3	protein_coding	0.0122208	0.0256981	0.0408695	0.0532306	0.0642429	0.109549
ENSMUSG00000040181	-1.84157	8.78848e-80	7.53524e-77	down	Fmo1	protein_coding	38.2476	38.1552	37.3062	11.6006	10.7357	9.95758
ENSMUSG00000040170	-1.19736	3.28921e-09	4.22941e-08	down	Fmo2	protein_coding	2.28419	2.56066	3.12783	1.42671	1.16692	0.928112
ENSMUSG00000026586	1.56508	0.0197025	0.0586641	up	Prrx1	protein_coding	0.0168773	0.0243359	0.0351195	0.0697014	0.0828067	0.0730765
ENSMUSG00000041396	1.44698	0.000313399	0.00161723	up	Mettl18	protein_coding	0.83939	0.415313	0.550419	1.56124	1.64389	1.87067
ENSMUSG00000026581	1.96813	1.76484e-13	3.69427e-12	up	Sell	protein_coding	0.739348	0.713762	0.657474	2.45481	1.69418	4.28376
ENSMUSG00000026579	-1.40834	8.3682e-50	1.86846e-47	down	F5	protein_coding	88.1689	91.392	78.7801	33.2649	34.1799	31.7058
ENSMUSG00000040836	2.26176	0.0405307	0.105115	up	Gpr161	protein_coding	0.00536525	0.00644693	0.0239237	0.041546	0.06581	0.0580771
ENSMUSG00000026567	2.56254	0.00631832	0.0224935	up	Adcy10	protein_coding	0.0128228	0.020544	0	0.0772287	0.0748973	0.0578345
ENSMUSG00000026566	1.85126	2.05361e-11	3.43095e-10	up	Mpzl1	protein_coding	0.505053	0.4678	0.422257	1.71102	1.45655	1.97895
ENSMUSG00000088246	1.32235	0.0378728	0.0996566	up	Gm25911	miRNA	6.00314	5.61044	7.93128	22.3819	9.35039	17.148
ENSMUSG00000026687	-1.02034	3.71985e-17	1.13099e-15	down	Aldh9a1	protein_coding	92.7694	94.6494	73.5384	48.1502	42.7581	40.1434
ENSMUSG00000052534	-1.23478	3.32181e-13	6.76193e-12	down	Pbx1	protein_coding	1.06846	1.05368	1.13091	0.497951	0.430237	0.474603
ENSMUSG00000026678	1.60531	0.00149675	0.00647093	up	Rgs5	protein_coding	0.665548	0.789855	1.61208	1.90878	4.34816	3.20193
ENSMUSG00000102752	1.10444	2.18336e-11	3.64205e-10	up	Gm7694	protein_coding	2.2156	3.20178	3.20609	6.3109	6.4991	5.98258
ENSMUSG00000070524	3.70678	0.00817715	0.0279	up	Fcrlb	protein_coding	0.029091	0	0.0432391	0.150178	0.35683	0.432988
ENSMUSG00000059089	1.13331	5.32192e-05	0.000329317	up	Fcgr4	protein_coding	1.66541	1.75103	2.16595	3.14729	4.79431	4.50689
ENSMUSG00000059498	1.28496	1.47433e-09	1.97267e-08	up	Fcgr3	protein_coding	3.39963	3.23182	4.18951	8.41405	6.67347	11.6455
ENSMUSG00000005677	-1.91333	2.00165e-51	4.91621e-49	down	Nr1i3	protein_coding	22.7807	22.4926	26.1621	7.35013	5.3679	6.52666
ENSMUSG00000005674	-1.77098	6.88511e-45	1.28333e-42	down	Tomm40l	protein_coding	17.0943	17.3503	19.7209	6.20545	4.6142	5.28546
ENSMUSG00000103983	1.85324	0.000285013	0.00148278	up	Gm20045	lincRNA	0.0870696	0.0724317	0.0696849	0.319826	0.24646	0.280937
ENSMUSG00000103711	-1.03246	5.12511e-05	0.000317965	down	Tstd1	protein_coding	8.74583	6.47109	9.54132	3.44735	5.28454	3.67257
ENSMUSG00000060244	1.07955	0.00853757	0.0290066	up	Alyref2	protein_coding	0.674875	0.634645	1.35199	1.5905	2.31373	1.74692
ENSMUSG00000015316	-1.18762	0.0324475	0.0878394	down	Slamf1	protein_coding	0.157761	0.182275	0.243504	0.0626475	0.0637941	0.131362
ENSMUSG00000038147	1.36242	1.07477e-06	9.17839e-06	up	Cd84	protein_coding	0.393063	0.343496	0.628483	0.930018	1.09575	1.51496
ENSMUSG00000015314	1.77678	0.00706596	0.024732	up	Slamf6	protein_coding	0.0275871	0.0248616	0.0205018	0.0667567	0.078553	0.111983
ENSMUSG00000013698	1.51972	2.96983e-19	1.09379e-17	up	Pea15a	protein_coding	2.22511	1.69723	1.8837	4.90688	5.89939	6.23097
ENSMUSG00000053318	1.51598	0.0260756	0.0736501	up	Slamf8	protein_coding	0.072789	0.131196	0.072126	0.266165	0.19132	0.344713
ENSMUSG00000005338	1.27502	0.0168724	0.0515038	up	Cadm3	protein_coding	0.0773031	0.0619253	0.0612792	0.17958	0.171579	0.146437
ENSMUSG00000054203	-1.10727	0.000221425	0.00118271	down	Ifi205	protein_coding	1.59177	1.68703	2.21969	0.669385	0.532773	1.3794
ENSMUSG00000051509	3.69167	0.0338115	0.0907831	up	Olfr414	protein_coding	0	0	0.0122667	0.0532559	0.0433845	0.0446677
ENSMUSG00000050069	-2.40203	2.44806e-50	5.64238e-48	down	Grem2	protein_coding	9.49531	10.5587	10.6146	2.39427	1.52053	1.94339
ENSMUSG00000026527	1.48264	0.00850916	0.0289193	up	Rgs7	protein_coding	0.0496466	0.0671127	0.129135	0.208239	0.152241	0.319086
ENSMUSG00000019699	1.47153	1.85412e-05	0.000125769	up	Akt3	protein_coding	0.174955	0.262784	0.292547	0.743242	0.587593	0.700322
ENSMUSG00000102432	1.31577	0.0442304	0.112974	up	Gm29856	processed_transcript	0.178154	0.285428	0.308929	0.536488	0.67638	0.72317
ENSMUSG00000104126	-1.94728	1.50636e-09	2.01176e-08	down	Gm37486	processed_pseudogene	12.7276	11.1932	9.87004	2.97576	2.42418	3.49423
ENSMUSG00000104520	1.48824	0.016658	0.0509365	up	Gm37336	lincRNA	0.276688	0.498705	0.205626	1.16054	0.909066	0.748764
ENSMUSG00000053963	-3.15222	0.0289645	0.0800894	down	Stum	protein_coding	0.0455832	0.060859	0.022584	0	0.00887495	0.00685309
ENSMUSG00000026520	1.06844	0.000341069	0.00174191	up	Pycr2	protein_coding	0.631387	0.713159	0.563073	1.36897	1.54892	1.17896
ENSMUSG00000038776	-1.63851	1.51277e-69	8.53322e-67	down	Ephx1	protein_coding	329.088	293.86	298.521	104.523	101.469	95.4069
ENSMUSG00000038768	-2.15353	7.06706e-37	9.18075e-35	down	9130409I23Rik	protein_coding	17.8105	16.0805	21.4704	4.74961	4.55204	3.35523
ENSMUSG00000054135	2.01886	0.00271399	0.0108961	up	A430110L20Rik	lincRNA	0.104047	0.107163	0.0662781	0.287747	0.520913	0.362017
ENSMUSG00000022995	1.18203	0.00961498	0.0320545	up	Enah	protein_coding	0.045272	0.0355687	0.0698775	0.123597	0.0518691	0.167278
ENSMUSG00000102526	2.15747	0.0351055	0.0936977	up	Gm37785	TEC	0.031024	0.0372786	0.0461121	0.140137	0.163088	0.20989
ENSMUSG00000026614	1.1373	1.14186e-21	5.17457e-20	up	Slc30a10	protein_coding	6.0036	6.36798	5.11809	13.9352	12.6397	12.6614
ENSMUSG00000039239	1.14388	0.00119278	0.00530551	up	Tgfb2	protein_coding	0.219305	0.209265	0.278026	0.51612	0.395587	0.663298
ENSMUSG00000107163	3.10673	0.0435671	0.111639	up	Gm43496	TEC	0.0124468	0.0149562	0	0.0963824	0.109052	0.0505247
ENSMUSG00000026610	-1.79513	0.000174456	0.000955654	down	Esrrg	protein_coding	0.318895	0.318118	0.295123	0.0698881	0.0632598	0.138403
ENSMUSG00000037568	2.10217	0.0070527	0.0246937	up	Vash2	protein_coding	0.0259756	0.0104041	0.115825	0.234667	0.242755	0.152304
ENSMUSG00000097845	1.22077	0.0310882	0.0847914	up	A230020J21Rik	antisense_RNA	0.271657	0.38083	0.201887	0.759629	0.47602	0.796412
ENSMUSG00000091017	2.81419	1.67815e-07	1.64854e-06	up	Fam71a	protein_coding	0.0836009	0.200911	0.0994073	0.906313	0.791058	1.04069
ENSMUSG00000064845	-1.54631	0.0387889	0.101544	down	Gm26203	snRNA	6.22548	8.66173	4.38308	2.53722	3.44488	0.886694
ENSMUSG00000103653	-1.60171	1.81981e-54	5.1326e-52	down	Gstp-ps	processed_pseudogene	605.519	599.703	609.741	220.638	209.843	178.057
ENSMUSG00000097089	1.13349	0.0134712	0.0426081	up	Gm26879	antisense_RNA	0.762304	0.419829	0.89699	1.76268	1.11314	1.7191
ENSMUSG00000037395	1.28283	1.87611e-07	1.82627e-06	up	Rcor3	protein_coding	0.194689	0.22076	0.338282	0.619312	0.533347	0.690114
ENSMUSG00000016200	4.57786	0.00276741	0.0110794	up	Syt14	protein_coding	0	0	0.00465295	0.024241	0.0329129	0.042358
ENSMUSG00000026638	1.12763	5.85544e-15	1.4377e-13	up	Irf6	protein_coding	3.19684	2.91435	2.85095	7.2628	7.27767	5.41951
ENSMUSG00000079144	1.07556	8.21832e-05	0.00048569	up	A130010J15Rik	protein_coding	0.466593	0.570855	0.453936	1.01823	1.10005	1.09049
ENSMUSG00000016194	-1.00862	8.67329e-20	3.37408e-18	down	Hsd11b1	protein_coding	138.112	141.165	137.694	75.7753	75.8919	59.197
ENSMUSG00000104348	1.79684	1.16938e-06	9.92696e-06	up	Gm37691	TEC	0.290345	0.313993	0.496283	1.40519	1.32279	1.10001
ENSMUSG00000096929	1.11568	1.95168e-06	1.58824e-05	up	A330023F24Rik	processed_transcript	0.335433	0.407857	0.326442	0.757587	0.909649	0.702416
ENSMUSG00000104525	2.39327	0.0306548	0.0837905	up	Gm37334	TEC	0.0127137	0.0458307	0.0188969	0.114857	0.089112	0.206432
ENSMUSG00000016493	1.52912	6.72265e-06	4.98616e-05	up	Cd46	protein_coding	0.157213	0.153488	0.146045	0.431158	0.387396	0.525159
ENSMUSG00000109865	-1.27934	1.51074e-16	4.36424e-15	down	Hspa14	protein_coding	11.1589	11.5058	8.25189	4.19452	4.83999	3.98652
ENSMUSG00000051396	-1.35362	5.50111e-07	4.93461e-06	down	Gm45902	protein_coding	1.52092	1.54877	1.0856	0.576668	0.60228	0.488324
ENSMUSG00000026669	-2.52064	4.38741e-84	4.70221e-81	down	Mcm10	protein_coding	9.01772	9.18443	11.072	1.88016	1.59973	1.69523
ENSMUSG00000085818	-1.32923	0.0144852	0.0453138	down	Gm13267	antisense_RNA	2.18213	1.07967	1.65349	0.331321	0.82472	0.868412
ENSMUSG00000025815	-1.29065	1.43629e-16	4.16039e-15	down	Dhtkd1	protein_coding	4.58285	5.35795	5.49667	2.1466	2.53212	1.75575
ENSMUSG00000023206	-2.23765	7.56915e-56	2.35137e-53	down	Il15ra	protein_coding	16.1224	18.2724	15.2721	4.23955	2.94434	3.5013
ENSMUSG00000086358	2.93268	0.0267509	0.0751318	up	Gm13270	processed_transcript	0.0171461	0.0103015	0	0.110643	0.0600898	0.0580004
ENSMUSG00000026726	1.76328	0.0469699	0.118461	up	Cubn	protein_coding	0.0200082	0.00601051	0.00743474	0.016139	0.0394426	0.0642979
ENSMUSG00000026728	1.68404	2.58535e-16	7.3013e-15	up	Vim	protein_coding	2.07122	1.56141	1.7207	5.11243	4.42976	8.03465
ENSMUSG00000061531	4.64352	0.000171422	0.000941437	up	Tmem236	protein_coding	0.0102085	0	0.0151733	0.2108	0.178882	0.23482
ENSMUSG00000026748	1.72119	0.0281306	0.0782047	up	Plxdc2	protein_coding	0.0161305	0.0258434	0.0479507	0.0693929	0.0847956	0.138231
ENSMUSG00000026737	1.00995	0.000383617	0.00193798	up	Pip4k2a	protein_coding	0.537142	0.671252	0.782407	1.35873	1.11065	1.56988
ENSMUSG00000086621	4.79634	0.00763907	0.0264017	up	Gm13348	antisense_RNA	0	0	0	0.139731	0.379436	0.51274
ENSMUSG00000087246	4.9539	0.00420918	0.0158343	up	Gm13346	lincRNA	0	0	0	0.106125	0.0540337	0.0556319
ENSMUSG00000036617	1.39315	3.87755e-12	7.09174e-11	up	Etl4	protein_coding	0.306876	0.251417	0.4112	0.909118	0.843264	0.821021
ENSMUSG00000075514	-1.4403	0.000896346	0.00413453	down	Gm13375	antisense_RNA	2.49311	2.36506	2.01532	0.790283	0.919711	0.887732
ENSMUSG00000026781	-1.47826	6.10432e-44	1.08137e-41	down	Acbd5	protein_coding	20.78	21.8793	21.7702	8.66004	7.92799	6.9388
ENSMUSG00000026986	-1.77317	1.42946e-37	1.91503e-35	down	Hnmt	protein_coding	19.2149	17.7098	19.0503	5.968	5.40198	5.28558
ENSMUSG00000026981	-1.30794	1.01284e-16	2.9578e-15	down	Il1rn	protein_coding	19.962	20.232	32.5591	9.38016	10.3471	10.1357
ENSMUSG00000084241	-1.25301	0.0327094	0.0884151	down	Gm13416	processed_pseudogene	0.78784	0.640397	0.482175	0.328958	0.203017	0.28218
ENSMUSG00000078202	1.90999	1.92565e-05	0.000130168	up	Nrarp	protein_coding	0.245933	0.225982	0.193521	0.765491	1.09003	0.724259
ENSMUSG00000103217	1.97156	2.81808e-05	0.000183883	up	Gm38287	antisense_RNA	0.27318	0.262605	0.189484	0.869658	1.21268	0.862484
ENSMUSG00000059555	1.17184	6.13074e-05	0.000373437	up	Tor4a	protein_coding	0.441309	0.652653	0.756847	1.35816	1.36814	1.46985
ENSMUSG00000026969	1.61352	3.78813e-12	6.93412e-11	up	Fam166a	protein_coding	2.5566	2.47358	2.17141	8.14167	6.39983	7.95187
ENSMUSG00000036752	1.60516	1.40884e-51	3.55276e-49	up	Tubb4b	protein_coding	18.4618	17.3687	20.6601	59.3586	53.8857	61.5067
ENSMUSG00000015085	-1.29395	0.00151918	0.006556	down	Entpd2	protein_coding	1.19361	1.07569	0.860961	0.521037	0.399852	0.380012
ENSMUSG00000015094	1.31923	6.52414e-05	0.000395377	up	Npdc1	protein_coding	0.277325	0.367709	0.426413	0.93798	0.955148	0.802247
ENSMUSG00000015093	2.99257	2.94858e-05	0.00019164	up	Clic3	protein_coding	0.18455	0.221756	0.164582	2.61996	1.55224	0.44948
ENSMUSG00000026938	1.44401	3.88374e-06	3.00101e-05	up	Fcna	protein_coding	1.71269	1.53532	1.97993	2.94717	7.09786	4.48768
ENSMUSG00000062061	-1.65966	0.025652	0.0726353	down	Obp2a	protein_coding	1.55637	2.6544	0.373111	0.583152	0.791767	0.135864
ENSMUSG00000026928	1.6329	0.00530217	0.0193253	up	Card9	protein_coding	0.244349	0.117445	0.121062	0.483544	0.456714	0.617167
ENSMUSG00000014852	1.40788	0.00240744	0.00980496	up	Adamts13	protein_coding	0.113765	0.109361	0.15782	0.323013	0.358827	0.338654
ENSMUSG00000085929	1.48203	0.0194888	0.058141	up	Gm13421	processed_transcript	0.232583	0.391263	0.691394	1.32075	1.30416	1.00705
ENSMUSG00000026821	-2.03342	1.78107e-47	3.56797e-45	down	Ralgds	protein_coding	10.8923	10.2972	10.087	2.23073	2.32735	3.22501
ENSMUSG00000026803	1.05818	1.31118e-08	1.54934e-07	up	Ttf1	protein_coding	0.930256	0.797366	0.958654	1.92893	1.80394	1.9552
ENSMUSG00000043535	1.02895	1.46738e-15	3.86404e-14	up	Setx	protein_coding	1.72979	1.85371	1.66362	3.33384	4.07211	3.52192
ENSMUSG00000089762	1.36903	0.0331977	0.0894523	up	Ier5l	protein_coding	0.250597	0.117102	0.165543	0.197644	0.31714	0.90421
ENSMUSG00000026849	-1.0963	4.62614e-22	2.16509e-20	down	Tor1a	protein_coding	26.9989	24.8828	26.8272	12.227	13.2218	12.0844
ENSMUSG00000062661	4.64863	9.11514e-06	6.56308e-05	up	Ncs1	protein_coding	0	0.00964614	0.0238637	0.290093	0.0984675	0.369313
ENSMUSG00000026840	2.02508	5.30108e-05	0.000328217	up	Lamc3	protein_coding	0.104252	0.12527	0.0911492	0.593588	0.150441	0.580842
ENSMUSG00000026822	-1.8655	4.57569e-49	9.80799e-47	down	Lcn2	protein_coding	492.935	480.252	400.592	105.935	148.722	129.755
ENSMUSG00000026819	-1.12548	7.37588e-31	6.61515e-29	down	Slc25a25	protein_coding	66.1823	62.5298	65.2782	30.1004	33.0344	27.3922
ENSMUSG00000079442	1.28743	0.00328705	0.0128035	up	St6galnac4	protein_coding	0.201689	0.15926	0.085651	0.327232	0.262538	0.538008
ENSMUSG00000059013	1.33091	4.53269e-08	4.91443e-07	up	Sh2d3c	protein_coding	0.906519	0.797662	0.689611	1.84243	1.52594	2.79123
ENSMUSG00000038987	1.92433	0.00164754	0.00703909	up	Cfap157	protein_coding	0.251959	0.126148	0.187248	1.02972	0.77263	0.397741
ENSMUSG00000026791	-1.30852	4.31069e-10	6.13952e-09	down	Slc2a8	protein_coding	4.02745	3.87433	3.30449	1.71257	1.73371	1.18125
ENSMUSG00000038860	1.19592	0.0438184	0.112109	up	Garnl3	protein_coding	0.0181442	0.0472381	0.0539368	0.0585418	0.10068	0.11457
ENSMUSG00000038831	1.73418	1.02603e-15	2.7457e-14	up	Ralgps1	protein_coding	0.404896	0.369291	0.398791	1.24028	1.50446	1.24093
ENSMUSG00000068966	1.36311	1.1769e-09	1.59261e-08	up	Zbtb34	protein_coding	0.497737	0.428174	0.437157	1.18985	1.20915	1.18624
ENSMUSG00000038718	1.25206	0.000776351	0.00364297	up	Pbx3	protein_coding	0.220118	0.168984	0.272642	0.33143	0.610707	0.661864
ENSMUSG00000026873	1.81437	1.30286e-05	9.0909e-05	up	Phf19	protein_coding	0.148255	0.124701	0.132214	0.411374	0.454623	0.591775
ENSMUSG00000075387	2.76214	0.0153662	0.047618	up	Olfr341	protein_coding	0.00563052	0.00676568	0.0167377	0.0436002	0.0493313	0.0990413
ENSMUSG00000049315	2.25086	0.0230303	0.06662	up	Olfr348	protein_coding	0.0102702	0.0246816	0.0610602	0.0662734	0.125975	0.250137
ENSMUSG00000111021	2.65661	0.0251569	0.0714884	up	Olfr50	protein_coding	0	0.0284313	0.0117228	0.0610734	0.0829216	0.106718
ENSMUSG00000050714	1.71537	2.11153e-05	0.000141705	up	Zbtb26	protein_coding	0.0669195	0.085141	0.0877631	0.233695	0.248319	0.314254
ENSMUSG00000049252	2.0503	0.0203239	0.0601966	up	Lrp1b	protein_coding	0.00157116	0.00755169	0.0116764	0.0121664	0.0275312	0.0446443
ENSMUSG00000083849	1.81685	0.0038117	0.0145691	up	Gm13477	processed_pseudogene	0.0695066	0.133632	0.144634	0.269114	0.51154	0.451432
ENSMUSG00000050447	3.08703	0.0444777	0.113498	up	Lypd6	protein_coding	0.0100169	0.0120363	0	0.0517106	0.0702095	0.0813219
ENSMUSG00000017144	-1.25228	7.67369e-19	2.73686e-17	down	Rnd3	protein_coding	40.8336	36.9843	38.4824	19.4265	12.3315	17.9153
ENSMUSG00000036053	1.07875	6.42185e-15	1.57138e-13	up	Fmnl2	protein_coding	3.3204	4.16502	3.41822	7.53559	7.02607	8.89589
ENSMUSG00000083287	1.11568	0.0202818	0.0600886	up	Gm13502	processed_pseudogene	1.25602	0.590572	1.46103	2.39627	2.96643	1.92117
ENSMUSG00000060988	2.57931	0.0293479	0.0809616	up	Galnt13	protein_coding	0	0.0114939	0.0142174	0.0308625	0.0586644	0.0582425
ENSMUSG00000026839	-2.76612	3.02861e-83	3.09135e-80	down	Upp2	protein_coding	50.6141	51.0372	60.1475	8.44122	9.64206	6.11257
ENSMUSG00000080198	-1.36215	0.0158811	0.048966	down	Gm13573	processed_pseudogene	2.42705	1.70714	2.11166	1.22237	0.933558	0.32039
ENSMUSG00000035000	-1.03918	2.23229e-29	1.78541e-27	down	Dpp4	protein_coding	19.7671	20.2292	20.2167	9.68112	10.3892	9.78198
ENSMUSG00000059742	1.07622	0.000764685	0.00359295	up	Kcnh7	protein_coding	0.0907695	0.109069	0.102097	0.224794	0.202041	0.219082
ENSMUSG00000057182	1.34454	0.0392302	0.102436	up	Scn3a	protein_coding	0.0299806	0.036025	0.0133684	0.0541698	0.0788018	0.077076
ENSMUSG00000075312	1.14957	0.00740878	0.0257178	up	Gm13597	processed_pseudogene	2.19137	1.67565	2.96101	5.27066	5.5853	4.44766
ENSMUSG00000103546	-1.51273	0.0496859	0.123853	down	Gm37666	TEC	0.776388	0.932913	0.641096	0.278333	0.0755806	0.466897
ENSMUSG00000005233	-1.97465	2.3579e-11	3.90584e-10	down	Spc25	protein_coding	1.66377	1.56276	1.81116	0.362915	0.472213	0.475611
ENSMUSG00000027068	2.32775	1.12068e-23	5.97555e-22	up	Dhrs9	protein_coding	0.924878	0.765357	0.518748	4.67321	3.54708	3.19943
ENSMUSG00000084946	1.41567	0.0454602	0.115318	up	Dlx1as	antisense_RNA	0.252075	0.110144	0.136243	0.41405	0.602326	0.372085
ENSMUSG00000006494	-1.1006	4.957e-20	1.9713e-18	down	Pdk1	protein_coding	13.2625	14.0322	12.1258	7.07709	5.48595	6.13983
ENSMUSG00000049044	-1.23809	7.46402e-30	6.17727e-28	down	Rapgef4	protein_coding	40.9668	43.9021	38.5315	16.8079	20.1446	16.3577
ENSMUSG00000085001	-1.37813	4.16207e-23	2.12414e-21	down	Rapgef4os2	antisense_RNA	20.7771	20.6176	19.8095	7.0625	9.61995	7.40448
ENSMUSG00000086231	-1.8809	3.51155e-19	1.28447e-17	down	Rapgef4os3	antisense_RNA	4.25512	5.48648	3.55258	1.28645	1.22078	1.17471
ENSMUSG00000055612	1.05637	0.00991357	0.0328689	up	Cdca7	protein_coding	0.314968	0.378468	0.242744	0.737712	0.490589	0.75765
ENSMUSG00000081957	-1.25118	0.000724741	0.00342327	down	Ak3l2-ps	processed_pseudogene	5.39171	3.94066	3.38732	1.79342	1.5584	2.1059
ENSMUSG00000041762	-1.10139	1.99216e-19	7.43935e-18	down	Gpr155	protein_coding	6.01203	6.06152	5.63585	2.71387	2.97913	2.73177
ENSMUSG00000085519	-1.22245	0.015754	0.048637	down	Gm13703	antisense_RNA	2.91169	3.09886	2.7203	1.28839	1.1662	1.35078
ENSMUSG00000075271	1.66401	0.0129041	0.0411239	up	Ttc30a1	protein_coding	0.0702688	0.0241244	0.179045	0.246154	0.281442	0.325987
ENSMUSG00000042272	1.03662	3.59624e-05	0.000230106	up	Sestd1	protein_coding	0.280421	0.332403	0.337946	0.73849	0.504658	0.728102
ENSMUSG00000027004	2.68549	1.5748e-07	1.557e-06	up	Frzb	protein_coding	0.115393	0.0970604	0.0857568	0.506347	0.647046	0.827526
ENSMUSG00000059588	1.34487	1.75973e-09	2.3327e-08	up	Calcrl	protein_coding	0.60444	0.652751	0.841541	1.65891	1.7295	1.99806
ENSMUSG00000027079	-1.8741	5.71143e-65	2.6614e-62	down	Clp1	protein_coding	27.9867	27.901	27.6556	8.20894	7.22626	7.73634
ENSMUSG00000034059	-1.6841	0.00251488	0.0101787	down	Ypel4	protein_coding	0.428686	0.583794	0.764607	0.0737678	0.200315	0.290024
ENSMUSG00000027075	-1.8918	9.01547e-29	7.00169e-27	down	Slc43a1	protein_coding	5.53497	5.66933	4.5165	1.29036	1.77487	1.28211
ENSMUSG00000075223	3.96044	0.0245155	0.0699813	up	Olfr987	protein_coding	0	0	0.0326774	0.0851217	0.346719	0.0297478
ENSMUSG00000070855	2.17654	0.0142168	0.0446108	up	Olfr1116	protein_coding	0.00773752	0.0139462	0.0230011	0.0249649	0.0813499	0.0942256
ENSMUSG00000050772	3.28449	0.0298997	0.0820404	up	Olfr1124	protein_coding	0	0	0.0458455	0.0398078	0.216194	0.146074
ENSMUSG00000097317	2.56291	0.000128629	0.000728827	up	Gm17281	lincRNA	0.052038	0.0500234	0.0618768	0.402958	0.218845	0.352059
ENSMUSG00000027253	-1.68291	2.45199e-18	8.3825e-17	down	Lrp4	protein_coding	2.03762	2.19632	1.48523	0.536962	0.585735	0.697689
ENSMUSG00000027230	2.10509	3.15473e-09	4.06624e-08	up	Creb3l1	protein_coding	0.459198	0.362103	0.426577	1.96311	1.10639	2.38825
ENSMUSG00000068742	-1.82175	2.15007e-56	6.87861e-54	down	Cry2	protein_coding	19.4507	18.067	16.5854	4.98091	5.74783	4.89421
ENSMUSG00000084781	-1.94603	2.29743e-16	6.50535e-15	down	D930015M05Rik	processed_transcript	7.87863	8.67496	7.0915	2.26858	2.3101	1.69888
ENSMUSG00000027217	1.83111	0.00243788	0.00990821	up	Tspan18	protein_coding	0.0456916	0.0384323	0.0339565	0.135629	0.200161	0.0989193
ENSMUSG00000050587	1.40466	0.0190289	0.056983	up	Lrrc4c	protein_coding	0.0565219	0.0970244	0.108014	0.229261	0.155638	0.305915
ENSMUSG00000075015	1.84811	0.00228814	0.00936533	up	Gm10801	protein_coding	15.6378	20.9278	46.8166	66.1893	76.2317	163.057
ENSMUSG00000075014	2.86348	4.0519e-05	0.000256657	up	Gm10800	protein_coding	169.616	244.003	501.353	1573.97	1300.92	3913.14
ENSMUSG00000032841	1.24336	0.000227885	0.0012145	up	Prr5l	protein_coding	0.240647	0.37049	0.245906	0.630858	0.632521	0.803862
ENSMUSG00000075012	1.89191	0.000637846	0.00305456	up	Fjx1	protein_coding	0.0953487	0.10025	0.17715	0.553753	0.334156	0.483806
ENSMUSG00000027188	1.16903	0.00114159	0.00510857	up	Pamr1	protein_coding	0.265659	0.22271	0.16529	0.446511	0.422206	0.643682
ENSMUSG00000005089	-1.08561	0.00162981	0.00697445	down	Slc1a2	protein_coding	6.14063	7.11547	8.61552	2.77505	5.10345	2.5977
ENSMUSG00000081348	3.80788	0.028998	0.0801718	up	Gm13878	processed_pseudogene	0	0	0.09622	0.167096	0.340309	0.700749
ENSMUSG00000068373	2.18752	0.0288712	0.079883	up	D430041D05Rik	protein_coding	0.0117825	0.00283159	0.00350255	0.033454	0.0289048	0.0255083
ENSMUSG00000027176	1.2269	2.40489e-11	3.9806e-10	up	Cstf3	protein_coding	0.883152	1.00013	1.12379	2.64857	2.19326	2.2782
ENSMUSG00000027173	-1.39135	3.60752e-20	1.46453e-18	down	Depdc7	protein_coding	23.2921	23.0842	26.0378	11.7068	8.21282	8.07797
ENSMUSG00000005973	1.30901	5.37709e-09	6.67853e-08	up	Rcn1	protein_coding	1.19211	1.03923	0.990169	2.27763	2.88762	3.02047
ENSMUSG00000016386	2.57906	0.0163071	0.0500564	up	Mpped2	protein_coding	0.0218119	0	0.0648397	0.0844506	0.0764412	0.339403
ENSMUSG00000041660	-1.42091	1.45362e-42	2.47288e-40	down	Bbox1	protein_coding	31.3635	31.6927	31.536	12.8319	12.3532	10.7787
ENSMUSG00000057378	2.10535	0.00997863	0.0330539	up	Ryr3	protein_coding	0.00590497	0.0189212	0.00585118	0.025403	0.0241434	0.0852258
ENSMUSG00000027210	1.09449	2.75099e-05	0.000179834	up	Meis2	protein_coding	0.182996	0.257159	0.225893	0.464339	0.418489	0.558169
ENSMUSG00000027347	-1.51012	2.57736e-07	2.44667e-06	down	Rasgrp1	protein_coding	1.274	1.33047	0.753471	0.335729	0.444144	0.433213
ENSMUSG00000040152	1.25398	0.000957773	0.00437737	up	Thbs1	protein_coding	5.94767	6.32641	6.2348	14.4312	8.33114	22.3039
ENSMUSG00000101859	1.36584	0.000323592	0.00166495	up	Gm29233	lincRNA	8.50742	8.6253	7.11275	22.4738	7.91955	33.2747
ENSMUSG00000040093	-1.36045	1.13717e-07	1.14869e-06	down	Bmf	protein_coding	2.02657	1.83704	1.6699	0.936063	0.411182	0.827446
ENSMUSG00000074923	1.21663	0.0214247	0.062835	up	Pak6	protein_coding	0.15053	0.155038	0.0958877	0.360791	0.125605	0.465553
ENSMUSG00000045838	1.16984	3.70438e-06	2.87173e-05	up	A430105I19Rik	protein_coding	0.492411	0.817088	0.569246	1.42231	1.38329	1.49118
ENSMUSG00000040035	1.37833	0.00578061	0.0208248	up	Disp2	protein_coding	0.0820942	0.0375791	0.0697255	0.136221	0.150702	0.216871
ENSMUSG00000074916	1.95805	0.000371418	0.00188256	up	Chst14	protein_coding	0.107233	0.193278	0.265641	0.576642	0.688976	0.918937
ENSMUSG00000027315	1.24664	0.0485132	0.121475	up	Spint1	protein_coding	0.269988	0.178431	0.100323	0.487822	0.141929	0.712367
ENSMUSG00000034226	3.36873	0.00659538	0.023321	up	Rhov	protein_coding	0.0219336	0.0527111	0	0.339687	0.115301	0.356135
ENSMUSG00000027313	-1.01497	2.04008e-08	2.34598e-07	down	Chac1	protein_coding	21.9052	17.6573	14.0408	8.62842	10.7155	7.81125
ENSMUSG00000027306	1.18136	0.0272899	0.0762857	up	Nusap1	protein_coding	0.18405	0.176924	0.0683899	0.415682	0.24188	0.348648
ENSMUSG00000027296	-1.94337	0.00399183	0.0151335	down	Itpka	protein_coding	0.493107	0.493768	0.580231	0.185616	0.14401	0.0834019
ENSMUSG00000087458	1.6523	0.00615243	0.0220015	up	Gm13999	antisense_RNA	0.385479	0.324236	0.286475	0.994989	1.08075	1.14749
ENSMUSG00000098488	5.00626	0.00320455	0.0125277	up	Pla2g4b	protein_coding	0	0	0	0.041337	0.0561248	0.0433387
ENSMUSG00000079110	-1.06095	0.0237184	0.0681651	down	Capn3	protein_coding	0.2454	0.357424	0.309483	0.124765	0.182429	0.140868
ENSMUSG00000090100	1.38732	6.29631e-10	8.79228e-09	up	Ttbk2	protein_coding	0.252163	0.267585	0.292051	0.773446	0.636968	0.74
ENSMUSG00000023216	4.89382	0.00514554	0.018812	up	Epb42	protein_coding	0	0	0	0.0266978	0.0483314	0.0653112
ENSMUSG00000050619	1.605	1.11279e-18	3.89113e-17	up	Zscan29	protein_coding	0.614819	0.826422	0.89834	2.50148	2.30988	2.37585
ENSMUSG00000027242	1.26587	0.0092352	0.0310034	up	Wdr76	protein_coding	0.0947892	0.0640684	0.184916	0.237022	0.259527	0.32866
ENSMUSG00000033368	3.147	2.48784e-08	2.82003e-07	up	Trim69	protein_coding	0.118706	0.0713191	0.205844	1.25114	0.762691	1.44557
ENSMUSG00000027227	-1.56592	5.54334e-80	4.9509e-77	down	Sord	protein_coding	505.534	476.505	489.733	167.66	175.042	163.529
ENSMUSG00000033256	-1.02967	2.12131e-05	0.000142184	down	Shf	protein_coding	2.67385	3.40764	2.74584	1.40125	1.73216	1.29369
ENSMUSG00000033213	1.80474	0.0254086	0.0721117	up	AA467197	protein_coding	0.0931493	0.298477	0.138451	0.360653	0.380856	1.13435
ENSMUSG00000027202	3.22177	0.0323113	0.0875371	up	Slc12a1	protein_coding	0.0064815	0	0.00963369	0.0250949	0.0454296	0.0789301
ENSMUSG00000027204	1.68868	1.00966e-11	1.74814e-10	up	Fbn1	protein_coding	0.160154	0.18134	0.205999	0.635979	0.528889	0.616767
ENSMUSG00000060131	1.37437	0.000131072	0.000740712	up	Atp8b4	protein_coding	0.207516	0.155003	0.17506	0.506683	0.343971	0.569162
ENSMUSG00000097458	-1.52077	1.31778e-39	2.03213e-37	down	Gm26697	lincRNA	83.3224	79.5407	70.5343	26.3496	30.9413	25.7015
ENSMUSG00000027359	-1.44901	6.24385e-48	1.28689e-45	down	Slc27a2	protein_coding	263.57	265.977	252.187	97.5959	106.914	87.0004
ENSMUSG00000027366	-1.11138	1.06544e-29	8.7501e-28	down	Sppl2a	protein_coding	27.1579	27.0389	25.5778	12.6123	13.4833	11.5199
ENSMUSG00000027368	-1.72451	2.0435e-07	1.97397e-06	down	Dusp2	protein_coding	2.49889	2.82342	1.82938	0.770161	0.457483	0.958851
ENSMUSG00000058620	2.24817	0.00469221	0.0173799	up	Adra2b	protein_coding	0.0465282	0.0335452	0.041494	0.132108	0.130449	0.327374
ENSMUSG00000027371	-1.17658	1.12155e-07	1.13398e-06	down	Fahd2a	protein_coding	6.48505	6.41193	6.03384	3.361	2.9975	2.17643
ENSMUSG00000034800	1.1277	0.00625853	0.0223251	up	Zfp661	protein_coding	0.173566	0.156419	0.376217	0.401338	0.658963	0.48927
ENSMUSG00000027375	2.17199	0.00268439	0.0107934	up	Mal	protein_coding	0.0537838	0.0484703	0.119911	0.295005	0.235611	0.454838
ENSMUSG00000027380	2.0837	0.0485232	0.121475	up	Acoxl	protein_coding	0.0234998	0.0282375	0.0349286	0.0758214	0.102946	0.190783
ENSMUSG00000027381	-1.35971	4.94999e-24	2.72059e-22	down	Bcl2l11	protein_coding	4.63829	4.2653	4.18346	1.62712	1.63041	1.93882
ENSMUSG00000027386	2.29548	0.0220306	0.064301	up	Fbln7	protein_coding	0.0115715	0.0278089	0.0515975	0.119473	0.141936	0.17223
ENSMUSG00000074807	-1.23319	0.000376768	0.00190606	down	Gm10762	protein_coding	2.57151	2.9711	2.49909	1.06371	0.98208	1.42748
ENSMUSG00000079051	4.93859	0.00442215	0.0165195	up	Gm14025	protein_coding	0	0	0	0.0568214	0.0925782	0.0357437
ENSMUSG00000103009	-1.15426	1.39134e-09	1.86629e-08	down	Gm4430	TEC	7.43982	6.95313	5.65762	2.97729	2.86335	3.35556
ENSMUSG00000027397	-1.18644	2.12312e-31	1.93656e-29	down	Slc20a1	protein_coding	32.8879	29.7695	29.5803	14.7559	12.7387	13.7676
ENSMUSG00000087528	-1.17368	3.19607e-17	9.81488e-16	down	9830144P21Rik	processed_transcript	5.56206	5.58175	5.03066	2.37634	2.36963	2.56378
ENSMUSG00000048327	-2.34266	4.73434e-08	5.11495e-07	down	Ckap2l	protein_coding	0.928761	0.944313	0.849509	0.122938	0.166918	0.257783
ENSMUSG00000027399	-1.4563	9.50335e-13	1.85367e-11	down	Il1a	protein_coding	13.2079	13.7561	10.35	4.20043	3.31574	6.3241
ENSMUSG00000079043	1.57351	4.49278e-05	0.000281669	up	Fastkd5	protein_coding	0.297336	0.282848	0.570842	0.943359	1.56305	0.938749
ENSMUSG00000074793	2.15236	0.00175861	0.00744241	up	Hspa12b	protein_coding	0.0810917	0.0974404	0.0150662	0.366297	0.177619	0.356603
ENSMUSG00000027329	1.29374	0.0219861	0.0641798	up	Spef1	protein_coding	0.17677	0.147052	0.161686	0.36853	0.309751	0.533566
ENSMUSG00000027330	2.71401	0.000884258	0.00408317	up	Cdc25b	protein_coding	0.0400782	0.0601978	0	0.206898	0.210685	0.284703
ENSMUSG00000027333	1.62423	2.5157e-13	5.18499e-12	up	Smox	protein_coding	1.41968	1.16416	1.46853	2.95879	4.26939	5.51622
ENSMUSG00000027339	1.05821	0.000285074	0.00148278	up	Rassf2	protein_coding	0.140155	0.224548	0.263869	0.478334	0.354743	0.480425
ENSMUSG00000027340	-1.03618	1.58265e-21	7.12692e-20	down	Slc23a2	protein_coding	9.57429	9.0546	8.87493	4.14106	4.74987	4.7929
ENSMUSG00000027346	-2.28253	7.34031e-73	4.62764e-70	down	Gpcpd1	protein_coding	48.8934	50.1422	54.2012	9.6097	13.1283	9.34696
ENSMUSG00000044991	-1.2431	0.00032836	0.00168464	down	1110034G24Rik	protein_coding	1.34096	1.67492	2.54385	0.592059	0.989366	0.811721
ENSMUSG00000084839	-2.7997	4.51723e-19	1.63008e-17	down	Gm14097	antisense_RNA	17.4843	18.7174	17.8369	1.33339	4.45636	2.36577
ENSMUSG00000051177	-1.23464	1.15451e-16	3.35778e-15	down	Plcb1	protein_coding	1.90545	1.93829	2.09788	0.906461	0.865637	0.795751
ENSMUSG00000085631	-1.26775	0.0437822	0.112043	down	9630028H03Rik	antisense_RNA	0.195027	0.320684	0.213593	0.105979	0.0899324	0.111111
ENSMUSG00000027281	1.19228	2.07875e-05	0.000139636	up	Slx4ip	protein_coding	0.322607	0.319239	0.366679	0.800052	0.687226	0.847352
ENSMUSG00000083674	3.09613	0.0450127	0.114413	up	Zfp133-ps	transcribed_unitary_pseudogene	0	0.0144181	0.0178345	0.123886	0.0210256	0.113649
ENSMUSG00000037014	-4.68235	0.00895936	0.0302193	down	Sstr4	protein_coding	0.262309	0.220635	0.038988	0	0	0
ENSMUSG00000074743	1.02184	7.83692e-16	2.12102e-14	up	Thbd	protein_coding	8.44779	9.65664	8.93254	16.1079	18.1081	21.7344
ENSMUSG00000027435	1.22096	4.44684e-16	1.22517e-14	up	Cd93	protein_coding	3.6027	3.93915	3.58375	7.97076	7.30303	11.165
ENSMUSG00000068130	2.38433	0.0222791	0.0648849	up	Zfp442	protein_coding	0.0127833	0.0614422	0.0380007	0.313463	0.0224	0.242157
ENSMUSG00000068115	1.05684	0.024552	0.0700296	up	Ninl	protein_coding	0.100411	0.120655	0.149244	0.234881	0.208939	0.331169
ENSMUSG00000027459	1.03554	0.000214145	0.00114612	up	Fam110a	protein_coding	1.21858	1.05752	0.830143	2.20613	1.89804	2.42746
ENSMUSG00000032802	1.98108	6.36428e-52	1.64359e-49	up	Srxn1	protein_coding	39.2338	33.599	49.0417	141.647	175.655	172.236
ENSMUSG00000032715	1.19715	2.05085e-07	1.97928e-06	up	Trib3	protein_coding	1.7402	1.60524	1.56759	3.94732	4.43539	3.13952
ENSMUSG00000051817	-2.14912	5.80145e-09	7.17028e-08	down	Sox12	protein_coding	1.20791	1.11881	0.885211	0.389728	0.117589	0.21565
ENSMUSG00000000359	2.89437	0.0058935	0.0211852	up	Rem1	protein_coding	0.0173251	0.0832718	0	0.313034	0.182151	0.281307
ENSMUSG00000074676	1.82176	0.00461583	0.0171295	up	Foxs1	protein_coding	0.256427	0.136944	0.254091	0.919284	0.549184	0.848142
ENSMUSG00000027472	1.4108	8.8753e-12	1.54543e-10	up	Pdrg1	protein_coding	1.40666	1.41467	1.45445	3.6703	3.93842	3.97216
ENSMUSG00000027611	1.44108	1.06138e-07	1.07977e-06	up	Procr	protein_coding	1.9127	2.12152	3.52631	5.34054	5.28521	10.1282
ENSMUSG00000013338	3.10937	0.0410333	0.106187	up	Fer1l4	protein_coding	0.0054166	0	0.00805089	0.0279624	0.0284742	0.0586329
ENSMUSG00000103285	2.18774	0.0179644	0.0542332	up	Gm37274	TEC	0.0444148	0.0800538	0.0990231	0.171964	0.583705	0.270436
ENSMUSG00000067818	1.54529	0.00017216	0.000945008	up	Myl9	protein_coding	0.707197	0.733895	0.907797	1.8254	3.37966	1.78331
ENSMUSG00000074629	1.63558	0.0175599	0.0532688	up	4930518I15Rik	protein_coding	0.22451	0.303495	0.0834244	0.470845	0.835986	0.683507
ENSMUSG00000087445	1.26055	1.15538e-05	8.14123e-05	up	Gm14286	antisense_RNA	3.70309	3.966	4.42716	8.62328	9.45115	11.3283
ENSMUSG00000067787	2.01816	4.53909e-49	9.80799e-47	up	Blcap	protein_coding	4.87318	5.10341	4.85312	17.0618	23.4451	20.778
ENSMUSG00000067786	1.90849	5.31097e-11	8.44515e-10	up	Nnat	protein_coding	0.79648	1.05522	0.637451	3.40007	3.36389	2.81861
ENSMUSG00000077990	2.09402	0.000185298	0.00100758	up	Gm23134	miRNA	3.86409	5.67492	2.5526	16.0691	24.0746	13.3616
ENSMUSG00000044405	5.23236	0.00146278	0.00634069	up	Adig	protein_coding	0	0	0	0.297576	0.323224	0.561573
ENSMUSG00000074623	-1.82873	0.00390564	0.0148728	down	Gm826	protein_coding	0.550411	0.962004	0.669351	0.161444	0.306878	0.169262
ENSMUSG00000074622	-1.18012	1.54356e-23	8.12929e-22	down	Mafb	protein_coding	14.1059	13.0793	15.1385	6.4649	6.11126	6.41726
ENSMUSG00000086152	5.6487	0.000353419	0.00179899	up	Gm11454	lincRNA	0	0	0	0.742689	0.183341	0.849438
ENSMUSG00000046840	-1.30551	7.49637e-05	0.000447476	down	Hnf4aos	antisense_RNA	3.4847	4.51658	3.54995	1.97074	1.44078	1.32446
ENSMUSG00000017679	1.27423	2.61554e-21	1.15358e-19	up	Ttpal	protein_coding	2.30356	2.27774	2.36033	5.61378	6.28021	5.21467
ENSMUSG00000035226	4.03024	0.0196927	0.058643	up	Rims4	protein_coding	0	0.00904544	0	0.106868	0.0131908	0.0407429
ENSMUSG00000017009	-1.41611	8.02277e-35	8.86433e-33	down	Sdc4	protein_coding	466.273	437.046	357.2	157.644	173.616	150.077
ENSMUSG00000017734	1.72256	0.00866385	0.0293726	up	Dbndd2	protein_coding	0.119148	0.0920372	0.0126496	0.285575	0.313171	0.184248
ENSMUSG00000017723	-1.37772	1.00197e-05	7.16149e-05	down	Wfdc2	protein_coding	4.91485	3.93715	2.97075	1.6492	1.5502	1.46305
ENSMUSG00000076434	2.8996	0.00250145	0.0101282	up	Wfdc3	protein_coding	0.0442919	0	0.0658327	0.247705	0.413931	0.159815
ENSMUSG00000045822	2.80561	1.39523e-06	1.16504e-05	up	Zswim3	protein_coding	0.137935	0.082872	0.0410037	0.658666	0.749275	0.54125
ENSMUSG00000017740	1.18147	0.00505723	0.0185524	up	Slc12a5	protein_coding	0.12038	0.10246	0.111828	0.297775	0.237307	0.237539
ENSMUSG00000017667	1.5048	0.000252414	0.00132773	up	Zfp334	protein_coding	0.122916	0.142227	0.0608983	0.276141	0.287178	0.39423
ENSMUSG00000027670	2.16903	3.56634e-05	0.000228329	up	Ocstamp	protein_coding	0.0714985	0.0981865	0.136634	0.474559	0.411653	0.483717
ENSMUSG00000083264	3.71269	0.048729	0.121879	up	Gm11461	processed_pseudogene	0	0	0.14346	0.747399	0	0.914188
ENSMUSG00000074578	1.431	4.92372e-09	6.15752e-08	up	Zfas1	processed_transcript	0.905447	0.766191	1.02357	2.15608	2.41342	2.81266
ENSMUSG00000090213	-1.12312	1.12001e-26	7.5733e-25	down	Tmem189	protein_coding	43.0616	41.8179	37.4094	18.4265	20.4277	18.4055
ENSMUSG00000056501	-1.37829	2.59091e-37	3.42815e-35	down	Cebpb	protein_coding	243.365	239.458	198.709	83.978	95.0893	88.2461
ENSMUSG00000044641	1.18882	1.38912e-06	1.1604e-05	up	Pard6b	protein_coding	1.60445	1.12242	1.0617	3.7868	2.34929	2.69139
ENSMUSG00000027544	1.57516	0.00123578	0.00546389	up	Nfatc2	protein_coding	0.0706237	0.0551603	0.0734794	0.309897	0.185629	0.105116
ENSMUSG00000052056	-1.34002	8.49518e-18	2.7716e-16	down	Zfp217	protein_coding	5.31179	4.94969	4.0606	2.06524	1.69523	2.00059
ENSMUSG00000074570	2.94392	1.85199e-05	0.000125705	up	Cass4	protein_coding	0.0489644	0.0336206	0.0103968	0.270827	0.159342	0.331265
ENSMUSG00000087633	3.76666	0.000998286	0.00454348	up	Gm14455	antisense_RNA	0.0348116	0.020915	0	0.292029	0.243999	0.30617
ENSMUSG00000087382	-1.38533	6.84176e-08	7.17131e-07	down	Ctcflos	antisense_RNA	1.78045	1.46149	2.68991	0.614647	0.93724	0.763378
ENSMUSG00000027513	-1.66184	2.19427e-39	3.31227e-37	down	Pck1	protein_coding	361.786	358.021	458.06	132.503	140.24	105.638
ENSMUSG00000095648	1.9765	0.0458987	0.116321	up	Gm2004	protein_coding	0.0852319	0.0768115	0.0950125	0.164999	0.821427	0.0576629
ENSMUSG00000078867	-1.50425	0.00555662	0.0201308	down	Gm14418	protein_coding	0.841626	0.367747	0.568609	0.236988	0.241325	0.165642
ENSMUSG00000094786	-1.52563	1.96642e-14	4.58154e-13	down	Gm14403	protein_coding	7.01494	7.6432	6.50403	2.44529	2.2529	2.77734
ENSMUSG00000078864	-1.44018	0.0145319	0.0454333	down	Gm14322	protein_coding	0.714888	0.680053	1.46103	0.345985	0.260976	0.443347
ENSMUSG00000060445	1.68148	0.009137	0.0307363	up	Sycp2	protein_coding	0.100159	0.0676976	0.0372173	0.274685	0.0658147	0.338807
ENSMUSG00000070476	1.00291	0.0342259	0.0917155	up	Fam217b	protein_coding	0.196637	0.206746	0.182668	0.380667	0.200996	0.609736
ENSMUSG00000000305	1.01061	0.0261219	0.0737614	up	Cdh4	protein_coding	0.154415	0.0927728	0.0994552	0.279	0.171366	0.264652
ENSMUSG00000016356	2.07261	2.19451e-12	4.14078e-11	up	Col20a1	protein_coding	0.276042	0.253135	0.248334	0.900018	1.28563	1.16967
ENSMUSG00000027577	1.63148	4.6218e-06	3.52305e-05	up	Chrna4	protein_coding	2.99001	3.31577	2.17786	11.7974	5.63035	9.36961
ENSMUSG00000085028	1.60279	0.000153799	0.000854729	up	Slc2a4rg-ps	transcribed_unitary_pseudogene	0.213373	0.211145	0.652945	1.15011	0.945722	1.13786
ENSMUSG00000046470	4.123	9.51018e-06	6.82688e-05	up	Sox18	protein_coding	0	0.0277059	0.102813	0.654666	0.606044	0.779962
ENSMUSG00000002458	1.13518	0.0331026	0.0892521	up	Rgs19	protein_coding	0.217752	0.201271	0.27386	0.54044	0.498967	0.498616
ENSMUSG00000010505	2.63395	0.0345544	0.092484	up	Myt1	protein_coding	0.0155832	0.00624162	0	0.0268153	0.0455102	0.0773129
ENSMUSG00000068270	1.20279	0.000670513	0.00319317	up	Shroom4	protein_coding	0.159843	0.131416	0.181312	0.363726	0.257978	0.478096
ENSMUSG00000031149	1.73863	2.2447e-06	1.80632e-05	up	Praf2	protein_coding	0.864779	0.636883	0.621945	2.88019	2.00415	2.37798
ENSMUSG00000009731	1.64522	0.0309866	0.0845784	up	Kcnd1	protein_coding	0.0141301	0.127341	0.0210021	0.191479	0.173319	0.152953
ENSMUSG00000031165	1.27966	0.0140035	0.0440578	up	Was	protein_coding	0.251006	0.245059	0.163222	0.566906	0.439834	0.636811
ENSMUSG00000052364	-1.01527	0.0087064	0.0294728	down	B630019K06Rik	protein_coding	1.09904	0.851448	0.709301	0.447919	0.430777	0.469608
ENSMUSG00000047344	1.93382	0.0279596	0.077843	up	Lancl3	protein_coding	0.0467964	0.0337385	0.0278221	0.157027	0.0656004	0.202622
ENSMUSG00000054453	2.96538	1.01318e-05	7.23432e-05	up	Sytl5	protein_coding	0.0487	0.0780243	0.144769	0.607566	0.341344	1.12022
ENSMUSG00000068122	4.75422	0.0160188	0.049277	up	Agtr2	protein_coding	0	0	0	0	0.118075	0.0911754
ENSMUSG00000006373	-1.1428	3.79142e-35	4.34594e-33	down	Pgrmc1	protein_coding	601.508	581.987	587.688	276.16	291.806	248.598
ENSMUSG00000036537	1.27505	0.0178759	0.0540072	up	Rnf113a1	protein_coding	0.335962	0.366995	0.680936	1.53727	0.963328	0.826518
ENSMUSG00000037010	4.05184	0.00403115	0.0152718	up	Apln	protein_coding	0	0.0285065	0	0.275557	0.0415705	0.1605
ENSMUSG00000031111	-1.5787	0.0254876	0.0722941	down	Igsf1	protein_coding	0.148945	0.132285	0.14438	0.083577	0.0226951	0.0350496
ENSMUSG00000073139	-1.02587	4.8194e-11	7.73233e-10	down	Tmem185a	protein_coding	6.71846	6.85844	6.93711	3.4146	3.62035	3.23804
ENSMUSG00000073125	2.31453	0.00112762	0.00505869	up	Xlr3b	protein_coding	0.0494086	0.0237479	0.0881253	0.255065	0.190471	0.34764
ENSMUSG00000067768	4.2915	0.00725266	0.0252659	up	Xlr4b	protein_coding	0	0	0.0216871	0.0753238	0.127837	0.177685
ENSMUSG00000031365	1.08105	1.50586e-09	2.01176e-08	up	Zfp275	protein_coding	0.88052	0.938261	0.94658	1.77248	2.22219	1.97071
ENSMUSG00000031375	1.16979	1.93711e-12	3.66802e-11	up	Bgn	protein_coding	2.84173	2.26662	3.47733	5.39061	7.50147	6.75379
ENSMUSG00000031378	-1.14559	2.9263e-12	5.43546e-11	down	Abcd1	protein_coding	5.62253	4.71105	5.44329	2.82896	2.29522	2.12197
ENSMUSG00000031328	1.56394	3.47661e-36	4.28283e-34	up	Flna	protein_coding	2.02659	2.11525	2.19713	6.1336	5.67489	7.25863
ENSMUSG00000031398	2.23395	0.000523873	0.00255383	up	Plxna3	protein_coding	0.0142206	0.0512629	0.0422733	0.159059	0.0996743	0.243728
ENSMUSG00000032806	1.61145	1.34755e-10	2.04421e-09	up	Slc10a3	protein_coding	1.12631	0.954024	1.1252	3.05019	3.62368	3.3228
ENSMUSG00000031200	1.27837	0.000934097	0.00428561	up	Mtcp1	protein_coding	0.208535	0.310716	0.173574	0.613625	0.599277	0.507899
ENSMUSG00000096919	5.18177	0.00290792	0.01156	up	Gm26775	lincRNA	0	0	0	0.0219423	0.148959	0.253053
ENSMUSG00000025666	1.98538	6.41244e-06	4.76928e-05	up	Tmem47	protein_coding	0.120643	0.111512	0.275871	0.574894	0.601678	0.816199
ENSMUSG00000071722	1.19926	0.0255784	0.072494	up	Spin4	protein_coding	0.152168	0.107557	0.106435	0.231044	0.360751	0.278566
ENSMUSG00000035045	1.30864	0.0317212	0.0862544	up	Zc3h12b	protein_coding	0.0465051	0.0447047	0.0483855	0.150047	0.105937	0.0943879
ENSMUSG00000031207	1.60573	9.17336e-36	1.0985e-33	up	Msn	protein_coding	3.15849	3.17809	3.33447	8.93743	9.2898	11.7507
ENSMUSG00000078122	1.67871	2.17815e-07	2.09272e-06	up	F630028O10Rik	antisense_RNA	0.680174	0.762815	0.556032	1.55082	1.54941	3.45124
ENSMUSG00000031209	2.07683	0.0147175	0.0459066	up	Heph	protein_coding	0.0341256	0	0.0289841	0.0880842	0.0854252	0.0989459
ENSMUSG00000034457	1.69737	0.00654446	0.0231677	up	Eda2r	protein_coding	0.0507253	0.030476	0.122517	0.130931	0.322208	0.205907
ENSMUSG00000071719	4.54012	1.25148e-05	8.76323e-05	up	Tmem28	protein_coding	0	0.0229642	0.0142029	0.221983	0.418603	0.193943
ENSMUSG00000049191	1.46724	0.0313542	0.0854408	up	Rtl5	protein_coding	0.0549192	0.0848459	0.0466448	0.243011	0.109982	0.169852
ENSMUSG00000085568	2.66906	0.0213779	0.0627461	up	Gm14858	processed_transcript	0	0.0425638	0.0526496	0.228579	0.155175	0.191718
ENSMUSG00000033777	1.62792	6.96263e-10	9.68487e-09	up	Tlr13	protein_coding	0.987301	1.2193	0.883194	2.68998	2.22661	4.83645
ENSMUSG00000093916	1.00215	0.00272499	0.0109341	up	Gm379	protein_coding	1.97701	1.66797	1.68808	2.98581	4.64361	3.35805
ENSMUSG00000048621	-1.52893	7.31533e-06	5.38106e-05	down	Gm6377	protein_coding	1.37651	1.71826	1.19182	0.362201	0.468356	0.687148
ENSMUSG00000082840	-3.9668	0.014827	0.0462076	down	Gm16421	processed_pseudogene	0.0719709	0.259442	0.249604	0	0.0420377	0
ENSMUSG00000067369	-1.19621	4.38045e-15	1.08801e-13	down	Trmt2b	protein_coding	5.30398	5.43662	4.78982	2.55142	2.30943	2.04428
ENSMUSG00000049804	2.59227	2.56521e-10	3.77905e-09	up	Armcx4	protein_coding	0.0607288	0.0729722	0.0902634	0.428053	0.605741	0.328684
ENSMUSG00000033436	1.98135	1.925e-05	0.000130165	up	Armcx2	protein_coding	0.107146	0.118844	0.0980034	0.404209	0.447713	0.457238
ENSMUSG00000042225	1.46036	1.25896e-06	1.06244e-05	up	Ammecr1	protein_coding	0.336636	0.255911	0.326762	0.842319	0.698227	1.03184
ENSMUSG00000025257	1.17378	0.00510786	0.0186926	up	Ribc1	protein_coding	0.627779	0.493225	0.502434	1.33996	1.26928	1.14347
ENSMUSG00000087403	1.72162	0.000997088	0.00453963	up	Kantr	protein_coding	0.0366996	0.132296	0.163644	0.36944	0.295817	0.417124
ENSMUSG00000085711	-1.02918	1.27484e-07	1.27752e-06	down	Gm15163	processed_pseudogene	24.5576	24.4756	17.3976	8.10859	10.9088	14.2852
ENSMUSG00000044150	1.54515	8.48441e-07	7.37168e-06	up	Bclaf3	protein_coding	0.253162	0.285765	0.433296	0.782167	0.981321	1.08993
ENSMUSG00000031295	-1.29279	2.16257e-13	4.49173e-12	down	Phka2	protein_coding	3.77961	3.79453	3.28466	1.8749	1.32675	1.29935
ENSMUSG00000085695	-1.67664	0.000748536	0.00352557	down	Gm15243	antisense_RNA	5.96473	4.69984	3.92411	2.39774	0.856712	1.32308
ENSMUSG00000040808	2.01983	0.00452442	0.0168428	up	S100g	protein_coding	0.389092	0.280522	0.693987	1.60691	2.45448	1.47413
ENSMUSG00000031367	2.17289	2.55362e-06	2.0318e-05	up	Ap1s2	protein_coding	0.203127	0.0361599	0.145367	0.592274	0.540496	0.651492
ENSMUSG00000031379	-1.69593	1.59774e-33	1.63864e-31	down	Pir	protein_coding	5.05841	4.86581	5.22896	1.57131	1.57945	1.61099
ENSMUSG00000031380	1.12189	0.0232087	0.0670366	up	Vegfd	protein_coding	0.170632	0.298229	0.345841	0.52051	0.652353	0.608682
ENSMUSG00000031382	4.5373	0.000325483	0.00167268	up	Asb11	protein_coding	0	0.0315304	0	0.220124	0.298871	0.230783
ENSMUSG00000031355	1.54239	1.02787e-08	1.2288e-07	up	Arhgap6	protein_coding	0.144755	0.155434	0.169377	0.461085	0.507302	0.420902
ENSMUSG00000043542	1.38999	0.0222876	0.0649007	up	Zc2hc1a	protein_coding	0.0532396	0.127946	0.17409	0.233615	0.317188	0.374595
ENSMUSG00000097365	1.27188	0.0172803	0.0525394	up	C030034L19Rik	lincRNA	0.0903803	0.0853298	0.0767632	0.233288	0.169684	0.218379
ENSMUSG00000040209	1.07983	8.98578e-07	7.77909e-06	up	Zfp704	protein_coding	0.257099	0.232435	0.236561	0.581457	0.467673	0.513533
ENSMUSG00000049230	1.27864	0.00247184	0.0100272	up	Gm9833	protein_coding	0.408228	0.466003	0.546088	1.00102	0.92993	1.54663
ENSMUSG00000062515	1.5391	4.70394e-18	1.58039e-16	up	Fabp4	protein_coding	3.36168	3.11955	4.93474	8.68783	12.379	12.6213
ENSMUSG00000027530	-2.08368	0.0198788	0.0590742	down	Fabp12	protein_coding	0.16083	0.128837	0.358572	0.0691887	0.04697	0.0362695
ENSMUSG00000027556	-1.71403	5.13541e-09	6.39613e-08	down	Car1	protein_coding	4.07051	3.81222	3.78134	1.1202	1.25871	1.25544
ENSMUSG00000095788	3.12072	0.00585593	0.0210713	up	Sirpb1a	protein_coding	0.0163042	0.0195912	0.048467	0.231462	0.057139	0.419157
ENSMUSG00000095028	2.31419	0.000855568	0.00396778	up	Sirpb1b	protein_coding	0.0649164	0.078004	0.0771901	0.234585	0.295755	0.579726
ENSMUSG00000102155	5.23692	0.00203337	0.00844676	up	Gm37468	antisense_RNA	0	0	0	0.112898	0.30657	0.710186
ENSMUSG00000074677	2.17358	0.00283586	0.0113111	up	Sirpb1c	protein_coding	0.111592	0.01219	0.0753924	0.314224	0.142211	0.466706
ENSMUSG00000060913	3.69165	0.0343835	0.0920802	up	Trim55	protein_coding	0	0.0168798	0	0.0906492	0.0738467	0.0760309
ENSMUSG00000048106	1.18334	7.63758e-05	0.000455133	up	4632415L05Rik	lincRNA	0.391845	0.481794	0.379246	0.96438	0.990015	0.949427
ENSMUSG00000102758	-2.93991	2.79266e-36	3.52121e-34	down	Naaladl2	protein_coding	1.42796	1.36233	1.4345	0.180586	0.119451	0.252441
ENSMUSG00000027698	-1.18854	4.19266e-22	1.97516e-20	down	Nceh1	protein_coding	9.20134	9.54404	8.12756	4.02874	4.11182	3.88707
ENSMUSG00000027692	1.43339	2.49495e-07	2.37685e-06	up	Tnik	protein_coding	0.0832991	0.100093	0.112293	0.285013	0.278349	0.24377
ENSMUSG00000027690	-1.47531	1.26785e-38	1.84874e-36	down	Slc2a2	protein_coding	72.9598	74.3015	70.7131	31.1023	24.9755	23.6768
ENSMUSG00000050192	1.39238	0.04359	0.111658	up	Eif5a2	protein_coding	0.0371522	0.0714279	0.0773091	0.163024	0.0911417	0.231242
ENSMUSG00000103738	2.42323	0.0446085	0.113764	up	Gm37652	TEC	0	0.0428482	0.0530014	0.161074	0.187454	0.144749
ENSMUSG00000037661	-1.67029	0.000114992	0.000659757	down	Gpr160	protein_coding	0.583224	0.584006	0.433434	0.216687	0.123876	0.167396
ENSMUSG00000027669	1.07264	0.0078687	0.0270297	up	Gnb4	protein_coding	0.0618035	0.0848727	0.118107	0.155728	0.159867	0.242912
ENSMUSG00000104897	-1.97968	0.00227189	0.00930771	down	Gm43203	TEC	2.07516	1.68916	2.08942	0.431965	0.234598	0.815186
ENSMUSG00000027716	2.67896	0.00356379	0.0137287	up	Trpc3	protein_coding	0	0.0331305	0.0307357	0.0889597	0.120784	0.186535
ENSMUSG00000045031	2.45407	0.0285117	0.0790209	up	Cetn4	protein_coding	0	0.0445273	0.0137696	0.0956493	0.0973999	0.125351
ENSMUSG00000051444	2.60149	0.00748532	0.0259498	up	Bbs12	protein_coding	0.0306674	0.0184251	0.0683731	0.158316	0.188083	0.352712
ENSMUSG00000044864	1.1139	4.60814e-12	8.31627e-11	up	Ankrd50	protein_coding	1.33309	1.13134	1.00052	2.4132	2.44388	2.82175
ENSMUSG00000046743	1.05026	0.00179259	0.00757426	up	Fat4	protein_coding	0.0979248	0.0784448	0.0873295	0.202209	0.141087	0.212001
ENSMUSG00000025758	2.22303	2.95642e-08	3.30895e-07	up	Plk4	protein_coding	0.0926329	0.0785707	0.161981	0.63995	0.534698	0.37602
ENSMUSG00000104309	1.33234	0.0480539	0.120693	up	Gm5846	processed_pseudogene	0.44908	0.158711	0.157055	0.409114	1.01836	0.607642
ENSMUSG00000027737	1.74212	1.11922e-25	7.01476e-24	up	Slc7a11	protein_coding	0.413184	0.380423	0.466579	1.2985	1.45743	1.52837
ENSMUSG00000023087	-1.56101	1.99538e-43	3.47731e-41	down	Noct	protein_coding	7.7874	6.93172	6.86043	2.60078	2.4012	2.44694
ENSMUSG00000048332	1.29943	0.000109041	0.000629153	up	Lhfp	protein_coding	0.292505	0.246033	0.608665	0.839946	1.10198	0.890513
ENSMUSG00000027750	2.03112	2.0113e-07	1.94615e-06	up	Postn	protein_coding	0.145943	0.108315	0.210541	0.326848	1.01541	0.586612
ENSMUSG00000027796	-3.07911	2.0489e-25	1.25123e-23	down	Smad9	protein_coding	1.9762	1.82276	1.43762	0.197571	0.134125	0.291876
ENSMUSG00000027797	1.62171	0.0401033	0.104212	up	Dclk1	protein_coding	0.00976801	0.00586866	0.0435557	0.0661841	0.0213954	0.0892143
ENSMUSG00000027800	1.02916	5.8038e-09	7.17028e-08	up	Tm4sf1	protein_coding	3.11349	3.14821	3.56079	5.51205	5.95883	8.93552
ENSMUSG00000027801	1.23338	5.15617e-27	3.58839e-25	up	Tm4sf4	protein_coding	17.4779	16.4713	16.6631	37.1222	43.7081	40.5751
ENSMUSG00000105154	3.10827	0.0200833	0.0596074	up	Gm20128	processed_pseudogene	0.17915	0	0.133139	1.73407	0.784805	0.242406
ENSMUSG00000027694	1.35838	0.0202996	0.0601329	up	Gm8325	transcribed_processed_pseudogene	1.20753	0.677122	4.90577	8.31159	2.25699	6.64447
ENSMUSG00000102564	-1.66151	5.44887e-05	0.000336299	down	Gm37035	antisense_RNA	1.6694	1.02388	1.11141	0.448857	0.274243	0.494121
ENSMUSG00000027765	-1.45185	3.7954e-10	5.4345e-09	down	P2ry1	protein_coding	1.92379	1.71543	2.07015	0.730243	0.579633	0.800938
ENSMUSG00000103502	-1.70346	7.59778e-24	4.11259e-22	down	9330121J05Rik	antisense_RNA	19.4151	18.5262	12.9157	6.07197	5.26406	4.58552
ENSMUSG00000036885	-1.3535	5.68989e-31	5.14611e-29	down	Arhgef26	protein_coding	14.6	14.3001	12.3485	5.54221	6.03025	4.88628
ENSMUSG00000027820	-2.01101	6.98952e-36	8.41687e-34	down	Mme	protein_coding	4.55989	5.22254	3.85775	1.31148	1.21356	0.923953
ENSMUSG00000074580	-1.43523	5.77511e-11	9.13575e-10	down	4931440P22Rik	transcribed_processed_pseudogene	2.47504	2.22546	2.00204	0.684484	0.899846	0.956838
ENSMUSG00000034640	-1.19821	4.91812e-32	4.68533e-30	down	Tiparp	protein_coding	65.5604	61.1355	58.6656	24.6014	29.7076	28.0658
ENSMUSG00000027829	-1.11532	4.46163e-32	4.26942e-30	down	Ccnl1	protein_coding	47.6612	43.8207	46.4556	20.7314	23.4111	20.724
ENSMUSG00000103041	-1.01903	2.93245e-11	4.82402e-10	down	Gm37305	antisense_RNA	6.73033	5.58028	5.73484	2.87283	3.47225	2.7639
ENSMUSG00000093402	-1.01057	9.54039e-09	1.14822e-07	down	Gm18588	processed_pseudogene	25.9648	27.368	24.9384	13.7175	13.5695	12.3272
ENSMUSG00000027792	-1.106	5.48612e-30	4.61157e-28	down	Bche	protein_coding	18.2027	18.1438	19.3299	9.08936	8.99114	8.2474
ENSMUSG00000103849	2.84542	0.040925	0.105958	up	Gm37806	TEC	0.0116965	0	0.00869249	0.052834	0.0102478	0.0870451
ENSMUSG00000062232	-1.11228	8.40376e-14	1.82878e-12	down	Rapgef2	protein_coding	6.62202	6.35032	4.63086	3.17013	2.58066	2.54668
ENSMUSG00000102370	-2.02139	0.000659658	0.00314987	down	Gm37973	TEC	0.985258	1.21871	0.775284	0.299192	0.25389	0.196049
ENSMUSG00000033981	2.07867	0.0420664	0.108403	up	Gria2	protein_coding	0.00240242	0.00577354	0.0142832	0.0155027	0.0210486	0.0552615
ENSMUSG00000028011	-1.01448	2.55123e-11	4.21306e-10	down	Tdo2	protein_coding	296.369	297.577	331.669	152.807	198.601	114.34
ENSMUSG00000028005	1.08938	0.00352815	0.0136042	up	Gucy1b3	protein_coding	0.294866	0.274307	0.268617	0.540137	0.600025	0.682124
ENSMUSG00000033910	1.40843	4.04589e-05	0.000256351	up	Gucy1a3	protein_coding	0.134016	0.212565	0.302773	0.671082	0.526027	0.522243
ENSMUSG00000033900	2.05256	0.000325179	0.00167151	up	Map9	protein_coding	0.0335957	0.0605534	0.058257	0.158981	0.274723	0.20456
ENSMUSG00000033882	2.44012	0.0240798	0.0689673	up	Rbm46	protein_coding	0.0597885	0.0179606	0.0222165	0.192906	0.0523832	0.323595
ENSMUSG00000028003	1.11099	0.00523067	0.0190939	up	Lrat	protein_coding	0.286202	0.134206	0.22826	0.576577	0.379188	0.472263
ENSMUSG00000027995	-1.3738	2.75609e-12	5.14412e-11	down	Tlr2	protein_coding	10.4102	10.9454	9.85489	3.67872	2.8014	5.76851
ENSMUSG00000041842	1.48576	0.0195243	0.0582388	up	Fhdc1	protein_coding	0.0417018	0.0930599	0.0354188	0.153771	0.114829	0.217643
ENSMUSG00000056498	1.40907	3.15505e-05	0.000203761	up	Tmem154	protein_coding	0.315347	0.255773	0.222638	0.661349	0.663093	0.842715
ENSMUSG00000028076	-1.06716	5.55707e-30	4.65296e-28	down	Cd1d1	protein_coding	51.3202	49.4592	51.9761	25.0978	25.468	23.6778
ENSMUSG00000041734	1.15607	0.00234599	0.00958015	up	Kirrel	protein_coding	0.180183	0.126297	0.178541	0.471543	0.263109	0.358931
ENSMUSG00000004891	2.76164	4.85595e-21	2.09011e-19	up	Nes	protein_coding	0.133902	0.153902	0.199024	1.17212	0.969142	1.16586
ENSMUSG00000074480	2.71096	0.0011313	0.00507312	up	Mex3a	protein_coding	0.038788	0.015536	0.00960868	0.0750892	0.192575	0.183692
ENSMUSG00000008601	3.13237	0.00328793	0.0128046	up	Rab25	protein_coding	0.0223269	0.0536563	0.0331853	0.259334	0.312984	0.392732
ENSMUSG00000105512	1.38497	0.00168011	0.00715697	up	Gm43714	antisense_RNA	0.868671	0.521901	0.507233	1.88184	1.9027	1.3433
ENSMUSG00000028060	1.73096	1.30193e-44	2.38521e-42	up	2810403A07Rik	protein_coding	2.44017	2.34436	2.99075	8.6443	8.92184	8.62666
ENSMUSG00000068923	1.67099	8.15844e-05	0.00048255	up	Syt11	protein_coding	0.172232	0.0862315	0.18133	0.398254	0.452699	0.572901
ENSMUSG00000041237	-2.1734	2.66387e-14	6.08094e-13	down	Pklr	protein_coding	325.279	323.907	256.08	90.2768	48.5839	65.5041
ENSMUSG00000028051	-2.06124	5.9161e-37	7.73241e-35	down	Hcn3	protein_coding	74.1932	74.262	63.6182	22.9779	12.9519	15.744
ENSMUSG00000042766	2.75874	2.27054e-08	2.59291e-07	up	Trim46	protein_coding	0.128056	0.0828545	0.0732054	0.788199	0.759473	0.453168
ENSMUSG00000028039	1.14334	0.00291537	0.0115874	up	Efna3	protein_coding	0.445042	0.663848	0.364956	1.3864	1.02186	0.913652
ENSMUSG00000086389	1.261	3.0363e-05	0.000196626	up	Gm15998	antisense_RNA	0.992565	1.29004	0.812913	3.0587	2.23618	2.27492
ENSMUSG00000028041	1.18317	2.50486e-06	1.99597e-05	up	Adam15	protein_coding	0.486286	0.357899	0.50595	1.02769	0.926671	1.1597
ENSMUSG00000042672	2.38056	0.0463941	0.117361	up	Dcst1	protein_coding	0.00712705	0.00856392	0.0211864	0.0643867	0.0749316	0.0482175
ENSMUSG00000047824	1.31483	2.94161e-13	6.02229e-12	up	Pygo2	protein_coding	1.44021	1.63168	1.71251	3.90331	4.50652	3.68866
ENSMUSG00000042579	1.06909	0.000873783	0.00404089	up	4632404H12Rik	lincRNA	0.33246	0.258491	0.23254	0.56368	0.60541	0.608616
ENSMUSG00000046280	1.78876	3.78785e-09	4.81283e-08	up	She	protein_coding	0.206884	0.198875	0.15375	0.58073	0.688786	0.720823
ENSMUSG00000105941	-1.72481	7.28938e-10	1.01131e-08	down	Gm42809	antisense_RNA	6.92571	7.13876	5.46408	2.66877	2.01305	1.33238
ENSMUSG00000060671	1.4636	2.20363e-05	0.000147103	up	Atp8b2	protein_coding	0.165799	0.146798	0.116732	0.450482	0.313464	0.448681
ENSMUSG00000027939	1.96929	3.31043e-05	0.000213026	up	Nup210l	protein_coding	0.117544	0.0863144	0.116473	0.379253	0.240299	0.653859
ENSMUSG00000027932	2.17398	0.0066372	0.0234573	up	Slc27a3	protein_coding	0.0145398	0.122298	0.0648333	0.26271	0.331213	0.314778
ENSMUSG00000043165	1.8501	0.00134001	0.00587263	up	Lor	protein_coding	0.251959	0.151378	0.187248	0.704547	0.956589	0.539792
ENSMUSG00000050092	1.67903	0.0197712	0.0588115	up	Sprr2b	protein_coding	0.23822	0.400745	0.28326	1.29127	0.5844	1.09593
ENSMUSG00000050359	4.46621	1.29868e-40	2.09303e-38	up	Sprr1a	protein_coding	0.324405	0.556867	1.03323	12.6798	14.6984	13.4192
ENSMUSG00000049128	4.77049	8.61855e-05	0.000507384	up	Ivl	protein_coding	0	0.0233525	0.028886	0.501636	0.476763	0.341852
ENSMUSG00000027908	3.29354	0.0256864	0.0727138	up	Tchhl1	protein_coding	0	0.0217248	0.0268727	0.163335	0.0633618	0.220171
ENSMUSG00000104669	-1.76729	0.0402227	0.104455	down	Gm38411	antisense_RNA	0.516033	0.715465	0.472	0.153689	0.139113	0.214842
ENSMUSG00000028150	-1.46017	6.21005e-27	4.26643e-25	down	Rorc	protein_coding	31.2341	32.3731	31.6048	14.0057	9.14021	12.0141
ENSMUSG00000105391	-1.44525	1.32261e-12	2.54718e-11	down	Gm43401	antisense_RNA	43.2307	38.0484	42.2733	17.3742	10.1335	18.3438
ENSMUSG00000044505	-1.17337	0.00250071	0.0101282	down	Lingo4	protein_coding	0.594367	0.714195	0.685419	0.343865	0.197525	0.34665
ENSMUSG00000068874	-1.66047	1.63147e-54	4.66274e-52	down	Selenbp1	protein_coding	159.764	155.503	133.46	51.537	47.9161	45.1383
ENSMUSG00000013707	1.81057	0.000686501	0.00326061	up	Tnfaip8l2	protein_coding	0.266331	0.320025	0.544303	1.41786	1.16672	1.35138
ENSMUSG00000053192	1.1259	0.0185714	0.0558314	up	Mllt11	protein_coding	0.234924	0.282286	0.325897	0.485104	0.658644	0.720509
ENSMUSG00000105395	-2.06819	0.00365608	0.0140394	down	Gm42672	processed_pseudogene	2.86514	4.08032	2.20814	1.50648	0.371891	0.287168
ENSMUSG00000038642	1.22208	7.01238e-14	1.54164e-12	up	Ctss	protein_coding	5.72121	6.01531	6.4595	12.5665	14.122	16.4874
ENSMUSG00000106383	1.31523	0.0472432	0.119024	up	E330034L11Rik	TEC	0.278753	0.206124	0.159354	0.857879	0.22544	0.551257
ENSMUSG00000015850	1.35384	6.04493e-06	4.51317e-05	up	Adamtsl4	protein_coding	0.587253	0.363516	0.436428	1.05647	1.07581	1.50493
ENSMUSG00000028108	1.45103	1.00256e-18	3.52292e-17	up	Ecm1	protein_coding	4.88951	4.53998	5.30744	10.7276	16.5125	13.8333
ENSMUSG00000038550	-1.33553	1.15836e-09	1.5695e-08	down	Ciart	protein_coding	5.66653	4.60547	7.93128	2.68647	2.43168	2.19066
ENSMUSG00000045934	1.30288	4.77215e-07	4.33069e-06	up	Mtmr11	protein_coding	1.2945	1.10428	0.60219	2.3721	2.26834	2.99506
ENSMUSG00000097204	1.06013	0.000591783	0.00285266	up	Gm17690	antisense_RNA	0.936783	0.724553	0.448121	1.54252	1.15094	1.83576
ENSMUSG00000070392	3.0233	0.00602467	0.0216024	up	Gm20634	processed_transcript	0	0.0303677	0.0375636	0.114158	0.243566	0.17098
ENSMUSG00000093507	5.18145	0.000450838	0.0022349	up	Gm20627	processed_transcript	0	0	0.0613469	1.17189	0.578588	0.223388
ENSMUSG00000045327	1.19033	0.0293939	0.081026	up	6330549D23Rik	transcribed_processed_pseudogene	0.127287	0.166853	0.189191	0.238945	0.425808	0.45406
ENSMUSG00000038354	2.86718	0.0100269	0.0331829	up	Ankrd35	protein_coding	0.00915287	0.0109982	0.0272085	0.153564	0.0801921	0.0990768
ENSMUSG00000028088	-1.11154	2.0044e-22	9.74247e-21	down	Fmo5	protein_coding	106.596	111.77	99.8069	56.6849	50.2746	42.8824
ENSMUSG00000038205	1.17488	3.58169e-08	3.95129e-07	up	Prkab2	protein_coding	0.93822	0.91599	1.27467	2.90416	2.09356	2.13235
ENSMUSG00000095143	-1.65349	0.0270337	0.075681	down	Hsd3b4	protein_coding	0.547629	0.466108	0.373066	0.0883456	0.0799667	0.27787
ENSMUSG00000063730	-1.01113	1.16184e-12	2.25173e-11	down	Hsd3b2	protein_coding	8.96671	8.79449	10.022	5.41434	4.4639	4.11719
ENSMUSG00000044468	1.42553	8.14957e-12	1.42601e-10	up	Fam46c	protein_coding	0.612643	0.588926	0.828641	2.01621	1.78205	1.70765
ENSMUSG00000104943	3.4965	0.00449248	0.0167443	up	Gm42868	sense_intronic	0	0.049926	0	0.268116	0.19415	0.112439
ENSMUSG00000033233	2.09717	0.00159314	0.00683115	up	Trim45	protein_coding	0.0373529	0.0374029	0.0462658	0.17676	0.239993	0.109507
ENSMUSG00000042035	1.30618	0.0211741	0.0622759	up	Igsf3	protein_coding	0.0440534	0.0635219	0.0851216	0.153508	0.077194	0.244392
ENSMUSG00000104693	-1.74342	0.0342743	0.0918223	down	Gm42941	sense_intronic	0.395867	0.509654	0.42028	0.109479	0.0990958	0.1913
ENSMUSG00000105891	2.74603	0.0106002	0.0348382	up	A230001M10Rik	lincRNA	0	0.0777203	0.0240342	0.271296	0.141673	0.262554
ENSMUSG00000027858	2.73806	1.09405e-05	7.75237e-05	up	Tspan2	protein_coding	0.015711	0.0566353	0.0817314	0.405529	0.247771	0.340132
ENSMUSG00000007379	1.57952	0.000335824	0.0017184	up	Dennd2c	protein_coding	0.141612	0.0785363	0.0890505	0.386614	0.276776	0.287419
ENSMUSG00000027848	1.09196	0.0309904	0.0845784	up	Olfml3	protein_coding	0.0788163	0.0874212	0.171216	0.195615	0.201851	0.319935
ENSMUSG00000052539	1.73308	6.61189e-45	1.24321e-42	up	Magi3	protein_coding	2.29291	2.37588	2.84111	7.59321	8.98823	8.78545
ENSMUSG00000104768	4.0458	0.0142398	0.0446634	up	Gm38412	antisense_RNA	0	0.0115234	0	0.0495068	0.0840215	0.0778561
ENSMUSG00000101641	4.78676	0.00134533	0.00588773	up	Gm29560	TEC	0	0.0509461	0	0.601907	0.371469	0.573684
ENSMUSG00000089999	-2.02574	9.60798e-36	1.14415e-33	down	Gm6485	transcribed_processed_pseudogene	129.927	109.499	86.6298	25.2566	26.2407	30.2789
ENSMUSG00000105655	-1.3014	0.0438968	0.112242	down	Gm42659	sense_intronic	0.596283	0.66532	0.316528	0.274842	0.111949	0.259335
ENSMUSG00000074340	2.76392	8.15072e-05	0.000482226	up	Ovgp1	protein_coding	0.0419577	0.0252084	0.0779542	0.365514	0.367609	0.241282
ENSMUSG00000040809	2.56547	8.83792e-14	1.91354e-12	up	Chil3	protein_coding	1.32749	0.852566	0.918512	5.55328	3.24857	10.034
ENSMUSG00000094613	-1.06673	0.00864282	0.0293177	down	A630076J17Rik	protein_coding	1.62284	1.4212	2.12591	1.06496	0.91576	0.521047
ENSMUSG00000070368	-1.09832	4.36064e-05	0.000274348	down	Prok1	protein_coding	1.57894	1.48181	1.40468	0.699087	0.747224	0.686155
ENSMUSG00000004038	-1.4287	5.40984e-21	2.31457e-19	down	Gstm3	protein_coding	196.993	169.571	129.671	55.3409	74.6391	58.1363
ENSMUSG00000058135	-2.40968	6.67183e-186	4.76702e-182	down	Gstm1	protein_coding	3260.93	3033.03	3041.86	602.607	568.946	618.233
ENSMUSG00000048796	1.01885	8.39158e-05	0.00049511	up	Cyb561d1	protein_coding	0.565507	0.591269	0.469389	1.14689	1.28692	0.944052
ENSMUSG00000088185	1.25575	0.0463151	0.117223	up	Scarna2	scaRNA	0.451122	1.30097	1.34104	2.91107	3.00387	1.46497
ENSMUSG00000040389	1.44287	0.00166081	0.00709295	up	Wdr47	protein_coding	0.0845609	0.138558	0.251372	0.456376	0.404113	0.416065
ENSMUSG00000040322	1.54394	2.50426e-05	0.000165013	up	Slc25a24	protein_coding	0.805629	0.327044	0.436902	1.46125	1.01107	2.23909
ENSMUSG00000027966	2.23087	0.0166909	0.0510296	up	Col11a1	protein_coding	0.00586203	0.0105658	0.0174259	0.0113482	0.0513597	0.0951818
ENSMUSG00000027965	-1.01856	0.00174271	0.00738243	down	Olfm3	protein_coding	1.11953	1.19071	0.888213	0.673613	0.676001	0.266116
ENSMUSG00000106025	1.68964	0.00810587	0.0277024	up	Gm42940	TEC	0.189769	0.0950116	0.0940202	0.367371	0.526504	0.38516
ENSMUSG00000106073	-1.94016	2.1982e-07	2.11104e-06	down	Gm42892	TEC	1.33504	1.26528	0.726651	0.254808	0.444809	0.20354
ENSMUSG00000033308	-1.11747	1.62979e-25	1.00676e-23	down	Dpyd	protein_coding	39.1902	40.1951	38.4458	19.0734	20.2606	15.9521
ENSMUSG00000028132	-1.42916	4.63344e-38	6.4492e-36	down	Tmem56	protein_coding	36.7978	38.1743	35.1488	14.2773	15.3948	11.971
ENSMUSG00000106619	-2.99385	7.48041e-06	5.4893e-05	down	Gm9353	processed_pseudogene	1.91712	2.74949	2.38989	0.319253	0.433462	0.167356
ENSMUSG00000028127	-1.20121	1.18044e-38	1.73306e-36	down	Abcd3	protein_coding	85.136	88.4871	80.689	40.1642	36.623	35.8229
ENSMUSG00000106087	-1.62938	1.05972e-06	9.0679e-06	down	Gm43609	TEC	1.68033	1.47295	1.84244	0.533266	0.796439	0.335453
ENSMUSG00000105597	-1.80513	0.00114008	0.00510499	down	4633401B06Rik	TEC	1.14878	1.75686	1.03484	0.314493	0.365999	0.47103
ENSMUSG00000104574	-1.09903	0.00483501	0.0178257	down	Gm42836	antisense_RNA	4.10471	3.76084	2.36413	1.65547	1.34861	1.87448
ENSMUSG00000053965	1.54241	0.00668035	0.0235709	up	Pde5a	protein_coding	0.030396	0.0319585	0.0790627	0.107879	0.11984	0.179936
ENSMUSG00000032826	1.04339	0.000995053	0.00453133	up	Ank2	protein_coding	0.0512209	0.0487251	0.0761316	0.12257	0.0878837	0.154495
ENSMUSG00000028028	1.17065	1.25833e-11	2.1509e-10	up	Alpk1	protein_coding	1.7295	2.01937	2.63529	4.12724	5.81336	4.64352
ENSMUSG00000105527	3.98877	0.0287413	0.0795957	up	4933424H11Rik	lincRNA	0	0	0.0275119	0	0.194607	0.200363
ENSMUSG00000028024	-1.60679	6.79621e-52	1.73425e-49	down	Enpep	protein_coding	30.2173	28.1547	27.0044	10.254	9.33251	8.957
ENSMUSG00000106417	-3.61928	0.031835	0.086498	down	Gm42628	processed_pseudogene	0.39113	0.234992	0.290675	0	0.0856712	0
ENSMUSG00000105837	-2.4818	2.86192e-17	8.81397e-16	down	Gm35986	antisense_RNA	11.1062	13.0601	9.31195	3.00147	1.41385	1.60551
ENSMUSG00000106092	-2.1516	0.0138957	0.0437668	down	Gm43072	TEC	0.268243	0.483485	0.59805	0.230795	0	0.0604926
ENSMUSG00000028012	-2.20227	0.0314742	0.0856807	down	Rrh	protein_coding	0.0632028	0.091134	0.0845466	0.0163138	0	0.0342075
ENSMUSG00000058897	1.08926	0.00473257	0.0175029	up	Col25a1	protein_coding	0.0721265	0.0797343	0.171527	0.193618	0.23255	0.26155
ENSMUSG00000019232	-2.23247	3.37279e-15	8.4954e-14	down	Etnppl	protein_coding	26.7465	28.5207	24.4265	6.89675	6.57538	3.76829
ENSMUSG00000027984	-1.04152	2.49445e-25	1.50616e-23	down	Hadh	protein_coding	48.4904	47.8234	45.8809	24.9705	24.2111	21.1529
ENSMUSG00000027983	1.217	2.8136e-08	3.15756e-07	up	Cyp2u1	protein_coding	1.48927	1.78096	1.71577	5.44424	3.50863	2.79608
ENSMUSG00000028167	-1.00235	7.69738e-08	8.02497e-07	down	Bdh2	protein_coding	3.47162	3.74909	3.81448	2.1438	2.04829	1.41516
ENSMUSG00000105449	1.12977	0.0491064	0.122666	up	Gm43379	TEC	0.0773552	0.0348565	0.100604	0.106073	0.135548	0.228961
ENSMUSG00000046818	1.49449	0.00765228	0.0264346	up	Ddit4l	protein_coding	0.179335	0.107745	0.152315	0.529023	0.314245	0.41598
ENSMUSG00000074207	-1.77989	2.16875e-79	1.78797e-76	down	Adh1	protein_coding	1292.04	1208.12	1288.37	411.974	360.122	350.69
ENSMUSG00000089635	-1.80025	2.16628e-82	2.01888e-79	down	Gm16559	antisense_RNA	430.275	407.252	404.997	131.676	113.161	118.34
ENSMUSG00000104724	-1.36349	0.00241118	0.00981458	down	Gm43162	TEC	0.928546	1.09039	1.00373	0.3813	0.480727	0.342655
ENSMUSG00000105504	-1.90081	1.50489e-21	6.79101e-20	down	Gbp5	protein_coding	2.68454	2.94174	2.75211	0.690024	0.562123	1.02043
ENSMUSG00000105917	4.08975	0.0134087	0.0424728	up	Gm43612	lincRNA	0	0	0.0173118	0.0601275	0.061228	0.141838
ENSMUSG00000097183	2.08518	0.0258663	0.073165	up	Gm17501	lincRNA	0.0175366	0.10536	0.0521305	0.294223	0.184374	0.261013
ENSMUSG00000011008	-1.19774	0.0205411	0.0607226	down	Mcoln2	protein_coding	0.443054	0.546028	0.303936	0.117293	0.218972	0.245944
ENSMUSG00000036825	-1.31226	2.93322e-13	6.01085e-12	down	Ssx2ip	protein_coding	3.13942	3.28077	3.00067	1.21666	1.29347	1.35981
ENSMUSG00000028186	-1.05087	2.54698e-20	1.04587e-18	down	Uox	protein_coding	390.508	404.507	390.473	205.018	216.006	161.103
ENSMUSG00000028035	-1.0516	6.85004e-17	2.03931e-15	down	Dnajb4	protein_coding	10.2406	9.83699	11.4458	5.98947	4.40583	5.05127
ENSMUSG00000039103	1.88075	3.5758e-06	2.77708e-05	up	Nexn	protein_coding	0.23431	0.164237	0.14511	0.692995	0.65008	0.726551
ENSMUSG00000054942	1.02682	0.00205925	0.00853936	up	Miga1	protein_coding	0.154497	0.116028	0.110033	0.257548	0.265082	0.274375
ENSMUSG00000078161	2.37956	0.0238419	0.0684273	up	Erich3	protein_coding	0.0083349	0.0100153	0.0123885	0.0161354	0.102236	0.0451113
ENSMUSG00000105201	-1.02823	0.0494552	0.123451	down	Gm43362	TEC	0.514169	0.436115	0.449546	0.234205	0.264991	0.204622
ENSMUSG00000106448	2.47351	0.0430347	0.110486	up	Gm43486	TEC	0.00860864	0	0.038386	0.0555511	0.0754238	0.116482
ENSMUSG00000028240	-1.5083	1.7803e-15	4.65944e-14	down	Cyp7a1	protein_coding	12.9939	11.2262	20.0714	5.74006	4.09276	5.95746
ENSMUSG00000028211	-1.15306	9.41109e-21	3.99459e-19	down	Trp53inp1	protein_coding	71.1118	61.5753	74.8198	32.163	36.2492	26.5158
ENSMUSG00000040728	1.96581	0.0399706	0.103929	up	Esrp1	protein_coding	0.0473946	0.00711871	0.0264166	0.122334	0.0103811	0.192387
ENSMUSG00000052137	1.38321	5.29853e-05	0.000328154	up	Rbm12b2	protein_coding	0.312351	0.336497	0.384214	0.875737	0.830427	1.02016
ENSMUSG00000006586	2.00291	0.0215952	0.0632801	up	Runx1t1	protein_coding	0.0187726	0.0112787	0.0209269	0.0726834	0.0575662	0.0762029
ENSMUSG00000040569	2.18296	0.0181429	0.0547122	up	Slc26a7	protein_coding	0.00687772	0.0330573	0.0306678	0.0621342	0.0964136	0.158204
ENSMUSG00000041135	-1.8442	1.87406e-23	9.84571e-22	down	Ripk2	protein_coding	9.66983	10.2805	14.274	3.9545	2.71945	2.96142
ENSMUSG00000078772	-1.10795	0.00089623	0.00413453	down	Gm12353	protein_coding	5.73104	4.78001	6.71439	2.87155	2.48106	2.73691
ENSMUSG00000041058	-1.1568	1.61114e-28	1.20751e-26	down	Wwp1	protein_coding	16.3697	17.7433	16.2694	7.44063	8.3274	7.26833
ENSMUSG00000086332	-2.25738	1.21098e-13	2.57514e-12	down	4930480G23Rik	antisense_RNA	5.23604	6.24736	5.64507	1.18971	1.55071	0.947966
ENSMUSG00000028246	2.66846	0.00531309	0.0193618	up	Faxc	protein_coding	0.0134009	0.00536755	0.0132789	0.0807105	0.0469644	0.0785745
ENSMUSG00000096105	1.90346	9.99454e-12	1.73187e-10	up	Bhmt-ps1	processed_pseudogene	1.28172	1.39344	1.90506	5.75021	7.00516	4.54213
ENSMUSG00000040128	-1.74555	1.75973e-68	9.19993e-66	down	Pnrc1	protein_coding	122.471	125.695	115.411	39.4402	33.2106	37.7071
ENSMUSG00000097123	2.16736	0.00732724	0.0254845	up	Gm6297	lincRNA	0.0522174	0.0836598	0.0776127	0.426812	0.274499	0.259067
ENSMUSG00000046312	-1.72297	5.92204e-25	3.5066e-23	down	AI464131	protein_coding	6.28507	6.2728	5.09012	2.03043	1.46193	1.93522
ENSMUSG00000036078	1.0284	1.52286e-25	9.43425e-24	up	Sigmar1	protein_coding	16.4729	16.6452	17.3143	36.9855	32.7473	34.9246
ENSMUSG00000028456	1.06072	1.77049e-08	2.04805e-07	up	Unc13b	protein_coding	0.216767	0.252576	0.248964	0.527724	0.451775	0.539945
ENSMUSG00000028457	1.4866	0.00915564	0.0307941	up	Atp8b5	protein_coding	0.040394	0.0762735	0.077193	0.141501	0.202233	0.203009
ENSMUSG00000035969	-1.29955	1.12401e-22	5.59004e-21	down	Rusc2	protein_coding	17.2692	15.437	12.8584	6.8937	5.45233	6.51305
ENSMUSG00000028479	-1.18127	8.26584e-28	6.00604e-26	down	Gne	protein_coding	12.4725	13.554	12.9672	6.24768	5.83701	5.41346
ENSMUSG00000070997	1.39121	0.00920327	0.0309155	up	1700055D18Rik	antisense_RNA	0.130534	0.108589	0.149244	0.388768	0.387086	0.258142
ENSMUSG00000045973	-1.30962	2.34628e-30	2.04441e-28	down	Slc25a51	protein_coding	58.6799	57.1104	51.2669	21.9776	26.2643	20.4368
ENSMUSG00000039813	1.44396	0.00103035	0.00467124	up	Tbc1d2	protein_coding	0.137706	0.107555	0.153509	0.426534	0.277496	0.391289
ENSMUSG00000039611	2.32916	0.0357379	0.0950543	up	Tmem246	protein_coding	0.0112339	0.0404964	0.0166974	0.130486	0.0787402	0.136804
ENSMUSG00000060206	1.00044	0.00162181	0.00694575	up	Zfp462	protein_coding	0.157062	0.293575	0.24901	0.504505	0.311913	0.595051
ENSMUSG00000003032	1.01892	0.000901504	0.00415743	up	Klf4	protein_coding	1.21284	0.824361	0.782983	1.84987	1.26655	2.73511
ENSMUSG00000038827	1.14014	1.94169e-05	0.000131087	up	Fam206a	protein_coding	0.36857	0.475085	0.547819	0.959993	1.22122	0.924872
ENSMUSG00000045589	5.01021	0.00345801	0.0133699	up	Frrs1l	protein_coding	0	0	0	0.0212149	0.048007	0.0518983
ENSMUSG00000081540	2.01552	0.0257764	0.0729265	up	Gm12538	processed_pseudogene	0.384289	0.0923529	0.34271	1.1903	1.48144	0.727965
ENSMUSG00000038598	2.83394	0.0292836	0.0808259	up	AI481877	protein_coding	0.00646132	0.00776397	0.00960369	0.0250167	0.0679323	0.0786843
ENSMUSG00000028385	1.12023	1.42916e-07	1.42154e-06	up	Snx30	protein_coding	0.584612	0.431849	0.584035	1.21832	1.20913	1.11522
ENSMUSG00000078689	-1.4851	3.54104e-11	5.77202e-10	down	Mup6	protein_coding	9.78645	15.7092	15.4898	4.04941	5.56348	5.30686
ENSMUSG00000078687	-1.06565	0.00724973	0.0252597	down	Mup8	protein_coding	33.7161	41.8336	52.3094	16.8676	31.266	13.9425
ENSMUSG00000078686	-2.40246	7.734e-09	9.42457e-08	down	Mup9	protein_coding	1.6197	2.06602	2.88891	0.418075	0.436643	0.404602
ENSMUSG00000089873	-1.19397	3.13543e-13	6.39467e-12	down	Mup13	protein_coding	104.163	166.762	115.608	52.6164	68.313	51.2093
ENSMUSG00000073830	-4.03736	0.000115954	0.000664035	down	Mup14	protein_coding	91.3551	211.881	871.35	12.6274	46.9347	12.6537
ENSMUSG00000096674	-2.33523	0.00831128	0.0283321	down	Mup15	protein_coding	208.49	162.745	65.4824	10.9965	60.8534	16.4465
ENSMUSG00000073835	-6.06838	5.89293e-05	0.000360747	down	Mup-ps12	unprocessed_pseudogene	1.4288	0.16351	2.02255	0	0	0
ENSMUSG00000095532	-1.5263	1.88111e-11	3.16e-10	down	Mup-ps13	unprocessed_pseudogene	20.4241	16.8004	22.7169	6.36866	9.12736	5.84242
ENSMUSG00000082065	-2.7644	0.013581	0.0429046	down	Mup-ps14	unprocessed_pseudogene	0.561697	1.01241	1.14795	0	0.123032	0.285009
ENSMUSG00000078674	-2.20859	1.26648e-07	1.27033e-06	down	Mup18	protein_coding	6.26564	3.71616	11.2232	1.39957	2.60403	0.706495
ENSMUSG00000081053	2.84739	0.00010349	0.000599802	up	Mup-ps17	unprocessed_pseudogene	2.05612	0.205888	1.78272	3.98041	3.6029	22.2568
ENSMUSG00000084309	-2.03221	8.19377e-08	8.51349e-07	down	Mup-ps20	unprocessed_pseudogene	9.6983	11.9997	12.5596	3.09815	4.37473	1.16934
ENSMUSG00000028389	1.90424	0.00953189	0.0318299	up	Zfp37	protein_coding	0.027425	0.0878776	0.0407628	0.176972	0.192225	0.22265
ENSMUSG00000058046	3.90553	0.0208077	0.0614173	up	4933430I17Rik	protein_coding	0	0	0.0311379	0.108149	0.110128	0.198425
ENSMUSG00000045672	-1.02305	4.28993e-13	8.63424e-12	down	Col27a1	protein_coding	7.86814	7.55181	7.01341	4.54974	2.95045	3.72599
ENSMUSG00000082141	-2.6384	2.92215e-50	6.66344e-48	down	Gm11212	unprocessed_pseudogene	44.6059	50.2579	48.2422	9.20462	5.50735	8.42359
ENSMUSG00000028362	3.04138	0.0159634	0.0491421	up	Tnfsf8	protein_coding	0	0.0117897	0.0291668	0.139291	0.120349	0.0531038
ENSMUSG00000028364	3.79012	2.09642e-26	1.39555e-24	up	Tnc	protein_coding	0.0528669	0.0981754	0.100008	1.03585	0.800053	1.62576
ENSMUSG00000039005	1.57469	6.99542e-06	5.16524e-05	up	Tlr4	protein_coding	0.188243	0.25043	0.219837	0.598686	0.506564	0.882385
ENSMUSG00000086027	-1.66867	0.0360924	0.0958648	down	Gm11250	antisense_RNA	1.70895	2.49353	1.99578	0.63016	1.06949	0.330337
ENSMUSG00000043003	2.16386	0.0183224	0.0551835	up	Rasef	protein_coding	0.0260027	0.00781126	0.0289866	0.0922867	0.0683461	0.123143
ENSMUSG00000049122	2.17655	0.0350412	0.0935377	up	Frmd3	protein_coding	0.0184763	0.00740041	0.018308	0.0635875	0.0647513	0.0749998
ENSMUSG00000028399	-1.55838	1.13064e-28	8.68649e-27	down	Ptprd	protein_coding	7.73507	8.18531	6.83587	3.03117	2.78193	2.05072
ENSMUSG00000083076	-1.12731	0.0260183	0.0735172	down	Gm11408	processed_pseudogene	2.66292	2.33498	2.46038	1.2075	0.882793	1.36336
ENSMUSG00000087110	2.65371	0.0324708	0.0878914	up	Gm11264	lincRNA	0.0251619	0.0151174	0.0186995	0.0649474	0.0440908	0.272369
ENSMUSG00000038070	1.28996	0.0158441	0.0488589	up	Cntln	protein_coding	0.0788923	0.0821579	0.0547216	0.176484	0.129025	0.234845
ENSMUSG00000028494	1.06356	7.1909e-18	2.36044e-16	up	Plin2	protein_coding	160.015	138.178	157.325	269.066	384.852	315.741
ENSMUSG00000038007	1.80525	1.06315e-33	1.10624e-31	up	Acer2	protein_coding	1.57572	1.77427	1.79143	5.28603	7.26847	5.73967
ENSMUSG00000073802	2.43709	0.00101536	0.00460767	up	Cdkn2b	protein_coding	0.0804441	0.128883	0.199278	1.0382	0.328908	0.798216
ENSMUSG00000006386	1.46968	1.68174e-07	1.65131e-06	up	Tek	protein_coding	0.380505	0.504844	0.341691	0.992382	1.22238	1.26568
ENSMUSG00000052684	1.10469	6.39359e-05	0.000388014	up	Jun	protein_coding	103.508	101.392	137.17	288.805	165.961	294.105
ENSMUSG00000087366	1.06053	3.88441e-09	4.92676e-08	up	Junos	antisense_RNA	6.3782	6.26864	8.54968	16.4399	10.302	18.1689
ENSMUSG00000015224	-1.24084	6.35126e-15	1.55766e-13	down	Cyp2j9	protein_coding	5.18261	5.407	5.42379	2.19583	2.51062	2.21129
ENSMUSG00000073791	2.22147	0.0448319	0.11409	up	Efcab7	protein_coding	0.0331731	0.0199305	0.0739595	0.278283	0.0290643	0.269316
ENSMUSG00000057722	1.32613	1.02121e-28	7.9024e-27	up	Lepr	protein_coding	3.48146	3.85862	3.18984	9.41713	8.34757	9.14896
ENSMUSG00000028525	-1.87076	3.61198e-95	6.45191e-92	down	Pde4b	protein_coding	30.7772	30.2199	30.078	8.34953	7.87788	9.13194
ENSMUSG00000028521	-1.08878	7.34366e-29	5.72405e-27	down	Slc35d1	protein_coding	17.9932	18.205	17.0502	8.64881	8.91072	7.94749
ENSMUSG00000086136	1.00144	0.0266948	0.0750269	up	Gm12718	lincRNA	1.05071	1.13629	2.1864	2.30527	4.32669	2.20364
ENSMUSG00000028518	-1.32027	5.43603e-30	4.58745e-28	down	Prkaa2	protein_coding	17.6945	16.9756	13.9755	6.86601	6.52967	6.46277
ENSMUSG00000043572	1.147	0.00251747	0.0101853	up	Pars2	protein_coding	0.289744	0.493225	0.322993	0.763463	0.951963	0.784097
ENSMUSG00000085304	1.74334	0.018743	0.0562921	up	Gm12802	antisense_RNA	0.103014	0.123782	0.122491	0.345667	0.541529	0.30665
ENSMUSG00000034785	-1.2449	2.77539e-21	1.21907e-19	down	Dio1	protein_coding	38.282	36.203	46.4725	16.8114	19.7023	15.4447
ENSMUSG00000028600	-1.09071	0.00592919	0.0213063	down	Podn	protein_coding	0.446135	0.4625	0.728117	0.259664	0.229928	0.284074
ENSMUSG00000098980	-1.68909	0.00320756	0.0125372	down	Mir6397	miRNA	13.2542	14.9612	16.1184	6.73865	5.63035	1.63037
ENSMUSG00000087641	-1.04877	0.0071452	0.0249645	down	Gm12811	processed_transcript	2.80007	3.36458	4.32831	1.66232	2.06073	1.43971
ENSMUSG00000059027	-1.04172	2.40106e-05	0.000158897	down	9630013D21Rik	processed_transcript	2.00911	2.48559	3.18059	1.35017	1.43738	0.997319
ENSMUSG00000070868	2.7187	0.0391729	0.102337	up	Skint3	protein_coding	0	0.0116793	0.0288935	0.0627208	0.0681267	0.118364
ENSMUSG00000070867	2.22321	0.00720472	0.0251397	up	Trabd2b	protein_coding	0.016935	0.0203492	0.0335614	0.116566	0.049458	0.160401
ENSMUSG00000065047	3.63545	0.0406108	0.105303	up	Gm24045	misc_RNA	0	0	0.56652	1.96764	3.33943	1.03146
ENSMUSG00000028717	1.22953	0.0236027	0.067891	up	Tal1	protein_coding	0.11942	0.122997	0.0887492	0.308245	0.269045	0.219294
ENSMUSG00000028713	1.00679	0.000237711	0.00125935	up	Cyp4b1	protein_coding	1.3908	1.07434	1.62422	2.00863	3.48153	2.89001
ENSMUSG00000028698	1.265	0.00305339	0.0120466	up	Pik3r3	protein_coding	0.218479	0.11856	0.167604	0.436594	0.29639	0.505416
ENSMUSG00000043155	2.35571	0.0426024	0.109507	up	Hpdl	protein_coding	0.0414112	0.07464	0	0.10689	0.217692	0.30818
ENSMUSG00000028681	-1.2319	0.00423553	0.0159083	down	Ptch2	protein_coding	0.393912	0.308039	0.408911	0.209807	0.0766939	0.186126
ENSMUSG00000028680	-1.26393	7.42801e-40	1.16049e-37	down	Plk3	protein_coding	132.956	113.175	125.844	54.0736	50.4537	53.1974
ENSMUSG00000028539	-2.1631	0.0142435	0.0446684	down	Artn	protein_coding	0.357221	0.391914	0.115424	0.120268	0.0544306	0.0210152
ENSMUSG00000086554	1.39226	0.00509793	0.0186666	up	9530034E10Rik	antisense_RNA	1.63698	0.894093	0.99536	3.26503	3.91152	2.41633
ENSMUSG00000006398	3.87563	0.000520134	0.00253849	up	Cdc20	protein_coding	0	0.0240276	0.0594421	0.541944	0.245273	0.324678
ENSMUSG00000028629	2.01853	2.0944e-07	2.01859e-06	up	Exo5	protein_coding	0.390643	0.29058	0.387084	1.53649	1.30384	1.56055
ENSMUSG00000064141	1.45368	0.0103259	0.0340462	up	Zfp69	protein_coding	0.16112	0.145202	0.159652	0.589161	0.282327	0.417849
ENSMUSG00000028655	-1.53543	8.58158e-22	3.95583e-20	down	Mfsd2a	protein_coding	66.6873	60.0641	56.3579	15.9191	27.9847	20.5985
ENSMUSG00000102997	2.24456	0.0108103	0.0354309	up	Gm17244	TEC	0.032804	0.0262784	0.0487579	0.183458	0.134125	0.192342
ENSMUSG00000064655	-3.56552	0.009164	0.0308126	down	Gm25788	snoRNA	2.56623	3.42622	3.39047	0.367994	0	0.385813
ENSMUSG00000032643	1.19379	0.00414655	0.0156481	up	Fhl3	protein_coding	0.532661	0.400031	0.758726	1.14575	1.12783	1.62165
ENSMUSG00000042677	-1.82324	4.26177e-32	4.11491e-30	down	Zc3h12a	protein_coding	18.832	18.9221	13.8316	5.31919	4.31507	5.20848
ENSMUSG00000028859	1.16912	0.00404046	0.0153016	up	Csf3r	protein_coding	5.38196	5.3104	3.92279	9.76434	6.81913	17.0292
ENSMUSG00000042500	1.06092	0.000106868	0.000617612	up	Ago4	protein_coding	0.338741	0.374729	0.31168	0.659232	0.885643	0.647502
ENSMUSG00000043872	1.72121	1.61991e-10	2.43156e-09	up	Zmym1	protein_coding	0.457492	0.355705	0.466658	1.44714	1.47756	1.37156
ENSMUSG00000042408	1.03762	1.41481e-06	1.17956e-05	up	Zmym6	protein_coding	0.461326	0.460972	0.51246	0.990216	1.00409	0.998741
ENSMUSG00000061894	1.25115	0.00423524	0.0159083	up	Zscan20	protein_coding	0.0758208	0.144699	0.112695	0.178439	0.257903	0.368124
ENSMUSG00000062545	-1.31017	0.0120743	0.0388918	down	Tlr12	protein_coding	0.64665	0.508595	0.349506	0.242781	0.0824083	0.286354
ENSMUSG00000028796	1.25223	1.79141e-24	1.03223e-22	up	Phc2	protein_coding	2.72849	2.59872	2.7115	5.91672	6.41185	7.19058
ENSMUSG00000028792	-1.31262	7.13209e-37	9.20942e-35	down	Ak2	protein_coding	104.989	102.435	93.111	44.6255	40.128	38.4494
ENSMUSG00000028793	-1.02777	1.16954e-13	2.4994e-12	down	Rnf19b	protein_coding	22.084	20.3476	16.6248	9.9033	8.68297	10.946
ENSMUSG00000048485	4.94788	0.00574683	0.0207192	up	Zbtb8b	protein_coding	0	0	0	0.00742907	0.0605204	0.0545216
ENSMUSG00000000411	2.79151	0.00646813	0.022943	up	Tssk3	protein_coding	0.0875458	0.0350652	0.0433742	0.414281	0.357945	0.434341
ENSMUSG00000040690	1.79566	0.000192911	0.00104368	up	Col16a1	protein_coding	0.0719389	0.0598447	0.0904753	0.23568	0.252114	0.292018
ENSMUSG00000028776	2.36232	9.03126e-57	2.93311e-54	up	Tinagl1	protein_coding	2.11706	2.17311	2.43325	11.8582	9.64219	13.6038
ENSMUSG00000078532	5.25637	0.00153892	0.00662917	up	Nkain1	protein_coding	0	0	0	0.135224	0.413096	0.141772
ENSMUSG00000025743	1.30749	9.51585e-18	3.09049e-16	up	Sdc3	protein_coding	1.42202	1.50636	1.4276	3.25997	3.85788	3.88197
ENSMUSG00000097224	1.26392	0.0023451	0.00957835	up	Gm26716	antisense_RNA	1.98015	2.37937	1.73915	5.34345	4.10066	5.48041
ENSMUSG00000102602	-1.31907	2.01339e-08	2.31778e-07	down	A930004J17Rik	TEC	2.25252	2.32693	1.60174	0.951596	0.667306	0.899004
ENSMUSG00000028906	-1.03414	1.01525e-17	3.28235e-16	down	Epb41	protein_coding	16.2701	16.6786	13.1467	7.58095	8.44949	6.91134
ENSMUSG00000070717	-1.03824	0.00108794	0.00490843	down	Gm10300	protein_coding	1.93597	1.48569	1.49921	0.755863	1.05477	0.660386
ENSMUSG00000028893	1.21443	2.34719e-10	3.46502e-09	up	Sesn2	protein_coding	1.99932	2.07949	1.35802	4.10629	4.55815	4.29058
ENSMUSG00000056529	1.01292	0.000508253	0.00248901	up	Ptafr	protein_coding	0.965403	1.29578	0.961698	1.70985	1.52969	3.39074
ENSMUSG00000083816	-1.3976	0.0274637	0.0766716	down	Gm13033	processed_pseudogene	0.883464	0.721873	0.892925	0.273646	0.309616	0.382528
ENSMUSG00000046694	2.4961	0.00049667	0.00244177	up	Fam46b	protein_coding	0.0653308	0.0981274	0.0728277	0.400497	0.286195	0.662985
ENSMUSG00000037583	2.89099	1.20548e-25	7.51145e-24	up	Nr0b2	protein_coding	1.1879	1.82389	2.20703	16.7788	8.55743	13.3944
ENSMUSG00000050966	2.59023	0.0453411	0.115057	up	Lin28a	protein_coding	0.00934757	0	0.0416809	0.0723832	0.0163796	0.202369
ENSMUSG00000081772	-2.34171	0.0271672	0.0759924	down	Gm13131	processed_pseudogene	1.28	1.25842	1.72956	0	0.407805	0.472351
ENSMUSG00000037306	1.73834	4.90443e-05	0.00030498	up	Man1c1	protein_coding	0.110975	0.125504	0.135838	0.454944	0.514746	0.291484
ENSMUSG00000028826	-1.1439	1.5208e-20	6.36869e-19	down	Tmem57	protein_coding	8.24156	7.86659	7.2527	3.87431	3.20276	3.6797
ENSMUSG00000037266	1.49731	7.15092e-23	3.58969e-21	up	Rsrp1	protein_coding	11.2538	10.735	15.7157	36.9219	41.1401	29.9718
ENSMUSG00000059713	2.34581	0.000845325	0.00392538	up	Rcan3	protein_coding	0.109625	0.00878174	0.0217253	0.282962	0.243319	0.237331
ENSMUSG00000037139	1.67196	0.0159623	0.0491421	up	Myom3	protein_coding	0.0433041	0.029734	0.0551695	0.111776	0.195123	0.108818
ENSMUSG00000028671	1.61227	1.78617e-26	1.19273e-24	up	Gale	protein_coding	4.64941	3.74976	3.77154	13.6282	12.6763	11.7291
ENSMUSG00000007872	-1.35883	2.35401e-23	1.22769e-21	down	Id3	protein_coding	50.8258	44.0064	47.3353	20.6987	14.6912	20.9673
ENSMUSG00000018983	1.78455	0.000182217	0.000993089	up	E2f2	protein_coding	0.122418	0.0735494	0.125094	0.404854	0.388802	0.331284
ENSMUSG00000036995	-1.74466	2.83107e-12	5.27228e-11	down	Asap3	protein_coding	5.03048	5.52412	2.56241	1.4833	1.39426	1.12447
ENSMUSG00000001604	-1.07379	1.3319e-17	4.23581e-16	down	Tcea3	protein_coding	40.6346	37.5098	40.3702	21.8654	16.9242	18.4116
ENSMUSG00000070687	3.16132	0.0101022	0.0333858	up	Htr1d	protein_coding	0.0116691	0.0140217	0.0173443	0.0903603	0.204476	0.0947358
ENSMUSG00000036896	1.16919	1.14101e-06	9.71309e-06	up	C1qc	protein_coding	2.99829	1.85949	2.96139	4.36886	7.28759	6.30788
ENSMUSG00000036887	1.33067	2.84e-10	4.15531e-09	up	C1qa	protein_coding	4.74094	4.18625	4.48422	8.76074	13.2164	12.5382
ENSMUSG00000060862	1.24326	7.5436e-05	0.000450159	up	Zbtb40	protein_coding	0.153457	0.138296	0.279927	0.43211	0.391128	0.533258
ENSMUSG00000101493	2.20601	0.0202021	0.0598771	up	2810405F17Rik	lincRNA	0.167202	0.0401822	0.0994073	0.604209	0.644566	0.226238
ENSMUSG00000045349	3.36977	3.82526e-06	2.95689e-05	up	Sh2d5	protein_coding	0.109861	0	0.0148446	0.567144	0.280012	0.567579
ENSMUSG00000006221	3.09284	0.00018991	0.00102926	up	Hspb7	protein_coding	0.040469	0.0486278	0.0200502	0.278554	0.425478	0.27379
ENSMUSG00000006219	2.21235	2.63123e-08	2.96845e-07	up	Fblim1	protein_coding	0.175995	0.120844	0.199305	1.02753	0.587415	0.703069
ENSMUSG00000078496	-1.70066	3.9454e-09	4.99821e-08	down	Zfp982	protein_coding	3.36377	3.55931	3.32069	1.1987	1.05569	0.951051
ENSMUSG00000059423	1.33232	4.73927e-06	3.60746e-05	up	Zfp933	protein_coding	0.489874	0.441477	0.676109	1.12898	1.80876	1.17181
ENSMUSG00000029009	2.0556	3.3161e-23	1.71279e-21	up	Mthfr	protein_coding	0.434039	0.45405	0.462974	2.11545	1.53006	2.05206
ENSMUSG00000094320	-1.76278	0.00754347	0.0261176	down	Chchd2-ps	processed_pseudogene	1.29361	2.33161	4.56649	0.417379	1.41673	0.656384
ENSMUSG00000028982	-1.23861	6.55344e-12	1.16189e-10	down	Slc25a33	protein_coding	14.6086	13.986	10.4742	6.61668	5.54978	4.714
ENSMUSG00000085403	-1.55084	6.06456e-11	9.55837e-10	down	Gm13068	antisense_RNA	12.2378	12.2968	9.88694	4.56758	4.6325	2.8271
ENSMUSG00000102813	4.13407	0.0021653	0.00891897	up	Gm37795	TEC	0.0151903	0.0182527	0	0.196044	0.346029	0.102769
ENSMUSG00000028976	-2.59008	6.55103e-22	3.03286e-20	down	Slc2a5	protein_coding	2.39357	2.66504	2.66008	0.566811	0.38479	0.341698
ENSMUSG00000028972	3.53056	0.0136373	0.0430571	up	Car6	protein_coding	0.0205688	0.0247156	0	0.159275	0.216254	0.194819
ENSMUSG00000028957	-2.16737	2.94947e-22	1.40806e-20	down	Per3	protein_coding	1.18963	1.2286	1.72774	0.331149	0.286117	0.315622
ENSMUSG00000047777	1.55039	3.50483e-15	8.78668e-14	up	Phf13	protein_coding	1.13049	1.16235	1.14329	3.38428	3.43091	3.43777
ENSMUSG00000028950	3.35421	0.0288351	0.0798076	up	Tas1r1	protein_coding	0.0260935	0	0	0.0841901	0.13717	0.0882668
ENSMUSG00000057751	1.45228	0.0267731	0.0751744	up	Megf6	protein_coding	0.0284521	0.0740746	0.0352412	0.13464	0.0664748	0.179658
ENSMUSG00000029032	-1.57682	4.04778e-11	6.5433e-10	down	Arhgef16	protein_coding	1.79234	1.41668	1.49914	0.64206	0.501554	0.461061
ENSMUSG00000029053	-1.00364	4.00141e-07	3.69063e-06	down	Prkcz	protein_coding	1.7027	1.44923	1.52022	0.839316	0.76662	0.767963
ENSMUSG00000073680	-1.2527	0.00283006	0.0112965	down	Tmem88b	protein_coding	0.667208	0.801722	0.639804	0.347214	0.131999	0.407711
ENSMUSG00000029073	1.07276	1.74823e-07	1.70955e-06	up	Cptp	protein_coding	1.88902	2.0379	1.61905	4.21747	4.37318	3.33959
ENSMUSG00000103183	1.62945	0.00700067	0.0245516	up	Gm37090	TEC	0.118292	0.0328016	0.121722	0.317076	0.255114	0.28318
ENSMUSG00000087381	1.88668	0.000236058	0.00125245	up	Gm16008	antisense_RNA	0.310334	0.338999	0.293529	1.34718	1.13702	1.06885
ENSMUSG00000041954	1.32194	0.0112744	0.0366935	up	Tnfrsf18	protein_coding	0.465685	0.382864	0.255008	1.20202	0.601272	1.02808
ENSMUSG00000110404	2.73101	0.0435455	0.111597	up	Rnf223	protein_coding	0.0128449	0.030869	0	0.116042	0.0675235	0.121661
ENSMUSG00000106535	1.87188	9.59912e-05	0.000560494	up	Gm43031	sense_intronic	0.277128	0.285428	0.235374	1.17516	0.728409	1.07136
ENSMUSG00000053178	1.96119	0.014387	0.0450585	up	Mterf1b	protein_coding	0.0546095	0.164048	0.162336	0.493349	0.574147	0.406401
ENSMUSG00000015652	1.34574	0.00722663	0.0251998	up	Steap1	protein_coding	0.406894	0.423737	0.362869	0.910231	0.903125	1.28464
ENSMUSG00000095159	2.02096	0.00326113	0.0127188	up	Tubb4b-ps1	processed_pseudogene	0.251629	0.167977	0.0831122	0.685582	0.587899	0.870102
ENSMUSG00000028970	1.10315	0.0015269	0.00658267	up	Abcb1b	protein_coding	0.149598	0.179759	0.340479	0.398207	0.565237	0.480746
ENSMUSG00000028883	1.92992	0.00106572	0.00481529	up	Sema3a	protein_coding	0.0188542	0.0194189	0.0320271	0.0869037	0.0707955	0.109334
ENSMUSG00000091255	3.62922	0.012191	0.039195	up	Speer4e	protein_coding	0	0.0559994	0	0.120293	0.244989	0.346823
ENSMUSG00000072188	3.44571	0.0269119	0.0754268	up	Gm10354	protein_coding	0	0.0738823	0	0.0396767	0.377094	0.41598
ENSMUSG00000099762	3.75252	0.0387541	0.10149	up	Gm21149	protein_coding	0	0	0.0458077	0.0795499	0.0540039	0.41701
ENSMUSG00000040118	1.52449	0.000367257	0.00186411	up	Cacna2d1	protein_coding	0.102287	0.0506096	0.0626019	0.147541	0.200323	0.293089
ENSMUSG00000028864	1.12709	9.47364e-07	8.17502e-06	up	Hgf	protein_coding	0.384652	0.487185	0.509915	1.07336	1.00192	0.977634
ENSMUSG00000109903	3.69399	0.0346652	0.0927418	up	Gm28710	protein_coding	0.0125051	0	0	0.0645561	0.0657376	0.0846025
ENSMUSG00000002944	-1.50449	4.9274e-11	7.89378e-10	down	Cd36	protein_coding	5.22316	4.90093	9.46451	1.89338	2.7348	2.39333
ENSMUSG00000057614	1.78393	0.00103572	0.00469258	up	Gnai1	protein_coding	0.0834035	0.171803	0.194803	0.615084	0.626342	0.306312
ENSMUSG00000040003	1.48847	0.0330806	0.0892152	up	Magi2	protein_coding	0.0197495	0.0118656	0.0538164	0.0807136	0.05191	0.102437
ENSMUSG00000104920	4.86955	1.33263e-08	1.57296e-07	up	Gm43215	processed_pseudogene	0	0.356218	0.440627	6.88675	8.31146	6.41798
ENSMUSG00000039899	1.65521	3.2631e-18	1.10847e-16	up	Fgl2	protein_coding	1.39038	1.29153	1.24581	3.94515	3.61131	5.07017
ENSMUSG00000042453	1.09215	8.77158e-11	1.36147e-09	up	Reln	protein_coding	0.343033	0.2874	0.287675	0.623457	0.681053	0.698358
ENSMUSG00000073152	1.79661	0.00979575	0.0325639	up	Gm10475	antisense_RNA	0.207978	0.149945	0.0618251	0.509988	0.692429	0.337694
ENSMUSG00000104913	2.17052	0.00303645	0.0119886	up	Gm6560	processed_pseudogene	0.0939104	0.141054	0.139583	0.727199	0.287976	0.66711
ENSMUSG00000028995	1.05325	2.76074e-07	2.60919e-06	up	Fam126a	protein_coding	0.491048	0.408153	0.433527	1.00541	0.834576	0.979158
ENSMUSG00000028978	1.06106	7.5757e-09	9.24218e-08	up	Nos3	protein_coding	2.1515	2.22679	1.63923	4.21172	3.59578	5.02725
ENSMUSG00000086769	1.26659	2.57076e-07	2.44148e-06	up	Gm15587	antisense_RNA	1.06325	1.02686	0.679402	2.21864	1.86311	2.75632
ENSMUSG00000106457	-1.18072	0.0226474	0.065761	down	Gm42585	TEC	0.297336	0.390777	0.262403	0.155894	0.146536	0.125725
ENSMUSG00000061576	2.43045	0.0150449	0.0467644	up	Dpp6	protein_coding	0.00605052	0.00363517	0.0134897	0.0234262	0.0424089	0.057308
ENSMUSG00000106030	1.46439	0.000309378	0.00159879	up	Gm43611	TEC	0.171658	0.206266	0.382713	0.930471	0.646707	0.51099
ENSMUSG00000039095	2.37938	0.0313855	0.0855044	up	En2	protein_coding	0.0105546	0.0126825	0.0470633	0.149839	0.0554841	0.142813
ENSMUSG00000025746	-2.20188	6.82698e-12	1.2064e-10	down	Il6	protein_coding	2.98454	3.16107	2.85827	0.754479	0.242617	0.957542
ENSMUSG00000029163	1.00841	4.44529e-06	3.39817e-05	up	Emilin1	protein_coding	0.688497	1.0364	0.910884	1.65996	1.92235	1.80176
ENSMUSG00000029161	1.47124	6.32886e-05	0.000384521	up	Cgref1	protein_coding	0.484403	0.797641	0.453325	2.08389	1.47756	1.33515
ENSMUSG00000006642	3.00261	0.000842585	0.0039152	up	Tcf23	protein_coding	0.0181501	0.0327139	0.0134886	0.210819	0.15902	0.159631
ENSMUSG00000013629	1.06646	2.91712e-09	3.77588e-08	up	Cad	protein_coding	0.89468	0.81726	0.664898	1.68487	1.68771	1.72939
ENSMUSG00000037379	2.19109	3.66428e-15	9.16498e-14	up	Spon2	protein_coding	0.646419	0.456907	0.4333	2.71544	2.08774	2.41817
ENSMUSG00000106896	-1.42869	0.0115983	0.0375769	down	G630022F23Rik	TEC	0.648809	0.494993	0.306143	0.345572	0.0541379	0.139348
ENSMUSG00000054252	-1.39872	2.81469e-16	7.90733e-15	down	Fgfr3	protein_coding	6.25157	5.98196	5.50691	2.78145	1.58191	2.46424
ENSMUSG00000054520	-1.18759	1.17147e-12	2.26628e-11	down	Sh3bp2	protein_coding	15.0246	16.3507	9.78302	6.41865	6.14001	5.8824
ENSMUSG00000029093	2.73963	2.33331e-06	1.869e-05	up	Sorcs2	protein_coding	0.0169747	0.0356947	0.0315377	0.175259	0.215648	0.172262
ENSMUSG00000039563	2.04975	0.0220409	0.0643105	up	2210406O10Rik	lincRNA	0.0604415	0.072627	0.0224591	0.15601	0.211821	0.306684
ENSMUSG00000089197	-1.33197	0.00276443	0.0110717	down	Gm25767	snoRNA	17.4715	21.3559	17.0139	4.66522	13.1961	5.29871
ENSMUSG00000029122	1.63069	0.000510339	0.00249694	up	Evc	protein_coding	0.0582047	0.0757675	0.10814	0.319253	0.203982	0.223142
ENSMUSG00000050248	1.93745	3.17902e-05	0.000205248	up	Evc2	protein_coding	0.0511946	0.107653	0.133162	0.346874	0.347616	0.415624
ENSMUSG00000005107	-1.36639	1.06417e-28	8.20519e-27	down	Slc2a9	protein_coding	7.89973	7.89413	7.44913	3.12972	3.00029	3.05258
ENSMUSG00000046572	1.55564	0.000157519	0.000872237	up	Zfp518b	protein_coding	0.108552	0.097828	0.129076	0.350241	0.370918	0.279073
ENSMUSG00000104547	3.87656	0.0229622	0.066451	up	Gm43022	TEC	0	0	0.0130082	0.0677703	0.0306714	0.0710519
ENSMUSG00000104823	3.50914	0.0195524	0.0582901	up	Gm43182	TEC	0.0295513	0	0	0.0762773	0.155347	0.159942
ENSMUSG00000029082	1.55848	0.00391577	0.0149058	up	Bst1	protein_coding	0.146394	0.270627	0.368229	0.770269	0.217058	1.32563
ENSMUSG00000029086	1.45774	0.0147287	0.0459348	up	Prom1	protein_coding	0.0572657	0.0187666	0.139281	0.201563	0.164202	0.218368
ENSMUSG00000046985	-1.18052	1.51933e-25	9.43425e-24	down	Tapt1	protein_coding	14.2921	14.153	12.8582	6.45584	6.12837	5.98354
ENSMUSG00000105347	3.26696	0.029527	0.0813301	up	Gm43503	TEC	0.0109603	0.01317	0	0.0565813	0.0768225	0.118642
ENSMUSG00000101587	-2.23357	0.0296313	0.0815222	down	Gm29036	transcribed_processed_pseudogene	0.724058	0.460606	0.443139	0.109937	0	0.23052
ENSMUSG00000029088	1.84886	0.0142576	0.0446998	up	Kcnip4	protein_coding	0.0514928	0.0618741	0.0459214	0.172786	0.162414	0.250827
ENSMUSG00000105622	-1.96762	0.0499511	0.124447	down	Gm42615	TEC	0.205236	0.295935	0.18303	0.052975	0.0719261	0.0555402
ENSMUSG00000045790	1.35959	5.53427e-06	4.16236e-05	up	Ccdc149	protein_coding	0.538743	0.512492	0.433742	1.47751	1.21937	1.19975
ENSMUSG00000029188	1.73144	4.28777e-08	4.66067e-07	up	Slc34a2	protein_coding	0.350206	0.358137	0.37655	1.75019	0.822566	1.0687
ENSMUSG00000105912	3.09304	0.0416614	0.107554	up	Gm10440	lincRNA	0	0	0.0403334	0.105065	0.0713252	0.128511
ENSMUSG00000097216	2.03546	0.0259188	0.0732942	up	4932441J04Rik	processed_transcript	0.0396023	0.00951728	0.0353174	0.173775	0.0693944	0.10717
ENSMUSG00000029108	2.15059	1.68957e-06	1.39239e-05	up	Pcdh7	protein_coding	0.0739731	0.0423269	0.0628279	0.322776	0.148139	0.338405
ENSMUSG00000105694	-3.00082	0.0464282	0.117412	down	Gm43237	TEC	0.286229	0.47291	0.106358	0	0.125388	0
ENSMUSG00000051498	1.0029	0.0146979	0.0458541	up	Tlr6	protein_coding	0.320712	0.349241	0.193653	0.64673	0.421483	0.705168
ENSMUSG00000029195	-1.02627	8.8329e-14	1.91354e-12	down	Klb	protein_coding	10.0259	9.71867	8.83617	5.5636	4.38846	4.32198
ENSMUSG00000105601	1.48058	8.96733e-05	0.000526328	up	Gm42725	TEC	0.22271	0.17127	0.344263	0.74731	0.65562	0.662959
ENSMUSG00000070780	-1.30112	1.79904e-19	6.74169e-18	down	Rbm47	protein_coding	10.9196	9.87525	10.1148	5.22924	3.39919	4.1136
ENSMUSG00000107390	-1.79394	0.00813758	0.0277798	down	Gm43323	TEC	0.149131	0.379475	0.260775	0.101894	0.0153717	0.106828
ENSMUSG00000001260	3.7575	0.00990841	0.0328619	up	Gabrg1	protein_coding	0	0	0.0141108	0.0122524	0.041589	0.115612
ENSMUSG00000000560	3.07316	0.0216831	0.0634942	up	Gabra2	protein_coding	0.00977824	0	0.00726688	0.0315492	0.0171342	0.0992308
ENSMUSG00000046808	-1.64449	2.54027e-19	9.42054e-18	down	Atp10d	polymorphic_pseudogene	2.25126	3.07688	2.476	0.82311	0.725585	0.985328
ENSMUSG00000029229	-1.09043	1.69229e-22	8.28635e-21	down	Chic2	protein_coding	6.49748	6.23305	5.95049	2.98143	3.14173	2.82514
ENSMUSG00000029231	1.66084	5.52257e-12	9.87292e-11	up	Pdgfra	protein_coding	0.279476	0.291044	0.332316	1.22153	0.770493	0.892444
ENSMUSG00000029234	1.03205	1.80123e-06	1.47646e-05	up	Tmem165	protein_coding	1.54434	2.08115	1.99508	3.148	4.02125	4.51124
ENSMUSG00000106831	1.67316	0.00255903	0.0103418	up	Ube2n-ps1	processed_pseudogene	0.895167	1.56457	1.20956	2.41561	2.28158	7.1573
ENSMUSG00000036377	2.22835	0.0448236	0.11409	up	C530008M17Rik	protein_coding	0	0.00729516	0.0180476	0.0195885	0.0744688	0.020537
ENSMUSG00000055923	1.02522	1.38747e-05	9.63722e-05	up	Aasdh	protein_coding	0.332929	0.348095	0.411299	0.792387	0.757643	0.702047
ENSMUSG00000029253	1.47652	1.37094e-05	9.52854e-05	up	Cenpc1	protein_coding	0.198897	0.254929	0.482859	1.061	0.789987	0.744577
ENSMUSG00000029260	-1.57123	3.88548e-54	1.06776e-51	down	Ugt2b34	protein_coding	139.805	129.373	141.308	47.2122	51.4879	41.9148
ENSMUSG00000035836	-1.43114	2.06675e-25	1.25855e-23	down	Ugt2b1	protein_coding	223.987	217.981	278.846	80.92	111.827	79.1615
ENSMUSG00000035811	-1.82488	4.1839e-62	1.63058e-59	down	Ugt2b35	protein_coding	92.5537	92.0653	99.2697	26.12	31.2942	24.1949
ENSMUSG00000105315	-2.36756	8.94635e-12	1.55653e-10	down	Gm18635	processed_pseudogene	3.77053	4.78475	5.18526	1.09148	1.04971	0.572169
ENSMUSG00000070704	-1.63296	4.29442e-59	1.54317e-56	down	Ugt2b36	protein_coding	301.925	288.811	288.947	95.8057	106.683	86.3306
ENSMUSG00000054630	-1.99104	1.23551e-75	8.82774e-73	down	Ugt2b5	protein_coding	559.429	535.099	582.351	142.053	162.716	124.531
ENSMUSG00000035780	-1.45972	1.23027e-33	1.26782e-31	down	Ugt2a3	protein_coding	112.641	111.329	118.066	42.2639	49.1901	35.1427
ENSMUSG00000061906	-1.26572	1.20384e-13	2.56504e-12	down	Ugt2b38	protein_coding	17.2443	16.6147	21.8435	8.66762	8.9301	5.96022
ENSMUSG00000070702	2.51634	0.00996929	0.0330332	up	Csn1s1	protein_coding	0.00597933	0.0143696	0.0266619	0.054018	0.0942972	0.113267
ENSMUSG00000067149	2.98153	1.71558e-07	1.68069e-06	up	Jchain	protein_coding	0.0890414	0.124825	0.0882304	0.555427	0.676111	1.2048
ENSMUSG00000054945	1.62991	0.0446572	0.11382	up	Gm9958	protein_coding	0.145455	0.139824	0.129717	0.337901	0.509757	0.472351
ENSMUSG00000054932	1.76557	7.64415e-06	5.59414e-05	up	Afp	protein_coding	0.243991	0.199897	0.263748	0.787232	0.660746	0.990422
ENSMUSG00000029371	1.58239	3.42382e-05	0.000219993	up	Cxcl5	protein_coding	0.461147	0.481841	0.655618	1.34556	1.33505	2.1432
ENSMUSG00000029372	1.88354	5.46306e-07	4.90371e-06	up	Ppbp	protein_coding	0.655314	0.828873	0.871489	3.5165	2.4779	2.75342
ENSMUSG00000029380	-2.3506	2.35958e-92	3.89058e-89	down	Cxcl1	protein_coding	430.026	448.619	380.105	80.2426	96.4512	74.7476
ENSMUSG00000058427	-2.06262	1.41576e-08	1.66102e-07	down	Cxcl2	protein_coding	60.003	55.5184	53.586	12.9843	8.10247	20.2362
ENSMUSG00000107350	4.3208	0.00667093	0.0235416	up	Gm19610	antisense_RNA	0	0	0.136076	1.06339	0.48127	0.867135
ENSMUSG00000029377	2.07642	1.03923e-09	1.41704e-08	up	Ereg	protein_coding	0.361946	0.18484	0.470728	1.47144	1.01477	1.83654
ENSMUSG00000082361	2.34516	1.74876e-34	1.89317e-32	up	Btc	protein_coding	0.859447	0.893698	1.20373	4.20214	5.93709	5.06534
ENSMUSG00000034981	2.01664	0.000659468	0.00314967	up	Parm1	protein_coding	0.0810737	0.0442813	0.0876384	0.45658	0.180809	0.229372
ENSMUSG00000096035	3.42784	0.0189956	0.0569152	up	Odaph	protein_coding	0.010654	0	0.0158354	0.151249	0.0560064	0.0720787
ENSMUSG00000097135	2.24841	0.0264573	0.0745121	up	4932430I15Rik	lincRNA	0.0112985	0.0407291	0.0335868	0.145817	0.118789	0.13759
ENSMUSG00000058013	1.39149	1.23481e-22	6.09866e-21	up	Sept11	protein_coding	1.51036	1.18937	1.29536	3.40484	3.39978	3.90054
ENSMUSG00000023078	3.4256	3.08393e-13	6.29563e-12	up	Cxcl13	protein_coding	0.194885	0.273204	0.772438	3.18587	6.71602	3.07644
ENSMUSG00000029484	2.04566	1.27983e-13	2.71885e-12	up	Anxa3	protein_coding	0.410133	0.468178	0.502917	2.02462	1.47327	2.2614
ENSMUSG00000089809	-1.60495	6.6162e-35	7.38636e-33	down	Rasgef1b	protein_coding	4.36708	3.7682	3.80851	1.16982	1.35599	1.48275
ENSMUSG00000100157	2.75185	6.13576e-06	4.5762e-05	up	2310034O05Rik	lincRNA	0.165718	0.238954	0.19705	1.41157	0.929232	1.749
ENSMUSG00000035273	1.42179	0.00169323	0.00719983	up	Hpse	protein_coding	0.329334	0.204248	0.205275	0.411325	1.04248	0.603739
ENSMUSG00000029320	3.88505	0.0234736	0.0675922	up	1700016H13Rik	protein_coding	0	0	0.031707	0.0550625	0.224281	0.144322
ENSMUSG00000029313	-1.53	3.81871e-28	2.82256e-26	down	Aff1	protein_coding	14.0676	15.2665	10.7539	5.24479	4.26294	4.63306
ENSMUSG00000034528	-1.32666	1.41179e-34	1.53613e-32	down	Hsd17b13	protein_coding	224.013	206.938	209.438	97.599	85.7835	76.4333
ENSMUSG00000029311	-1.22485	5.86546e-36	7.14353e-34	down	Hsd17b11	protein_coding	41.7231	40.677	37.9535	17.7916	17.7615	16.9194
ENSMUSG00000029309	1.26173	0.001439	0.00624896	up	Sparcl1	protein_coding	0.394259	0.213949	0.510389	0.837102	0.802281	1.06693
ENSMUSG00000029304	1.97242	1.00191e-36	1.28599e-34	up	Spp1	protein_coding	12.2621	11.5205	16.0695	50.4889	43.4101	64.9864
ENSMUSG00000034462	1.59944	2.65048e-23	1.37562e-21	up	Pkd2	protein_coding	0.657505	0.723856	0.88446	2.15698	2.5038	2.29621
ENSMUSG00000034438	-1.33816	0.000263504	0.00138064	down	Gbp8	protein_coding	0.791972	0.95164	1.08039	0.224024	0.418229	0.499103
ENSMUSG00000079363	-1.22898	3.03141e-09	3.91436e-08	down	Gbp4	protein_coding	2.11337	2.08426	1.98547	0.726904	0.71619	1.24095
ENSMUSG00000104713	-1.31345	1.78272e-13	3.72805e-12	down	Gbp6	protein_coding	2.88584	2.51028	2.5363	0.914917	1.15427	1.1969
ENSMUSG00000092021	-2.47753	7.62339e-26	4.82027e-24	down	Gbp11	polymorphic_pseudogene	3.80189	3.8181	4.57846	0.841657	0.656473	0.713439
ENSMUSG00000043410	3.16711	0.00342479	0.0132629	up	Hfm1	protein_coding	0.00558589	0	0.0249076	0.072091	0.117457	0.0680236
ENSMUSG00000072769	3.46066	0.00333912	0.0129795	up	Gm10419	lincRNA	0.00544582	0	0.0161886	0.0632549	0.104969	0.0589492
ENSMUSG00000008090	-1.48206	9.15518e-20	3.53723e-18	down	Fgfrl1	protein_coding	10.983	10.7933	8.36177	3.79489	3.17618	4.01498
ENSMUSG00000072763	1.52046	0.0305098	0.0834368	up	5430403G16Rik	protein_coding	0.0559007	0.0671707	0.13294	0.346296	0.195908	0.181532
ENSMUSG00000023284	1.1972	0.000554078	0.00268874	up	Zfp605	protein_coding	0.299079	0.372211	0.523913	0.827119	1.06686	0.86717
ENSMUSG00000029352	-2.29186	4.47194e-22	2.10211e-20	down	Crybb3	protein_coding	5.36357	4.42486	3.97414	0.950507	0.897766	1.0182
ENSMUSG00000051339	-1.25598	1.85437e-17	5.80269e-16	down	2900026A02Rik	protein_coding	20.2722	19.001	13.0301	8.04643	6.80312	7.48262
ENSMUSG00000042216	1.65235	3.61164e-10	5.19916e-09	up	Sgsm1	protein_coding	0.240147	0.258504	0.327194	0.968535	0.745176	0.900352
ENSMUSG00000054675	1.84693	0.000410775	0.00205868	up	Tmem119	protein_coding	0.242027	0.0969406	0.335752	0.978721	0.50892	0.938785
ENSMUSG00000041930	-1.32756	4.90734e-09	6.14421e-08	down	Fam222a	protein_coding	2.9849	3.65813	2.66901	1.3506	0.979395	1.43209
ENSMUSG00000096243	1.70175	0.0122342	0.0393223	up	Gm24265	snRNA	0.794742	2.8649	2.75626	9.57307	6.03465	5.01831
ENSMUSG00000041609	1.62699	0.00679146	0.0239118	up	Bicdl1	protein_coding	0.0424671	0.0364492	0.135258	0.281868	0.201982	0.164176
ENSMUSG00000086219	1.1629	0.012507	0.0400516	up	Srrm4os	antisense_RNA	0.163515	0.15964	0.379747	0.593523	0.573047	0.401014
ENSMUSG00000063919	1.22862	3.99033e-12	7.28558e-11	up	Srrm4	protein_coding	1.91112	1.84644	2.94932	6.28283	5.03077	4.59522
ENSMUSG00000107369	-2.48488	1.11838e-76	8.56159e-74	down	Gstm2-ps1	processed_pseudogene	100.915	87.6492	85.3488	16.5093	15.0432	18.2319
ENSMUSG00000086075	1.71334	0.00438807	0.0164208	up	Gm15728	lincRNA	0.115384	0.0882293	0.0779542	0.419664	0.257326	0.269669
ENSMUSG00000032898	-1.65395	5.29201e-30	4.48357e-28	down	Fbxo21	protein_coding	7.47057	8.15916	6.16766	2.29517	2.24275	2.5248
ENSMUSG00000087516	-1.25596	0.00176214	0.00745586	down	Tbx3os1	antisense_RNA	1.00252	0.94954	0.736279	0.487096	0.165337	0.478764
ENSMUSG00000106795	3.8804	0.0239839	0.0687569	up	Gm43050	lincRNA	0	0.0479524	0	0.206014	0.139856	0.431979
ENSMUSG00000029598	-1.01715	9.15867e-20	3.53723e-18	down	Plbd2	protein_coding	27.8285	26.3131	23.7507	12.9693	14.4352	11.8261
ENSMUSG00000032741	-1.49004	5.19681e-26	3.32518e-24	down	Tpcn1	protein_coding	5.03659	4.93283	4.4549	2.01671	1.51604	1.68432
ENSMUSG00000106825	-1.77819	0.0170377	0.0519414	down	2510016D11Rik	TEC	1.13765	0.592371	0.676373	0.293648	0.332248	0.102622
ENSMUSG00000032661	1.11594	0.00197426	0.00823955	up	Oas3	protein_coding	0.338178	0.38096	0.188493	0.627397	0.388883	1.00096
ENSMUSG00000029456	-1.02125	3.0464e-12	5.64876e-11	down	Acad10	protein_coding	3.73036	3.66139	3.33955	1.69218	1.87686	1.83242
ENSMUSG00000105434	-1.2976	0.00564881	0.0204251	down	Gm43359	TEC	0.645186	0.673252	0.883256	0.306773	0.327264	0.275681
ENSMUSG00000105970	-1.39976	0.00708151	0.0247824	down	Gm43360	TEC	0.375211	0.513043	0.84615	0.16698	0.158701	0.332625
ENSMUSG00000029468	1.40198	1.45004e-05	0.000100425	up	P2rx7	protein_coding	0.269041	0.225545	0.251091	0.839791	0.613962	0.550285
ENSMUSG00000029471	1.04942	1.39576e-07	1.3896e-06	up	Camkk2	protein_coding	0.389912	0.472631	0.401611	0.847522	0.893001	0.925585
ENSMUSG00000090086	1.77786	5.28667e-11	8.41514e-10	up	AI480526	lincRNA	0.379458	0.398964	0.470002	1.28553	1.81467	1.25151
ENSMUSG00000104156	1.77475	5.71338e-06	4.27831e-05	up	Gm38102	lincRNA	0.428273	0.536991	0.359794	1.39383	2.08822	1.18417
ENSMUSG00000105881	1.42757	0.00101904	0.0046229	up	4932422M17Rik	lincRNA	0.226467	0.391179	0.29453	0.584552	1.01689	0.900134
ENSMUSG00000029442	1.51883	0.00167145	0.007127	up	Wdr66	protein_coding	0.0416838	0.0701226	0.0805431	0.177529	0.182605	0.191766
ENSMUSG00000104694	-3.23714	0.00630354	0.022467	down	Gm43797	TEC	0.842546	0.759307	1.14795	0.18123	0	0.0950029
ENSMUSG00000045502	-1.56227	3.62208e-23	1.8574e-21	down	Hcar2	protein_coding	31.508	29.4185	34.0881	11.0402	7.96964	13.6698
ENSMUSG00000105604	-1.96902	0.0177768	0.0537897	down	Gm42838	antisense_RNA	1.61664	1.43136	1.1382	0.329434	0.29819	0.460515
ENSMUSG00000070498	-2.01833	0.0170519	0.0519703	down	Tmem132b	protein_coding	0.0906843	0.119864	0.0404362	0.0175554	0.00794523	0.036811
ENSMUSG00000049971	-1.35957	1.69093e-14	3.96988e-13	down	Glt1d1	protein_coding	5.79319	5.03376	5.40226	2.70877	1.68939	2.00873
ENSMUSG00000025537	3.05787	0.000770479	0.00361938	up	Phkg1	protein_coding	0.0172159	0.0137912	0.00852957	0.0666562	0.14078	0.139768
ENSMUSG00000025533	-1.28592	1.69103e-30	1.49166e-28	down	Asl	protein_coding	110.172	111.758	115.566	50.2828	51.1862	39.3368
ENSMUSG00000034110	1.26375	0.000247013	0.00130412	up	Kctd7	protein_coding	0.324956	0.29799	0.241497	0.750479	0.599384	0.775248
ENSMUSG00000106751	-1.67062	0.00420554	0.0158234	down	Gm42467	TEC	0.877676	0.899531	0.728998	0.399784	0.180934	0.209571
ENSMUSG00000060371	-2.3317	1.95828e-13	4.07928e-12	down	Caln1	protein_coding	0.509536	0.458126	0.65142	0.101169	0.137362	0.0916045
ENSMUSG00000063146	1.19109	0.000668384	0.00318586	up	Clip2	protein_coding	0.316855	0.285551	0.27829	0.427517	0.769736	0.867206
ENSMUSG00000107090	5.07121	0.00257074	0.0103813	up	Gm42884	antisense_RNA	0	0	0	0.32794	0.356206	0.481348
ENSMUSG00000072573	-3.606	0.0349023	0.0932135	down	Gm10369	antisense_RNA	0.292836	0.117291	0.193446	0	0	0.0440257
ENSMUSG00000107005	2.34448	0.0329341	0.0889073	up	9030607J07Rik	TEC	0.0230289	0.0830151	0.0342287	0.267488	0.201766	0.24928
ENSMUSG00000082001	-1.4116	0.0443923	0.113307	down	Gm15607	processed_pseudogene	2.60844	2.50746	1.39573	0.673285	0.548487	1.2706
ENSMUSG00000005514	-1.3967	5.94391e-44	1.06173e-41	down	Por	protein_coding	150.183	150.456	130.644	51.5641	60.016	55.3808
ENSMUSG00000004951	1.12809	1.93752e-15	5.05857e-14	up	Hspb1	protein_coding	98.2913	88.3739	74.9048	227.663	155.347	199.764
ENSMUSG00000029699	1.38105	0.00336294	0.0130564	up	Ssc4d	protein_coding	0.313784	0.150818	0.205211	0.647947	0.659806	0.492508
ENSMUSG00000042985	-3.03687	0.000121052	0.00069046	down	Upk3b	protein_coding	0.317447	0.139864	0.896482	0.0136564	0.0370837	0.114542
ENSMUSG00000004952	-1.40787	0.000149937	0.000835866	down	Rasa4	protein_coding	0.399229	0.593649	0.563719	0.173894	0.104934	0.310609
ENSMUSG00000102415	2.61451	0.0354149	0.0942976	up	A430110C17Rik	TEC	0.0171816	0.0206456	0	0.099785	0.0301071	0.116241
ENSMUSG00000037411	-2.35205	7.37331e-54	2.00059e-51	down	Serpine1	protein_coding	81.5287	80.9779	93.7921	15.7457	12.8845	22.5064
ENSMUSG00000045348	3.83587	0.00784399	0.0269622	up	Nyap1	protein_coding	0.0142459	0	0	0.110314	0.0374444	0.0867418
ENSMUSG00000056966	1.00384	0.0365887	0.0969921	up	Gjc3	protein_coding	0.282976	0.164861	0.101963	0.431608	0.390673	0.324877
ENSMUSG00000037017	1.47416	3.6346e-10	5.2252e-09	up	Zscan21	protein_coding	1.00449	1.30524	1.66661	3.24095	4.72783	3.20824
ENSMUSG00000047592	3.58999	0.00249712	0.0101164	up	Nxpe5	protein_coding	0.0167015	0	0.012412	0.0646643	0.131696	0.169489
ENSMUSG00000029570	1.06128	0.00682882	0.0240196	up	Lfng	protein_coding	0.387694	0.716702	0.443265	1.01995	0.783865	1.47287
ENSMUSG00000039533	-1.0199	0.00565795	0.0204514	down	Mmd2	protein_coding	0.568241	0.527228	1.35777	0.362042	0.441141	0.418503
ENSMUSG00000029581	1.20224	2.60468e-05	0.000171105	up	Fscn1	protein_coding	0.545659	0.789783	0.866332	1.84058	1.39076	1.86259
ENSMUSG00000046658	1.23721	0.000112517	0.000647466	up	Zfp316	protein_coding	0.148895	0.256443	0.236063	0.525245	0.495723	0.503669
ENSMUSG00000105345	4.777	0.00983534	0.0326702	up	BC030343	lincRNA	0	0	0	0.0197652	0.187851	0.082889
ENSMUSG00000010825	2.98164	0.000505863	0.00247871	up	Grid2ip	protein_coding	0.00551497	0.0132537	0.0327884	0.192174	0.0966378	0.0970087
ENSMUSG00000093720	2.23915	0.00836828	0.0284992	up	Gm20635	antisense_RNA	0.145116	0.104624	0.0862765	0.89897	0.254284	0.47125
ENSMUSG00000105594	2.2278	0.00123831	0.00547393	up	Gm43398	TEC	0.0817349	0.0654756	0.0809904	0.492269	0.334186	0.258053
ENSMUSG00000045345	1.78099	0.0098409	0.0326836	up	9530056K15Rik	TEC	0.0806409	0.0581392	0.239719	0.457927	0.536961	0.283696
ENSMUSG00000066621	1.2866	3.5933e-10	5.17624e-09	up	Tecpr1	protein_coding	0.310007	0.277623	0.295591	0.702047	0.753332	0.743956
ENSMUSG00000047843	-1.14625	6.49177e-14	1.43012e-12	down	Bri3	protein_coding	24.6601	23.1771	23.2115	12.7831	8.26103	11.5313
ENSMUSG00000104682	-1.43126	0.00898548	0.0302884	down	Gm42636	TEC	0.383705	0.781803	0.867871	0.129184	0.350796	0.293453
ENSMUSG00000056035	-1.49883	1.41458e-31	1.31262e-29	down	Cyp3a11	protein_coding	815.25	812.283	643.88	256.427	321.108	241.137
ENSMUSG00000029630	-1.34645	1.94732e-52	5.09033e-50	down	Cyp3a25	protein_coding	185.366	187.507	195.183	76.3262	79.7185	71.3842
ENSMUSG00000061292	-1.44495	1.74961e-11	2.94603e-10	down	Cyp3a59	protein_coding	9.83265	8.8108	7.87582	3.27482	4.44634	2.2721
ENSMUSG00000016520	-1.62792	6.26161e-59	2.20029e-56	down	Lnx2	protein_coding	30.0823	26.8395	29.5078	9.88053	9.27858	9.30532
ENSMUSG00000075543	-1.26122	5.46593e-18	1.82496e-16	down	Urad	protein_coding	47.2519	42.7741	40.2984	21.2087	16.3205	17.7489
ENSMUSG00000029648	1.18549	3.44181e-11	5.62311e-10	up	Flt1	protein_coding	0.550446	0.575003	0.641362	1.29229	1.12448	1.66176
ENSMUSG00000029650	-1.36124	1.26629e-26	8.48216e-25	down	Slc46a3	protein_coding	19.2387	18.7715	18.6795	7.31542	8.49448	6.7238
ENSMUSG00000029651	1.07481	0.0243362	0.069539	up	Mtus2	protein_coding	0.0580284	0.03835	0.0646873	0.108592	0.101682	0.133479
ENSMUSG00000087272	-1.18071	0.0184198	0.055438	down	Gm15409	lincRNA	2.94513	2.24417	2.56241	1.29789	1.00697	1.16634
ENSMUSG00000060063	1.00765	0.000220348	0.00117784	up	Alox5ap	protein_coding	2.57787	2.56026	1.99399	4.14175	3.68748	6.83379
ENSMUSG00000029659	1.63138	0.00182936	0.00770723	up	Medag	protein_coding	0.113305	0.113457	0.154375	0.304646	0.297813	0.587692
ENSMUSG00000029658	5.19178	6.3781e-08	6.73064e-07	up	Wdr95	protein_coding	0.0107428	0.0129087	0.0159675	0.51299	0.432963	0.494223
ENSMUSG00000029657	1.35438	4.03416e-24	2.24021e-22	up	Hsph1	protein_coding	20.3369	18.2783	25.2915	63.8517	46.8781	55.3968
ENSMUSG00000106674	5.54817	1.60461e-06	1.32645e-05	up	Gm20005	lincRNA	0	0	0.371364	6.2879	5.47264	2.8736
ENSMUSG00000080002	4.4384	3.53025e-11	5.75882e-10	up	Gm5566	processed_pseudogene	0.488273	0.195571	0	6.82673	4.13536	5.72584
ENSMUSG00000107096	1.71752	0.000270294	0.00141345	up	Gm43597	lincRNA	0.0727653	0.145726	0.156222	0.39651	0.396683	0.437589
ENSMUSG00000106692	5.49676	6.97014e-05	0.000419559	up	Gm36447	lincRNA	0	0	0.0280682	0.365576	0.463265	0.306622
ENSMUSG00000097321	-1.00147	0.000205055	0.00110436	down	1700028E10Rik	processed_transcript	0.798069	0.816417	0.849575	0.480193	0.491345	0.284556
ENSMUSG00000032766	1.11384	0.000161872	0.000893801	up	Gng11	protein_coding	1.78839	2.39314	1.99361	4.14404	4.2733	5.16965
ENSMUSG00000092035	1.62628	1.11187e-06	9.48387e-06	up	Peg10	protein_coding	0.240914	0.242359	0.208186	0.903841	0.431967	0.833894
ENSMUSG00000019577	-2.3785	1.16059e-14	2.77338e-13	down	Pdk4	protein_coding	95.0684	79.1693	69.2603	17.465	9.97358	20.3404
ENSMUSG00000015112	-1.17837	2.75108e-30	2.38743e-28	down	Slc25a13	protein_coding	42.526	44.3517	40.9887	20.1054	20.0942	17.3396
ENSMUSG00000061762	2.94431	0.000240089	0.00127007	up	Tac1	protein_coding	0.0439575	0.0132049	0.0490017	0.198559	0.365873	0.267652
ENSMUSG00000107724	1.29155	0.00214502	0.00884371	up	Gm16042	processed_pseudogene	0.629038	0.68387	0.756874	1.93293	1.99455	1.21592
ENSMUSG00000046178	3.90931	0.0237317	0.0681889	up	Nxph1	protein_coding	0	0.00944319	0	0.020285	0.0413125	0.0957025
ENSMUSG00000032625	2.75016	9.9775e-07	8.56498e-06	up	Thsd7a	protein_coding	0.0163149	0.0196041	0.0202078	0.140372	0.100059	0.139811
ENSMUSG00000029552	1.04261	4.56412e-05	0.000285557	up	Tes	protein_coding	0.612073	0.453103	0.462996	0.952155	0.871427	1.39756
ENSMUSG00000085264	3.18251	0.0375158	0.0989116	up	Gm15581	antisense_RNA	0.00662285	0.00795807	0	0.0256421	0.0464204	0.0716901
ENSMUSG00000007655	1.10203	0.00722081	0.0251835	up	Cav1	protein_coding	0.379602	0.22155	0.838265	1.30176	0.855219	0.924541
ENSMUSG00000010797	2.52473	0.000137013	0.000770229	up	Wnt2	protein_coding	0.0662579	0.079616	0.123102	0.534448	0.580512	0.425849
ENSMUSG00000041301	1.77052	0.0206183	0.0609256	up	Cftr	protein_coding	0.0192417	0.0115605	0.100099	0.161415	0.0505752	0.221302
ENSMUSG00000029670	-1.16832	3.43073e-11	5.60928e-10	down	Ing3	protein_coding	4.06551	3.25677	3.11397	1.6183	1.47392	1.64397
ENSMUSG00000029683	-1.60296	0.0458635	0.116259	down	Lmod2	protein_coding	0.302452	0.227143	0.365256	0.121982	0.0993716	0.0767331
ENSMUSG00000048022	1.60424	0.00645095	0.0228896	up	Tmem229a	protein_coding	0.0724314	0.130551	0.0322972	0.299134	0.203072	0.235214
ENSMUSG00000106990	1.7251	7.91667e-06	5.77307e-05	up	Gm42547	TEC	0.177028	0.212718	0.306977	0.647333	0.758273	0.904904
ENSMUSG00000107320	1.30334	0.0235362	0.0677544	up	Gm42549	TEC	0.06933	0.0448579	0.0713407	0.110125	0.177556	0.180402
ENSMUSG00000068699	2.17547	1.63946e-05	0.000112354	up	Flnc	protein_coding	0.0397286	0.0477382	0.100385	0.292258	0.13227	0.413923
ENSMUSG00000001761	1.03965	8.9985e-06	6.49e-05	up	Smo	protein_coding	0.5582	0.527008	0.661763	1.08061	1.3391	1.23184
ENSMUSG00000039070	4.2852	0.00702236	0.0246156	up	Cpa4	protein_coding	0	0	0.0202698	0.140802	0.119483	0.0922628
ENSMUSG00000051855	1.33896	8.0261e-07	7.00487e-06	up	Mest	protein_coding	0.624915	0.500602	0.759955	1.50304	1.31071	2.01141
ENSMUSG00000025608	2.05909	8.80922e-27	6.01355e-25	up	Podxl	protein_coding	0.707853	0.556137	0.768848	2.767	2.69539	3.14043
ENSMUSG00000029762	1.36038	7.75741e-06	5.67122e-05	up	Akr1b8	protein_coding	1.09642	1.40729	1.62964	2.41197	4.2791	4.07974
ENSMUSG00000052131	1.23848	0.00269292	0.0108196	up	Akr1b7	protein_coding	0.845615	0.735795	1.34355	1.27951	3.32118	2.40674
ENSMUSG00000107145	1.7473	0.000624716	0.00299838	up	Gm43442	processed_pseudogene	1.26314	1.5178	1.34104	5.58925	6.32394	2.19746
ENSMUSG00000073154	2.42239	0.0453976	0.115187	up	9330158H04Rik	lincRNA	0.0122068	0.00488927	0.00604782	0.00525133	0.0427796	0.0825842
ENSMUSG00000038641	-1.56931	3.80539e-44	6.8545e-42	down	Akr1d1	protein_coding	63.4599	65.2851	62.2933	23.712	23.1449	18.6757
ENSMUSG00000029833	-1.00788	1.65914e-12	3.17249e-11	down	Trim24	protein_coding	3.02032	3.8452	3.77902	1.68027	1.84352	1.86246
ENSMUSG00000056832	1.50457	0.0485158	0.121475	up	Ttc26	protein_coding	0.0399667	0.0384194	0.059404	0.123793	0.140066	0.129788
ENSMUSG00000057716	3.38121	0.0222051	0.0647134	up	Tmem178b	protein_coding	0	0	0.0114131	0.014865	0.0605483	0.0311696
ENSMUSG00000102802	3.20491	0.0422321	0.108777	up	Mgam2-ps	transcribed_unprocessed_pseudogene	0.0160485	0	0	0.0621361	0.0421822	0.0651449
ENSMUSG00000029863	1.13013	6.74806e-06	5.00159e-05	up	Casp2	protein_coding	0.338754	0.496091	0.432697	0.806073	0.936762	1.07429
ENSMUSG00000036667	1.08419	3.00488e-05	0.000194885	up	Tcaf1	protein_coding	0.228659	0.246817	0.264979	0.520186	0.55008	0.524399
ENSMUSG00000095831	4.19576	0.010557	0.0347174	up	Olfr453	protein_coding	0	0.0145631	0	0.0469246	0.0849484	0.163989
ENSMUSG00000107729	4.14762	0.0118714	0.0383054	up	B230112I24Rik	TEC	0	0.0365203	0	0.274573	0.106514	0.328993
ENSMUSG00000064945	1.61791	0.00897759	0.0302713	up	Rny3	misc_RNA	2.92964	10.5608	4.35443	35.9191	10.2671	8.9191
ENSMUSG00000107476	1.12527	0.0019614	0.00819705	up	Zfp862-ps	transcribed_unitary_pseudogene	0.176622	0.295836	0.143193	0.373003	0.543955	0.463485
ENSMUSG00000064262	1.09273	0.000954034	0.004364	up	Gimap8	protein_coding	0.625913	0.460966	0.360123	1.10746	0.778357	1.28403
ENSMUSG00000044867	1.35769	0.0390564	0.102119	up	Gimap1os	processed_transcript	0.120532	0.173799	0.0358302	0.280003	0.274568	0.32618
ENSMUSG00000090019	1.43635	0.0481965	0.120971	up	Gimap1	protein_coding	0.145862	0.0730288	0.0361334	0.282372	0.212993	0.230258
ENSMUSG00000050786	1.48367	0.00167644	0.00714402	up	Ccdc126	protein_coding	0.385717	0.185392	0.229322	0.597364	0.892169	0.835053
ENSMUSG00000029819	1.88493	0.0132255	0.041992	up	Npy	protein_coding	0.59395	0.158599	0.9809	1.44792	0.578205	4.37551
ENSMUSG00000045725	2.33762	0.0150088	0.0466792	up	Prr15	protein_coding	0.047327	0.0284343	0.017586	0.213779	0.103663	0.176103
ENSMUSG00000086040	-2.00764	5.1945e-25	3.08433e-23	down	Wipf3	protein_coding	4.16374	4.5363	3.40262	1.34173	0.910855	0.802811
ENSMUSG00000019124	-1.73374	0.000192978	0.00104377	down	Scrn1	protein_coding	0.182146	0.265768	0.225608	0.0783585	0.0683937	0.0586805
ENSMUSG00000003477	-2.90568	1.05307e-179	5.64313e-176	down	Inmt	protein_coding	462.125	442.355	477.359	69.4486	61.9756	56.1643
ENSMUSG00000038022	-1.03048	0.021036	0.0619548	down	Mindy4	protein_coding	0.3747	0.356442	0.568533	0.312314	0.10943	0.21125
ENSMUSG00000004655	1.57355	5.36513e-17	1.61292e-15	up	Aqp1	protein_coding	6.68285	8.18393	9.74276	19.9472	33.7604	20.7015
ENSMUSG00000029778	1.77453	0.0024773	0.0100475	up	Adcyap1r1	protein_coding	0.050928	0.054396	0.0588748	0.211788	0.109071	0.245013
ENSMUSG00000057981	4.94501	0.00477468	0.0176366	up	Vmn1r12	protein_coding	0	0	0	0.0145224	0.059153	0.045677
ENSMUSG00000037788	1.49592	3.84039e-10	5.49524e-09	up	Vopp1	protein_coding	0.228202	0.265069	0.344838	0.809917	0.746432	0.823404
ENSMUSG00000029802	-1.33015	3.99031e-28	2.93926e-26	down	Abcg2	protein_coding	12.8648	13.1903	12.8634	5.13824	6.11738	4.52537
ENSMUSG00000092323	-1.19502	0.048491	0.121454	down	BB365896	antisense_RNA	0.311274	0.284262	0.388633	0.17676	0.0654528	0.185319
ENSMUSG00000025889	1.63647	0.0156978	0.0484844	up	Snca	protein_coding	0.0829143	0.0996304	0.102699	0.30319	0.314793	0.280475
ENSMUSG00000054641	1.27777	0.0265747	0.0747355	up	Mmrn1	protein_coding	0.0572897	0.122382	0.0567678	0.221812	0.145004	0.215327
ENSMUSG00000036390	-2.26252	2.03508e-62	8.13177e-60	down	Gadd45a	protein_coding	103.271	95.441	79.8793	22.1633	16.1777	20.7438
ENSMUSG00000087231	-2.2334	1.56878e-48	3.32938e-46	down	E230016M11Rik	processed_transcript	18.1562	16.7568	13.2401	3.75266	2.91393	3.75015
ENSMUSG00000094335	4.80239	0.00123435	0.00546208	up	Igkv1-117	IG_V_gene	0	0.111098	0	1.07392	0.972071	1.37613
ENSMUSG00000093861	5.05733	0.00655166	0.0231817	up	Igkv1-110	IG_V_gene	0	0	0	0.96174	0	1.13435
ENSMUSG00000094420	4.19251	0.00962913	0.0320846	up	Igkv10-96	IG_V_gene	0.104047	0	0	0.67141	0.729279	1.12627
ENSMUSG00000076552	3.10937	0.0410333	0.106187	up	Igkv4-61	IG_V_gene	0.0977824	0	0.145338	0.504788	0.514027	1.05846
ENSMUSG00000096833	5.34239	0.00161731	0.00692786	up	Igkv4-55	IG_V_gene	0	0	0	0.381588	0.345397	2.00033
ENSMUSG00000076609	2.61117	6.67028e-18	2.20644e-16	up	Igkc	IG_C_gene	2.8787	2.86849	4.90487	17.1263	15.748	32.586
ENSMUSG00000054474	-1.08526	8.972e-19	3.17351e-17	down	Thnsl2	protein_coding	21.8525	22.2551	24.0394	10.3365	12.28	10.1363
ENSMUSG00000052656	-1.12455	1.59418e-29	1.28463e-27	down	Rnf103	protein_coding	49.3022	50.0979	42.7366	21.4457	23.2981	21.7033
ENSMUSG00000053470	1.26748	8.11017e-17	2.39451e-15	up	Kdm3a	protein_coding	1.84834	1.41881	1.74826	3.56939	4.0346	4.71312
ENSMUSG00000056737	1.42302	0.000292926	0.00152178	up	Capg	protein_coding	0.398785	0.266213	0.439059	1.0484	0.828188	1.11915
ENSMUSG00000102577	1.28889	0.022328	0.064958	up	Gm37969	TEC	0.142443	0.118496	0.130288	0.339388	0.4032	0.237215
ENSMUSG00000000627	2.07098	0.00699718	0.0245434	up	Sema4f	protein_coding	0.00706103	0.0848459	0.0419803	0.255161	0.21034	0.0955417
ENSMUSG00000087578	1.33534	0.0148492	0.0462567	up	Ccdc142os	antisense_RNA	0.482863	0.497324	0.358848	1.02379	1.63179	0.840026
ENSMUSG00000005667	1.55465	6.31403e-09	7.77823e-08	up	Mthfd2	protein_coding	0.728418	0.489123	0.684633	1.58986	2.21492	1.91324
ENSMUSG00000034832	1.31885	1.2039e-25	7.51145e-24	up	Tet3	protein_coding	0.921796	0.927512	0.887904	2.47172	2.1602	2.32198
ENSMUSG00000108484	1.61483	0.0496095	0.123714	up	Gm18537	transcribed_processed_pseudogene	0.122629	0.176823	0.145815	0.601404	0.687619	0.0995566
ENSMUSG00000034783	3.44479	1.05086e-09	1.43107e-08	up	Cd207	protein_coding	0.0981679	0.176939	0.145911	1.10858	1.54816	1.95923
ENSMUSG00000051343	1.14491	0.00416339	0.0156896	up	Rab11fip5	protein_coding	0.170784	0.183228	0.208513	0.543158	0.245822	0.46217
ENSMUSG00000057103	-1.07633	2.60563e-15	6.69685e-14	down	Nat8f1	protein_coding	74.3725	71.5466	59.3165	35.806	35.8165	27.5818
ENSMUSG00000029998	-1.62346	2.2904e-50	5.33638e-48	down	Pcyox1	protein_coding	49.8114	53.9385	45.3427	17.9555	14.9299	16.3758
ENSMUSG00000071337	1.10205	1.42722e-05	9.89728e-05	up	Tia1	protein_coding	0.139925	0.202332	0.218551	0.422387	0.423885	0.369034
ENSMUSG00000100174	3.84559	0.0284446	0.0789166	up	Gm28719	TEC	0	0.0255455	0	0.219498	0.0372526	0.143829
ENSMUSG00000107689	3.34324	0.0218727	0.0639438	up	Gm44386	lincRNA	0	0	0.25883	0.674227	1.06799	0.589062
ENSMUSG00000057230	1.06017	2.1881e-16	6.22041e-15	up	Aak1	protein_coding	0.633778	0.702972	0.727209	1.48534	1.4065	1.47952
ENSMUSG00000030046	1.79923	4.88094e-05	0.000303607	up	Bmp10	protein_coding	0.108149	0.139949	0.296761	0.579775	0.845492	0.461515
ENSMUSG00000068263	2.68582	0.00875403	0.0296164	up	Efcc1	protein_coding	0.0184322	0.0442966	0	0.107048	0.0807461	0.236933
ENSMUSG00000015053	1.55315	0.00292173	0.0116041	up	Gata2	protein_coding	0.0622779	0.108093	0.113136	0.366154	0.230382	0.234075
ENSMUSG00000097730	-1.01035	8.22421e-06	5.97985e-05	down	Gm26588	antisense_RNA	1.87059	2.09585	2.07899	1.28321	0.753009	0.991905
ENSMUSG00000033174	-1.12768	1.11015e-25	6.97834e-24	down	Mgll	protein_coding	23.9994	23.3037	21.2037	11.4228	10.5972	9.91518
ENSMUSG00000092247	-2.29731	0.0499885	0.124507	down	Gm20426	transcribed_processed_pseudogene	0.354776	0.669903	0.376655	0.13082	0.0888097	0.0685774
ENSMUSG00000034456	-1.03221	1.93018e-22	9.40304e-21	down	Uroc1	protein_coding	118.847	118.853	111.262	64.7854	57.3277	51.546
ENSMUSG00000107605	3.3115	0.00645668	0.0229061	up	Gm44117	lincRNA	0.0212474	0	0.0631615	0.16453	0.409545	0.229996
ENSMUSG00000034312	-1.00385	2.12081e-08	2.42839e-07	down	Iqsec1	protein_coding	6.0822	6.27928	3.79028	3.03763	2.20038	2.9756
ENSMUSG00000107999	-1.10771	1.21382e-05	8.52778e-05	down	Gm44123	antisense_RNA	17.3493	17.0355	10.1031	7.01804	6.01213	8.05862
ENSMUSG00000034245	-1.05336	9.83615e-11	1.519e-09	down	Hdac11	protein_coding	6.44383	6.25034	5.48122	3.45679	2.43173	3.00702
ENSMUSG00000085624	-1.36384	0.00813146	0.0277721	down	Gm14573	antisense_RNA	4.55523	3.38368	2.83134	2.24468	0.72564	1.23272
ENSMUSG00000064080	1.40744	0.0233298	0.0672923	up	Fbln2	protein_coding	0.046911	0.0422764	0.226608	0.310282	0.123302	0.388781
ENSMUSG00000100680	-1.33565	0.0163021	0.0500553	down	1810044D09Rik	lincRNA	2.15202	2.67823	2.28473	1.1903	0.942735	0.727965
ENSMUSG00000034037	1.04188	0.000709385	0.00335814	up	Fgd5	protein_coding	0.296828	0.392338	0.502953	1.1186	0.686567	0.658679
ENSMUSG00000030029	-1.06153	4.61913e-14	1.03136e-12	down	Lrig1	protein_coding	9.85822	9.8366	7.51519	4.78188	3.99631	4.50666
ENSMUSG00000030031	2.00754	2.66831e-06	2.11521e-05	up	Kbtbd8	protein_coding	0.0953441	0.123379	0.130812	0.435408	0.539764	0.446568
ENSMUSG00000087341	-1.19366	3.1292e-12	5.79227e-11	down	0610040F04Rik	antisense_RNA	16.6611	14.7802	13.8668	7.93738	4.84046	7.3344
ENSMUSG00000030103	-1.17493	5.00509e-20	1.98674e-18	down	Bhlhe40	protein_coding	95.5456	86.0466	81.2547	46.1376	31.9265	40.487
ENSMUSG00000030254	1.42366	7.93357e-11	1.23587e-09	up	Rad18	protein_coding	0.728239	0.712436	0.948305	1.70505	2.69897	2.11026
ENSMUSG00000097579	1.41858	0.01704	0.0519414	up	Gm26799	lincRNA	0.109781	0.329783	0.775063	0.850091	1.1542	1.18834
ENSMUSG00000030257	1.67735	1.75406e-06	1.44166e-05	up	Srgap3	protein_coding	0.113742	0.0865597	0.208506	0.455062	0.352111	0.497618
ENSMUSG00000060477	-1.05853	7.08167e-23	3.56328e-21	down	Irak2	protein_coding	16.8731	17.7418	16.6733	8.51166	8.82693	7.75536
ENSMUSG00000107846	-1.95925	1.38216e-19	5.26226e-18	down	Gm43963	TEC	5.04444	4.961	4.39599	1.20131	1.55214	1.05633
ENSMUSG00000108024	-3.12442	1.04908e-12	2.03871e-11	down	Gm43912	TEC	6.04033	5.83986	7.84283	0.806441	0.729956	0.751547
ENSMUSG00000097994	-1.06159	0.0049247	0.0181096	down	Gm26982	antisense_RNA	2.27168	2.22273	2.26706	0.963307	1.59225	0.790398
ENSMUSG00000030302	2.30156	2.44826e-15	6.31509e-14	up	Atp2b2	protein_coding	0.159931	0.181498	0.101248	1.01292	0.648715	0.577068
ENSMUSG00000030315	-1.26646	1.8514e-17	5.80187e-16	down	Vgll4	protein_coding	7.11615	7.0536	5.81323	2.98392	3.08099	2.41655
ENSMUSG00000030322	1.73156	0.0021114	0.00872524	up	Mbd4	protein_coding	0.0636697	0.12751	0.0525748	0.374337	0.260323	0.191445
ENSMUSG00000030123	1.21701	1.21023e-13	2.57514e-12	up	Plxnd1	protein_coding	1.03346	1.04509	0.950537	2.39022	2.15158	2.63749
ENSMUSG00000042213	1.07261	2.24779e-14	5.16967e-13	up	Zfand4	protein_coding	3.14475	3.607	3.34627	6.62979	8.09354	6.92665
ENSMUSG00000107556	1.96481	0.0467405	0.118035	up	Gm44237	TEC	0.0399069	0.143857	0.177945	0.463531	0.489497	0.431979
ENSMUSG00000054488	3.88221	0.0250495	0.0712293	up	Gm9946	lincRNA	0	0.0200373	0	0.0645633	0.05844	0.203069
ENSMUSG00000030145	2.29972	0.00065721	0.00314098	up	Zfp248	protein_coding	0.029651	0.0356289	0.0661071	0.21047	0.155871	0.270812
ENSMUSG00000051331	1.62708	0.00296012	0.0117305	up	Cacna1c	protein_coding	0.0141014	0.0190624	0.0471588	0.0614221	0.0617741	0.121637
ENSMUSG00000030170	-1.86094	8.76713e-10	1.20618e-08	down	Wnt5b	protein_coding	2.02668	1.99557	2.00822	0.672068	0.345267	0.64748
ENSMUSG00000002897	-1.71272	3.06573e-35	3.533e-33	down	Il17ra	protein_coding	19.2112	18.8353	13.2676	5.26484	5.48588	5.2222
ENSMUSG00000067825	-2.98588	1.67776e-88	2.39752e-85	down	Pex26	protein_coding	13.7363	12.6802	10.3553	1.76939	1.50148	1.45373
ENSMUSG00000030111	-3.92857	2.60772e-17	8.04266e-16	down	A2m	protein_coding	0.728862	1.04841	0.490268	0.0343308	0.0372897	0.0791849
ENSMUSG00000030117	3.11051	0.00153754	0.00662454	up	Gdf3	protein_coding	0.0462479	0.0185239	0.0229133	0.338227	0.270131	0.187732
ENSMUSG00000046323	1.79981	0.0297919	0.0818181	up	Dppa3	protein_coding	0.0837508	0.150953	0.373446	0.648528	0.733775	0.679931
ENSMUSG00000003153	1.0922	4.70063e-05	0.000292986	up	Slc2a3	protein_coding	0.479478	0.538974	0.421469	1.05131	0.686599	1.38824
ENSMUSG00000040552	1.06941	0.00129993	0.00571806	up	C3ar1	protein_coding	0.347065	0.333629	0.541648	0.638284	1.01866	0.939216
ENSMUSG00000049037	1.07785	0.00731783	0.0254639	up	Clec4a1	protein_coding	0.551422	0.691402	1.31849	1.36144	1.68043	2.36812
ENSMUSG00000043832	2.11591	0.000401092	0.00201675	up	Clec4a3	protein_coding	0.394077	0.20294	0.167352	0.581248	1.38107	1.52348
ENSMUSG00000030144	1.21891	1.27362e-06	1.07353e-05	up	Clec4d	protein_coding	3.66754	3.81748	3.40266	7.71798	5.44416	12.6749
ENSMUSG00000107552	-1.56561	0.00541006	0.0196817	down	Gm44096	antisense_RNA	1.7046	3.38407	2.86407	0.765194	1.29867	0.701966
ENSMUSG00000055172	-1.14971	1.5196e-28	1.1429e-26	down	C1ra	protein_coding	113.825	117.426	97.8892	52.1531	51.5103	47.4728
ENSMUSG00000098470	-1.46906	3.61046e-05	0.000230809	down	C1rb	protein_coding	1.4609	1.53369	1.05141	0.496163	0.59282	0.416151
ENSMUSG00000030125	4.37675	0.00543631	0.0197504	up	Lrrc23	protein_coding	0.0215414	0	0	0.222409	0.22648	0.145737
ENSMUSG00000030124	1.72425	0.000101385	0.000589101	up	Lag3	protein_coding	0.513624	0.255383	0.342222	1.66862	0.744839	1.34202
ENSMUSG00000108037	2.47041	0.0189379	0.0567819	up	Gm44597	processed_transcript	0.0411149	0	0.0305553	0.0663281	0.180112	0.166896
ENSMUSG00000072770	1.99416	4.32985e-05	0.000272651	up	Acrbp	protein_coding	0.0797895	0.150662	0.237188	0.632564	0.619175	0.586078
ENSMUSG00000030337	1.09376	0.000357238	0.00181713	up	Vamp1	protein_coding	0.231458	0.145683	0.174742	0.388806	0.360515	0.457345
ENSMUSG00000001930	1.13925	2.05998e-05	0.000138419	up	Vwf	protein_coding	0.134865	0.187201	0.207367	0.390123	0.472642	0.317772
ENSMUSG00000000184	1.17005	2.355e-07	2.24953e-06	up	Ccnd2	protein_coding	0.357292	0.386392	0.507453	0.860752	0.855637	1.12804
ENSMUSG00000037997	1.08166	0.00116255	0.00518874	up	Parp11	protein_coding	0.212655	0.204422	0.292371	0.418537	0.661421	0.445997
ENSMUSG00000107879	2.13131	0.00964668	0.0321243	up	9330102E08Rik	lincRNA	0.0583183	0.0700757	0	0.213251	0.255475	0.131516
ENSMUSG00000107810	2.43011	0.0136988	0.0432324	up	Gm18609	processed_pseudogene	0.0103729	0.0249283	0.0462529	0.147259	0.181763	0.098248
ENSMUSG00000056771	2.4868	0.0207154	0.0611814	up	Gm10010	lincRNA	0.0318439	0.0191319	0.0473307	0.246584	0.195298	0.107719
ENSMUSG00000030353	1.03448	0.0329186	0.088879	up	Tead4	protein_coding	0.176487	0.162169	0.216027	0.428747	0.309254	0.407367
ENSMUSG00000001521	2.03859	3.30343e-05	0.000212639	up	Tulp3	protein_coding	0.0639741	0.0240224	0.0713153	0.19609	0.196176	0.270507
ENSMUSG00000097253	1.2238	0.0120248	0.0387538	up	Gm26770	antisense_RNA	0.267164	0.200641	0.397096	0.560299	0.731479	0.745584
ENSMUSG00000048668	1.34976	3.48203e-06	2.71113e-05	up	Rhno1	protein_coding	0.448234	0.341115	0.577397	0.86773	1.23051	1.43538
ENSMUSG00000107753	2.87363	0.0129577	0.041258	up	Gm44371	TEC	0.0799847	0.288331	0	0.722592	1.2614	0.865808
ENSMUSG00000030364	-1.1571	2.57362e-05	0.000169323	down	Clec2h	protein_coding	1.95796	2.22015	1.70102	0.996532	0.99061	0.708962
ENSMUSG00000108095	1.80202	0.0106807	0.0350546	up	Gm44067	lincRNA	0.0754349	0.151072	0.0373739	0.178485	0.352489	0.425291
ENSMUSG00000096931	1.51021	0.0477153	0.120011	up	Gm26656	lincRNA	0.125683	0.105715	0.0186807	0.145984	0.286301	0.323112
ENSMUSG00000033082	1.60531	0.00316677	0.0124191	up	Clec1a	protein_coding	0.0504769	0.216619	0.0643077	0.344337	0.341163	0.341497
ENSMUSG00000079293	1.60752	2.0418e-08	2.3467e-07	up	Clec7a	polymorphic_pseudogene	0.835413	0.799668	0.673467	2.44874	1.68718	3.04629
ENSMUSG00000030162	2.31536	4.22852e-12	7.6747e-11	up	Olr1	protein_coding	0.313714	0.376961	0.481827	1.43056	1.48423	2.97137
ENSMUSG00000065036	-2.38157	0.0435802	0.111658	down	Gm22362	snoRNA	2.50877	4.35437	1.24296	0.719511	0.488453	0.377176
ENSMUSG00000108214	-1.91825	0.00917823	0.0308556	down	Gm43982	TEC	0.428874	0.564418	0.303548	0.131786	0.107358	0.110534
ENSMUSG00000030200	4.85671	4.7767e-12	8.60409e-11	up	Bcl2l14	protein_coding	0.0182521	0.0109659	0.0406931	0.659566	0.703621	0.592718
ENSMUSG00000107728	2.80948	0.0171819	0.0523071	up	Gm38910	lincRNA	0	0.0366695	0.0453586	0.196925	0.29411	0.0619382
ENSMUSG00000032718	1.21859	0.025257	0.0717183	up	Mansc1	protein_coding	0.157209	0.188904	0.280399	0.446363	0.550949	0.467977
ENSMUSG00000046733	1.33166	0.000462377	0.00228787	up	Gprc5a	protein_coding	0.87868	0.818806	1.46593	3.12433	1.09978	3.78516
ENSMUSG00000030207	-1.22859	3.61912e-11	5.89483e-10	down	Fam234b	protein_coding	5.15547	5.05199	3.35748	2.32248	1.91283	1.66717
ENSMUSG00000030208	2.69739	3.71952e-08	4.08233e-07	up	Emp1	protein_coding	0.63566	0.514251	0.477079	3.51706	1.72041	5.56085
ENSMUSG00000030219	2.47662	0.00171939	0.00729803	up	Erp27	protein_coding	0.0751819	0.030113	0.0372485	0.274915	0.19761	0.356046
ENSMUSG00000064330	1.07822	0.00246623	0.0100102	up	Pde6h	protein_coding	0.214234	0.160176	0.141522	0.393228	0.291976	0.431594
ENSMUSG00000030222	2.10811	1.1867e-06	1.00661e-05	up	Rerg	protein_coding	0.273547	0.0986089	0.386254	1.00616	1.24626	1.03637
ENSMUSG00000030223	2.53326	0.00747089	0.0259082	up	Ptpro	protein_coding	0.0222239	0.0267044	0	0.043023	0.0876208	0.172907
ENSMUSG00000015766	1.69508	8.24219e-08	8.55137e-07	up	Eps8	protein_coding	0.114885	0.101719	0.125822	0.366773	0.286074	0.470439
ENSMUSG00000103951	2.81309	0.0336826	0.0905198	up	Gm37269	TEC	0.019753	0	0.0587191	0.076479	0.242289	0.213819
ENSMUSG00000107750	1.78155	0.0190496	0.0570334	up	Gm44013	TEC	0.132106	0.0793696	0.0490884	0.255741	0.376165	0.312812
ENSMUSG00000030236	-1.56897	1.70501e-58	5.81894e-56	down	Slco1b2	protein_coding	127.662	131.645	142.441	43.5322	50.9254	43.3946
ENSMUSG00000030237	-1.78259	5.81643e-24	3.18049e-22	down	Slco1a4	protein_coding	3.28454	4.07268	4.93386	1.33032	1.11231	1.1741
ENSMUSG00000041698	-1.0014	2.13494e-26	1.41679e-24	down	Slco1a1	protein_coding	64.2135	67.1466	70.8088	34.4377	36.6466	31.6986
ENSMUSG00000030244	-1.54925	3.20712e-41	5.28804e-39	down	Gys2	protein_coding	85.1229	83.1113	77.668	32.9304	27.0729	25.4895
ENSMUSG00000104234	1.64535	0.0367222	0.0972258	up	5330439B14Rik	antisense_RNA	0.241506	0.0322439	0.199422	0.588738	0.564248	0.363086
ENSMUSG00000030256	-1.47703	1.90101e-12	3.60922e-11	down	Bhlhe41	protein_coding	1.78983	1.54955	1.41276	0.624112	0.5357	0.579122
ENSMUSG00000108126	-1.81661	1.97943e-07	1.919e-06	down	Gm43909	TEC	2.52869	2.24896	1.68688	0.513936	0.523343	0.835175
ENSMUSG00000085238	4.83691	0.00635106	0.0225853	up	4930479D17Rik	lincRNA	0	0	0	0.39087	0.176899	0.409796
ENSMUSG00000040187	2.25483	1.09123e-07	1.1075e-06	up	Arntl2	protein_coding	0.0984525	0.102528	0.107311	0.347302	0.586556	0.568382
ENSMUSG00000040102	1.46129	1.35455e-10	2.05338e-09	up	Klhl42	protein_coding	0.393859	0.542861	0.542362	1.36048	1.50209	1.26178
ENSMUSG00000030309	1.83456	5.62832e-10	7.91102e-09	up	Caprin2	protein_coding	0.113591	0.0952266	0.219877	0.443207	0.523067	0.56475
ENSMUSG00000078816	-1.20135	0.00090831	0.00418162	down	Prkcg	protein_coding	1.17891	1.55328	0.753164	0.560549	0.289935	0.685641
ENSMUSG00000053338	1.61689	4.82429e-05	0.000300432	up	Tarm1	protein_coding	0.632793	0.543121	0.564326	1.37668	1.10883	2.96008
ENSMUSG00000107480	2.2014	0.0213632	0.0627176	up	Gm44165	TEC	0.127137	0.0916613	0	0.393796	0.311892	0.37846
ENSMUSG00000019734	2.05676	5.17625e-14	1.14977e-12	up	Tmc4	protein_coding	0.296728	0.471906	0.363208	1.58814	1.48339	1.70046
ENSMUSG00000086032	2.01147	2.57917e-05	0.000169585	up	Gm15929	antisense_RNA	0.450422	0.657209	0.2391	1.4948	2.3678	1.78484
ENSMUSG00000058818	1.34288	3.40151e-10	4.92312e-09	up	Pirb	protein_coding	1.57064	1.6564	1.56461	3.9355	2.85468	5.58433
ENSMUSG00000074417	1.77235	0.0477383	0.120033	up	Gm14548	protein_coding	0.0877652	0.0210919	0.130449	0.158576	0.184547	0.475015
ENSMUSG00000063838	1.49062	2.32469e-06	1.86419e-05	up	Cdc42ep5	protein_coding	1.76904	1.28935	1.7673	3.21881	6.70789	3.96327
ENSMUSG00000070873	1.7366	0.0170814	0.0520381	up	Lilra5	protein_coding	0.194823	0.0425638	0.131624	0.228579	0.6207	0.431365
ENSMUSG00000004371	3.45227	0.00119438	0.00531153	up	Il11	protein_coding	0.018565	0.0446158	0.0275939	0.287518	0.130125	0.577761
ENSMUSG00000053550	-1.6854	0.0328453	0.0887482	down	Shisa7	protein_coding	0.118152	0.11493	0.0669004	0.0217837	0.0197177	0.0532898
ENSMUSG00000074405	1.36209	5.29149e-12	9.48354e-11	up	Zfp865	protein_coding	0.428515	0.432886	0.479098	1.25779	1.21603	1.02622
ENSMUSG00000043290	1.70934	7.59827e-05	0.000453033	up	Zfp784	protein_coding	0.329635	0.250163	0.309441	0.91802	1.09443	0.962473
ENSMUSG00000030443	3.73361	0.0414466	0.10705	up	Zfp583	protein_coding	0	0.0142668	0	0.0153233	0.166441	0.0321307
ENSMUSG00000055150	1.35619	0.024007	0.0688046	up	Zfp78	protein_coding	0.111657	0.0447225	0.0774477	0.220958	0.18261	0.211513
ENSMUSG00000002265	-1.1812	7.99246e-06	5.82122e-05	down	Peg3	protein_coding	0.611147	0.602983	0.441685	0.293064	0.162109	0.284495
ENSMUSG00000051527	1.30754	0.0168413	0.0514235	up	Usp29	protein_coding	0.0330593	0.0198621	0.0460662	0.0506659	0.0651704	0.1314
ENSMUSG00000109456	5.07299	0.00268681	0.0107991	up	Gm44584	TEC	0	0	0	0.0669545	0.0909066	0.140393
ENSMUSG00000034538	1.66591	0.00123137	0.00545113	up	Zfp418	protein_coding	0.0978007	0.058759	0.103832	0.288504	0.306026	0.24576
ENSMUSG00000066838	1.22643	0.000504456	0.0024741	up	Zfp772	protein_coding	0.538032	0.484877	0.319879	1.07629	1.13134	1.0374
ENSMUSG00000030393	2.52219	0.0084816	0.0288439	up	Zik1	protein_coding	0.0177913	0.0427564	0.0132219	0.0918452	0.264991	0.084256
ENSMUSG00000070822	1.8303	0.0324116	0.0877758	up	Zscan18	protein_coding	0.0350649	0.0421342	0.0260591	0.135763	0.122887	0.118614
ENSMUSG00000057894	2.38591	2.81282e-08	3.15756e-07	up	Zfp329	protein_coding	0.0443884	0.113342	0.123705	0.565712	0.525022	0.367875
ENSMUSG00000060397	1.2868	0.0443498	0.113247	up	Zfp128	protein_coding	0.0456972	0.120802	0.108674	0.165134	0.224208	0.284428
ENSMUSG00000054715	1.97475	7.16496e-10	9.9534e-09	up	Zscan22	protein_coding	0.309407	0.307685	0.364735	1.17041	1.57042	1.18378
ENSMUSG00000004500	1.15651	0.000153746	0.000854655	up	Zfp324	protein_coding	0.359764	0.338318	0.441734	0.726742	1.05525	0.804263
ENSMUSG00000030382	-1.12143	1.69277e-28	1.26427e-26	down	Slc27a5	protein_coding	269.146	269.117	262.565	118.818	141.51	114.517
ENSMUSG00000070814	1.42928	0.00247091	0.0100254	up	Zswim9	protein_coding	0.0346006	0.0604746	0.084155	0.154263	0.12126	0.204294
ENSMUSG00000030378	-1.16535	2.89167e-24	1.64411e-22	down	Sult2a8	protein_coding	151.504	150.409	183.666	71.7237	82.8922	65.6086
ENSMUSG00000094156	-1.64534	0.0213535	0.0627004	down	Sult2a7	protein_coding	0.61378	0.526802	0.738515	0.113163	0.358505	0.15819
ENSMUSG00000074364	2.1185	1.20507e-10	1.8411e-09	up	Ehd2	protein_coding	0.182423	0.271809	0.271142	1.06416	0.741602	1.36252
ENSMUSG00000030376	2.83243	0.000730019	0.00344593	up	Slc8a2	protein_coding	0.00709996	0.00853136	0.0738705	0.32071	0.149294	0.124889
ENSMUSG00000041420	1.32522	0.0138139	0.0435442	up	Meis3	protein_coding	0.0824047	0.212182	0.244962	0.531753	0.330049	0.477859
ENSMUSG00000074361	2.36337	3.32174e-05	0.00021369	up	C5ar2	protein_coding	0.0419577	0.0882293	0.140317	0.406127	0.40437	0.55353
ENSMUSG00000049130	1.02235	0.000570373	0.00276043	up	C5ar1	protein_coding	1.52609	1.01293	1.36097	2.15713	1.9101	4.01186
ENSMUSG00000002083	1.69406	3.33896e-10	4.8424e-09	up	Bbc3	protein_coding	0.791374	0.845264	1.12397	3.29098	2.5269	3.1648
ENSMUSG00000059273	1.0475	4.06161e-14	9.07827e-13	up	Zc3h4	protein_coding	1.6947	1.89897	1.65701	3.93163	3.19142	3.92309
ENSMUSG00000001918	1.45912	1.32023e-07	1.31931e-06	up	Slc1a5	protein_coding	0.698185	0.47325	0.771651	1.82524	1.28616	2.3012
ENSMUSG00000043017	1.34667	0.0182657	0.0550359	up	Ptgir	protein_coding	0.12324	0.161548	0.0999141	0.303645	0.431902	0.27287
ENSMUSG00000044903	4.79175	0.00672305	0.0237099	up	Psg22	protein_coding	0	0	0	0.103062	0.139931	0.135066
ENSMUSG00000030413	-1.14561	0.0410967	0.106313	down	Pglyrp1	protein_coding	0.549008	0.488661	0.785788	0.314908	0.178151	0.330157
ENSMUSG00000048481	1.22382	0.0151907	0.0471699	up	Mypop	protein_coding	0.239171	0.253579	0.146378	0.490243	0.517705	0.533018
ENSMUSG00000044317	1.33753	0.000135956	0.000764884	up	Gpr4	protein_coding	0.505469	0.420491	0.423809	1.07053	0.885724	1.52572
ENSMUSG00000003545	-2.90446	5.11273e-11	8.16018e-10	down	Fosb	protein_coding	12.6065	10.6835	6.04723	1.68335	0.796798	1.5139
ENSMUSG00000109366	3.54973	0.0171254	0.0521572	up	Gm44698	lincRNA	0	0.233768	0	1.50648	0.3409	0.92133
ENSMUSG00000040734	1.10665	0.000450611	0.00223429	up	Ppp1r13l	protein_coding	0.777321	0.610236	0.369716	1.51149	1.05335	1.33226
ENSMUSG00000011263	1.5643	0.000227067	0.00121044	up	Exoc3l2	protein_coding	0.18602	0.178819	0.221191	0.768243	0.554132	0.427892
ENSMUSG00000057667	1.31957	1.75098e-05	0.000119263	up	Bloc1s3	protein_coding	0.620986	0.76026	0.38313	1.72385	1.35504	1.44269
ENSMUSG00000002983	-1.20837	2.30354e-15	5.96333e-14	down	Relb	protein_coding	6.1053	5.81117	6.15925	2.45689	2.37551	3.12226
ENSMUSG00000062300	-1.07405	2.11064e-16	6.02418e-15	down	Nectin2	protein_coding	18.3664	17.4704	15.7945	9.16131	6.94991	8.83826
ENSMUSG00000002980	1.22861	1.58545e-05	0.000109063	up	Bcam	protein_coding	0.65388	0.60331	0.8504	1.53709	1.35039	2.10129
ENSMUSG00000089886	-1.52928	0.000135893	0.000764731	down	Gm16184	processed_pseudogene	5.14987	4.38652	3.77878	1.93502	1.14228	1.58769
ENSMUSG00000115021	2.35855	0.0353345	0.094133	up	Vmn1r173	protein_coding	0	0.00953345	0.0176887	0.0255986	0.0486586	0.0590439
ENSMUSG00000090411	3.14115	0.0156474	0.0483706	up	Vmn1r174	protein_coding	0.00412374	0.00991024	0	0.0159662	0.0433558	0.072537
ENSMUSG00000074283	1.78972	5.59739e-05	0.000344276	up	Zfp109	protein_coding	0.254794	0.107157	0.37871	0.904297	0.87062	0.792944
ENSMUSG00000055305	1.62084	0.000207026	0.00111358	up	Zfp93	protein_coding	0.154223	0.259442	0.1681	0.557309	0.756679	0.514736
ENSMUSG00000050605	1.72043	0.0192266	0.0574387	up	Zfp61	protein_coding	0.0421971	0.0304226	0.0878067	0.11981	0.177459	0.228385
ENSMUSG00000054342	1.40249	0.0116294	0.0376551	up	Kcnn4	protein_coding	0.0876314	0.140398	0.108541	0.254466	0.140759	0.503933
ENSMUSG00000046541	1.5026	0.000140623	0.000788863	up	Zfp526	protein_coding	0.221023	0.385095	0.22996	0.884275	0.639036	0.882234
ENSMUSG00000059479	-1.06193	4.28107e-28	3.14263e-26	down	B3gnt8	protein_coding	16.6224	16.3269	17.623	8.06433	8.6138	7.99422
ENSMUSG00000060376	-1.07686	5.88698e-32	5.55892e-30	down	Bckdha	protein_coding	80.882	78.5638	80.5156	36.6822	40.4987	38.7512
ENSMUSG00000002603	1.31762	1.44052e-09	1.92985e-08	up	Tgfb1	protein_coding	0.85196	0.845683	0.93596	1.96959	1.84337	2.85687
ENSMUSG00000002602	1.18944	3.05627e-08	3.40839e-07	up	Axl	protein_coding	1.02418	0.873948	1.25753	2.21257	2.02874	3.05278
ENSMUSG00000101800	-1.01786	0.0232533	0.0671293	down	Rnf170-ps	processed_pseudogene	1.9133	1.93328	1.87433	1.17852	0.990554	0.706052
ENSMUSG00000074254	-3.11655	9.81313e-10	1.34405e-08	down	Cyp2a4	protein_coding	3.28826	2.09181	1.0861	0.19416	0.451918	0.145401
ENSMUSG00000005547	-2.11201	2.31086e-07	2.20933e-06	down	Cyp2a5	protein_coding	230.298	230.826	344.576	46.3236	94.1535	48.8837
ENSMUSG00000108487	-2.21533	5.938e-08	6.28548e-07	down	Cyp2a21-ps	unprocessed_pseudogene	1.72671	2.13586	2.41551	0.426033	0.622936	0.343586
ENSMUSG00000086868	-1.02234	5.44341e-17	1.63417e-15	down	Gm15883	antisense_RNA	280.191	272.196	238.961	145.62	140.975	109.995
ENSMUSG00000078787	-1.29505	0.00311992	0.012267	down	Cyp2t4	protein_coding	2.10081	0.998644	1.09803	0.566092	0.56634	0.624741
ENSMUSG00000078786	-1.5245	4.22383e-38	5.9175e-36	down	BC024978	protein_coding	10.3121	9.67644	8.91272	3.5409	3.06647	3.61871
ENSMUSG00000003752	-1.73641	2.29754e-54	6.39581e-52	down	Itpkc	protein_coding	21.7332	20.7729	18.0581	6.23	6.09324	6.20652
ENSMUSG00000040466	-1.34708	1.96475e-34	2.1163e-32	down	Blvrb	protein_coding	40.4544	34.2031	38.4162	14.0532	16.1397	15.1334
ENSMUSG00000055200	2.46046	1.16654e-07	1.17504e-06	up	Sertad3	protein_coding	0.56212	0.270179	0.208875	1.99503	1.67449	2.35785
ENSMUSG00000008384	1.28078	6.96536e-11	1.089e-09	up	Sertad1	protein_coding	3.36287	3.00559	3.22208	8.32149	7.9868	7.44585
ENSMUSG00000053198	2.57859	0.0128526	0.040984	up	Prx	protein_coding	0.00669526	0.0160902	0.0199028	0.0777675	0.0821239	0.0905925
ENSMUSG00000007944	2.28786	0.00301927	0.01193	up	Ttc9b	protein_coding	0.0910158	0.0874922	0.054112	0.399378	0.255176	0.517238
ENSMUSG00000037640	1.99994	9.10824e-13	1.78623e-11	up	Zfp60	protein_coding	0.155822	0.187237	0.191901	0.689496	0.819135	0.662643
ENSMUSG00000030604	1.50862	0.000393122	0.00198039	up	Zfp626	protein_coding	0.168225	0.210562	0.208365	0.569911	0.847484	0.284527
ENSMUSG00000078779	1.73225	1.25183e-05	8.76323e-05	up	Zfp59	protein_coding	0.521658	0.156707	0.258453	1.00987	1.10453	1.11759
ENSMUSG00000070709	1.29361	0.00739161	0.0256706	up	Zfp974	protein_coding	0.0496846	0.0955222	0.214159	0.262902	0.348246	0.262187
ENSMUSG00000063047	1.543	1.71683e-07	1.68115e-06	up	Zfp780b	protein_coding	0.166827	0.156457	0.187482	0.498877	0.563265	0.451461
ENSMUSG00000109015	4.30402	0.00694845	0.0243884	up	Gm31024	TEC	0	0.019075	0	0.163901	0.1669	0.0859185
ENSMUSG00000044786	-1.06355	7.89697e-20	3.10021e-18	down	Zfp36	protein_coding	175.182	170.273	177.277	97.9843	69.7534	86.8237
ENSMUSG00000096257	-2.44176	9.73635e-06	6.97056e-05	down	Ccer2	protein_coding	1.8074	1.57561	1.47489	0.228687	0.248398	0.431569
ENSMUSG00000051735	1.39191	0.00460471	0.0170942	up	Rinl	protein_coding	0.17522	0.198161	0.137878	0.465578	0.288975	0.613639
ENSMUSG00000108930	3.74931	0.0302712	0.0828891	up	Gm10648	antisense_RNA	0	0	0.0191313	0.0664469	0.112772	0.0522483
ENSMUSG00000037239	1.56902	3.50449e-05	0.000224772	up	Spred3	protein_coding	0.15018	0.17324	0.178575	0.534947	0.326316	0.642133
ENSMUSG00000031493	1.73297	0.0320982	0.0871029	up	Ggn	protein_coding	0.0800419	0.0320596	0.118969	0.378771	0.0935039	0.288809
ENSMUSG00000046410	1.64467	0.0005255	0.00256119	up	Kcnk6	protein_coding	0.107982	0.108127	0.200623	0.406469	0.457271	0.438327
ENSMUSG00000030584	2.3429	0.0160925	0.0494827	up	Dpf1	protein_coding	0.0347404	0	0.0309816	0.071737	0.206975	0.0658093
ENSMUSG00000030583	1.16842	6.67743e-08	7.01277e-07	up	Sipa1l3	protein_coding	0.23691	0.219605	0.301825	0.585301	0.490253	0.647225
ENSMUSG00000074224	2.71893	0.0124372	0.0398718	up	4932431P20Rik	transcribed_unitary_pseudogene	0.00394059	0	0.0234282	0.0305141	0.0483352	0.0906432
ENSMUSG00000011427	1.37822	6.67464e-08	7.01277e-07	up	Zfp790	protein_coding	0.786269	0.834357	0.622274	1.75275	2.48713	1.75472
ENSMUSG00000050855	1.0561	0.0295363	0.0813454	up	Zfp940	protein_coding	0.153337	0.0737003	0.118513	0.284969	0.225699	0.224076
ENSMUSG00000058402	1.63224	1.89955e-05	0.000128525	up	Zfp420	protein_coding	0.175366	0.101458	0.270306	0.544857	0.523531	0.632758
ENSMUSG00000062040	1.46677	2.46061e-06	1.96472e-05	up	Zfp27	protein_coding	0.291819	0.595046	0.394311	1.20975	1.33261	1.05295
ENSMUSG00000059975	1.04596	0.00364823	0.0140143	up	Zfp74	protein_coding	0.192472	0.263176	0.266349	0.462543	0.639641	0.413097
ENSMUSG00000053985	1.25262	0.0274839	0.0767081	up	Zfp14	protein_coding	0.128988	0.129161	0.111837	0.249707	0.320201	0.33452
ENSMUSG00000078768	2.32036	0.00300772	0.0118993	up	Zfp566	protein_coding	0.0432325	0.0779227	0.160645	0.446363	0.454533	0.467977
ENSMUSG00000037029	1.01368	5.7182e-08	6.06781e-07	up	Zfp146	protein_coding	2.03328	2.29222	3.29378	5.26299	5.28426	4.99233
ENSMUSG00000066647	1.1686	0.000883959	0.00408267	up	Gm5113	protein_coding	0.262791	0.201743	0.325497	0.687733	0.613979	0.493859
ENSMUSG00000036957	1.18952	2.40263e-05	0.000158951	up	Lrfn3	protein_coding	0.957766	0.87092	0.557883	2.02116	1.63292	1.94391
ENSMUSG00000030579	1.08335	4.48563e-06	3.42657e-05	up	Tyrobp	protein_coding	6.66416	6.45999	8.40692	12.2144	13.2476	20.838
ENSMUSG00000036864	1.24646	0.0179872	0.0542883	up	Proser3	protein_coding	0.102944	0.104668	0.12947	0.245277	0.208139	0.353587
ENSMUSG00000036845	1.1372	1.1928e-05	8.38286e-05	up	Lin37	protein_coding	1.74923	1.61684	2.03996	3.43841	4.24406	4.406
ENSMUSG00000109378	2.03759	0.0158198	0.0487981	up	U2af1l4	protein_coding	0.0577503	0.0277573	0.0686691	0.298128	0.263106	0.0781409
ENSMUSG00000108546	-2.54911	3.75087e-32	3.63801e-30	down	Gm44662	lincRNA	34.4517	42.2689	33.4192	7.25449	6.5135	5.39764
ENSMUSG00000056978	-2.86238	7.41236e-53	1.98605e-50	down	Hamp2	protein_coding	42.7348	38.4166	35.4255	5.95355	5.0521	5.28822
ENSMUSG00000050440	-2.49428	8.80986e-65	4.01786e-62	down	Hamp	protein_coding	2811.94	2328.91	2994.5	358.85	561.776	551.149
ENSMUSG00000009687	1.66732	5.21241e-14	1.1566e-12	up	Fxyd5	protein_coding	1.03362	0.963625	1.09925	3.17395	2.46697	4.35246
ENSMUSG00000097660	-1.00475	4.53936e-10	6.44379e-09	down	Gm26762	lincRNA	17.0223	16.878	11.8414	9.35133	6.57748	7.28854
ENSMUSG00000108624	-1.34458	2.7684e-14	6.30613e-13	down	Gm45091	antisense_RNA	54.3247	49.6034	36.2415	17.6951	19.2203	19.5548
ENSMUSG00000034957	-1.02291	6.18774e-24	3.36635e-22	down	Cebpa	protein_coding	112.753	101.09	95.5153	53.9314	52.2182	48.9501
ENSMUSG00000021217	1.26472	0.0249047	0.0709129	up	Tshz3	protein_coding	0.0890006	0.106944	0.111933	0.238562	0.107968	0.39833
ENSMUSG00000108507	3.90739	0.0223103	0.0649316	up	6720469O03Rik	TEC	0.0311015	0	0	0.120418	0.163496	0.336663
ENSMUSG00000043456	2.62353	0.0321753	0.0872529	up	Zfp536	protein_coding	0.00405217	0.0146073	0	0.0209187	0.0568043	0.0438634
ENSMUSG00000108621	1.42299	3.91291e-11	6.34923e-10	up	Gm37494	lincRNA	0.18515	0.257748	0.285263	0.63235	0.724044	0.617143
ENSMUSG00000074166	1.4581	0.000164478	0.000907019	up	AW146154	protein_coding	0.104218	0.198893	0.227798	0.443067	0.590826	0.431341
ENSMUSG00000074158	1.88281	2.40586e-09	3.14258e-08	up	Zfp976	protein_coding	0.179473	0.350442	0.444596	1.27395	1.27105	1.0422
ENSMUSG00000013353	2.00119	0.0483645	0.121246	up	4931406B18Rik	protein_coding	0.0198932	0	0.0492801	0.059906	0.0580976	0.152531
ENSMUSG00000004609	1.47102	8.35573e-05	0.000493267	up	Cd33	protein_coding	1.70638	1.58834	1.28599	4.30521	2.54365	6.12664
ENSMUSG00000056592	2.19627	0.00147252	0.00637773	up	Zfp658	protein_coding	0.0534376	0.141264	0.0158853	0.413796	0.355823	0.231378
ENSMUSG00000038695	1.18112	7.36417e-17	2.18328e-15	up	Josd2	protein_coding	4.53966	4.48324	4.70214	11.736	9.81916	10.0776
ENSMUSG00000109491	1.23117	0.0314312	0.0856072	up	Gm15396	antisense_RNA	0.343002	0.453369	0.407853	0.752546	0.961657	1.16027
ENSMUSG00000048012	1.62454	0.00394731	0.0150045	up	Zfp473	protein_coding	0.0297721	0.0670771	0.0331886	0.158497	0.0912961	0.156101
ENSMUSG00000070570	3.33186	0.0304099	0.0832062	up	Slc17a7	protein_coding	0	0.0166482	0	0.0983456	0.0242777	0.0468672
ENSMUSG00000094152	-3.24774	0.00467571	0.0173218	down	Slc6a16	protein_coding	0.185282	0.148424	0.165235	0.0159415	0.0216444	0.0167135
ENSMUSG00000003863	4.4172	0.00541993	0.0197022	up	Ppfia3	protein_coding	0	0	0.00702861	0.0244118	0.0331448	0.0767817
ENSMUSG00000003865	1.90509	1.51181e-07	1.49887e-06	up	Gys1	protein_coding	0.249591	0.309283	0.127523	0.885829	0.669698	1.09758
ENSMUSG00000011382	-1.28593	1.50073e-31	1.38656e-29	down	Dhdh	protein_coding	13.8258	14.2745	15.1688	6.44238	6.26431	5.34889
ENSMUSG00000023467	-1.30119	6.83325e-08	7.16588e-07	down	Tulp2	protein_coding	2.72735	3.14897	2.60851	1.42326	1.2675	0.818292
ENSMUSG00000109644	-1.27149	1.5122e-27	1.08772e-25	down	0610005C13Rik	antisense_RNA	19.3697	19.2913	20.4225	9.32392	7.96467	7.58899
ENSMUSG00000044562	1.02666	5.5186e-09	6.83764e-08	up	Rasip1	protein_coding	2.75305	3.11185	3.17301	5.66081	5.25339	7.79748
ENSMUSG00000110357	1.11913	3.49753e-06	2.72122e-05	up	A030001D20Rik	antisense_RNA	2.20435	2.82341	3.49244	5.53352	5.0936	8.06305
ENSMUSG00000055978	-1.22979	0.000359876	0.00182925	down	Fut2	protein_coding	0.550217	0.611559	0.490685	0.248537	0.216931	0.251265
ENSMUSG00000059824	-2.90461	5.38464e-83	5.24635e-80	down	Dbp	protein_coding	13.0916	13.1216	12.3911	1.62677	1.96818	1.68866
ENSMUSG00000040212	1.12666	0.0148837	0.0463575	up	Emp3	protein_coding	0.488273	1.0477	0.6739	1.30533	1.71118	1.88764
ENSMUSG00000040189	1.68605	0.0416908	0.10759	up	Ccdc114	protein_coding	0.012275	0.0516241	0.045612	0.047526	0.0967918	0.207614
ENSMUSG00000074115	-1.63248	7.19244e-09	8.80971e-08	down	Saa1	protein_coding	829.737	792.29	662.867	203.14	339.995	207.367
ENSMUSG00000057465	-1.59309	1.94298e-08	2.24275e-07	down	Saa2	protein_coding	753.451	751.273	663.383	196.218	335.868	199.517
ENSMUSG00000030470	-1.08293	6.53654e-08	6.88505e-07	down	Csrp3	protein_coding	5.27219	5.27646	7.44133	2.49068	3.57773	2.59236
ENSMUSG00000046179	-2.29627	6.51929e-39	9.63731e-37	down	E2f8	protein_coding	12.4349	10.4231	8.11925	2.59503	1.99617	1.82926
ENSMUSG00000108957	2.2011	0.03248	0.0879051	up	Gm45235	processed_transcript	0.0167314	0.0201046	0.0248685	0.0539835	0.131932	0.101875
ENSMUSG00000030451	1.09038	1.90909e-21	8.50756e-20	up	Herc2	protein_coding	1.57494	1.72874	1.51025	3.54364	3.57714	3.32777
ENSMUSG00000025324	1.99689	9.29965e-06	6.68695e-05	up	Atp10a	protein_coding	0.140399	0.0642685	0.129183	0.431423	0.328025	0.597054
ENSMUSG00000109332	3.1598	0.0353041	0.0940638	up	Gm44742	TEC	0	0	0.0786387	0.204847	0.278128	0.143177
ENSMUSG00000033458	-1.12571	2.49671e-08	2.8271e-07	down	Fan1	protein_coding	2.46147	2.37358	1.811	0.976852	1.25083	0.899257
ENSMUSG00000030519	2.83045	0.0310314	0.0846472	up	Apba2	protein_coding	0.00976801	0	0.0290371	0.050426	0.13693	0.0793016
ENSMUSG00000093405	-1.36091	0.00203262	0.00844527	down	Gm20684	bidirectional_promoter_lncRNA	5.70123	6.14195	5.5519	3.42525	2.23917	1.19704
ENSMUSG00000108777	-2.32191	0.00290696	0.0115583	down	Gm45081	lincRNA	1.37135	1.72629	1.06767	0.252835	0.343284	0.265078
ENSMUSG00000097634	2.29168	0.0367933	0.0973708	up	Gm26827	antisense_RNA	0.252384	0.303267	1.12538	2.93152	2.21124	2.73198
ENSMUSG00000015134	1.96499	6.77083e-06	5.01669e-05	up	Aldh1a3	protein_coding	0.105174	0.0972135	0.204423	0.553386	0.510353	0.514501
ENSMUSG00000109539	-1.35333	0.0241307	0.069076	down	Gm44667	TEC	0.291032	0.497659	0.216286	0.173355	0.1373	0.0908748
ENSMUSG00000005533	1.31822	2.21748e-07	2.12669e-06	up	Igf1r	protein_coding	0.215784	0.208499	0.208308	0.525396	0.362522	0.716389
ENSMUSG00000100005	2.29778	0.00144554	0.00627355	up	B130024G19Rik	processed_transcript	0.00786707	0.0141797	0.0467725	0.0863019	0.117175	0.122415
ENSMUSG00000109021	5.78071	0.000139736	0.000784298	up	Gm44812	lincRNA	0	0	0	0.0540743	0.0856551	0.122834
ENSMUSG00000078670	2.01412	3.18883e-06	2.49735e-05	up	Fam174b	protein_coding	0.137411	0.247671	0.323378	0.990155	0.581892	1.27051
ENSMUSG00000025790	1.57978	2.96862e-09	3.8379e-08	up	Slco3a1	protein_coding	0.2777	0.376059	0.497928	1.1207	0.834187	1.50897
ENSMUSG00000066406	-1.05651	4.23945e-15	1.05666e-13	down	Akap13	protein_coding	8.91404	8.57152	6.87284	4.62849	3.40815	3.89079
ENSMUSG00000055652	-1.21825	2.26745e-13	4.69593e-12	down	Klhl25	protein_coding	3.86509	4.16709	4.08905	1.68775	1.88414	1.74326
ENSMUSG00000059146	1.3539	0.0339005	0.0909663	up	Ntrk3	protein_coding	0.0061904	0.0163645	0.0257629	0.0239678	0.028203	0.0703595
ENSMUSG00000097699	-2.63929	0.0425441	0.10941	down	5430400D12Rik	bidirectional_promoter_lncRNA	0.154716	0.185908	0.22996	0.028525	0	0.0598125
ENSMUSG00000050973	1.85213	8.34988e-07	7.26969e-06	up	Gdpgp1	protein_coding	0.196172	0.257151	0.172296	0.794056	0.906245	0.61533
ENSMUSG00000045467	1.245	0.0423086	0.108935	up	Ttll13	protein_coding	0.129667	0.145422	0.0385459	0.290069	0.151476	0.327508
ENSMUSG00000038930	1.80814	8.96482e-09	1.0826e-07	up	Rccd1	protein_coding	0.1419	0.193243	0.18982	0.6776	0.464145	0.710411
ENSMUSG00000038943	2.04381	3.91738e-08	4.28632e-07	up	Prc1	protein_coding	0.095369	0.103682	0.0877503	0.457163	0.405847	0.344113
ENSMUSG00000108436	2.73405	3.49765e-16	9.73664e-15	up	Gm44851	antisense_RNA	0.355896	0.505401	0.216401	2.4636	2.74964	2.21078
ENSMUSG00000030536	1.01633	8.51254e-09	1.03088e-07	up	Iqgap1	protein_coding	1.35291	1.23757	1.08769	2.33778	1.91949	3.3403
ENSMUSG00000108321	1.16077	0.00701884	0.0246073	up	Gm44649	antisense_RNA	1.3785	1.44268	0.99141	2.86948	1.5584	4.27196
ENSMUSG00000038797	1.23249	0.00748365	0.0259482	up	Zscan2	protein_coding	0.249518	0.284832	0.166891	0.660153	0.524671	0.506428
ENSMUSG00000097277	2.2358	0.000180901	0.00098667	up	2900076A07Rik	lincRNA	0.112452	0.157644	0.139285	0.604707	0.558303	0.786146
ENSMUSG00000104453	2.12027	0.00732732	0.0254845	up	Gm37829	TEC	0.0337577	0.0608452	0.150526	0.370322	0.414071	0.251223
ENSMUSG00000109428	-1.71655	0.0422956	0.108915	down	Gm45698	TEC	0.62529	0.395449	0.538069	0.0424733	0.230671	0.22265
ENSMUSG00000025813	-1.23707	2.13499e-21	9.47484e-20	down	Homer2	protein_coding	2.42094	2.57117	2.45021	1.11532	1.05276	1.04519
ENSMUSG00000109194	-1.36241	3.57088e-10	5.15086e-09	down	Gm44570	antisense_RNA	2.31256	2.36801	2.25662	0.999181	0.82807	0.911517
ENSMUSG00000038623	1.20221	0.000556394	0.00269765	up	Tm6sf1	protein_coding	0.195565	0.18951	0.243792	0.464079	0.453228	0.546303
ENSMUSG00000025104	1.02705	0.00296482	0.0117448	up	Hdgfl3	protein_coding	0.101428	0.201566	0.20874	0.362498	0.34179	0.343102
ENSMUSG00000057706	1.43557	0.0288937	0.0799248	up	Mex3b	protein_coding	0.089068	0.0802685	0.0992887	0.287375	0.253617	0.195839
ENSMUSG00000038540	-1.47198	0.00124533	0.00550156	down	Tmc3	protein_coding	0.215171	0.188941	0.221412	0.0801051	0.101511	0.0503904
ENSMUSG00000087088	-1.46407	0.00113245	0.00507633	down	Gm16638	antisense_RNA	0.180817	0.188302	0.226949	0.0829729	0.0704096	0.065243
ENSMUSG00000046027	-1.30028	1.73171e-21	7.76552e-20	down	Stard5	protein_coding	10.4807	9.61789	12.0088	5.05028	3.75215	4.4247
ENSMUSG00000108825	-1.39074	0.000246963	0.00130412	down	Gm45838	TEC	0.976945	1.11888	1.04367	0.37431	0.481467	0.371781
ENSMUSG00000109422	3.43984	0.00365098	0.0140224	up	Gm45174	TEC	0	0.0292878	0.0181139	0.110098	0.192194	0.197879
ENSMUSG00000059319	2.36397	0.0308867	0.0843384	up	Olfr295	protein_coding	0.00621202	0	0.0461658	0.0320687	0.0979669	0.126081
ENSMUSG00000030562	-1.5779	3.23006e-21	1.40724e-19	down	Nox4	protein_coding	6.27472	6.37938	4.56814	2.29911	1.96258	1.6169
ENSMUSG00000030560	-1.28381	4.55883e-18	1.53404e-16	down	Ctsc	protein_coding	22.1365	22.805	15.218	8.33335	9.15077	7.72743
ENSMUSG00000039405	2.12587	1.03666e-09	1.41444e-08	up	Prss23	protein_coding	0.277643	0.178724	0.324241	1.13896	0.920891	1.38194
ENSMUSG00000030623	2.46165	7.42757e-09	9.08214e-08	up	Prss23os	antisense_RNA	0.375406	0.281931	0.348737	1.72601	1.48009	2.44454
ENSMUSG00000039391	5.31429	7.91827e-06	5.77307e-05	up	Ccdc81	protein_coding	0.0267763	0	0	0.535636	0.351897	0.38042
ENSMUSG00000097585	1.10558	0.00292258	0.0116053	up	E230029C05Rik	processed_transcript	0.193895	0.202923	0.167338	0.395538	0.361678	0.482396
ENSMUSG00000109005	-3.91693	1.7272e-43	3.03463e-41	down	Gm45221	TEC	10.4891	9.54169	5.76693	0.721411	0.345701	0.645117
ENSMUSG00000109279	-2.08159	7.8825e-06	5.75286e-05	down	Gm45220	TEC	1.10168	1.01967	0.840861	0.0960686	0.286959	0.34245
ENSMUSG00000030616	1.4317	0.00571244	0.0206138	up	Sytl2	protein_coding	0.0348316	0.0321953	0.0477891	0.0726169	0.14085	0.101511
ENSMUSG00000109125	1.93898	0.0371864	0.0982001	up	Gm45159	lincRNA	0.00147985	0.0035564	0.0175964	0.0114593	0.0181518	0.0540637
ENSMUSG00000109395	5.49386	0.000132318	0.000746967	up	Gm45199	TEC	0	0.0297833	0	0.767733	0.130297	0.570144
ENSMUSG00000030643	-2.14125	3.91631e-69	2.15246e-66	down	Rab30	protein_coding	12.2108	10.7763	11.8846	2.94983	2.79678	2.30116
ENSMUSG00000048078	2.10475	0.0176648	0.0535415	up	Tenm4	protein_coding	0.00888466	0	0.0132056	0.0206396	0.0311368	0.0432781
ENSMUSG00000044952	1.3578	1.51272e-07	1.49909e-06	up	Kctd21	protein_coding	0.944526	0.802031	1.08567	2.34047	3.08948	1.95964
ENSMUSG00000042797	-1.99977	7.44259e-38	1.02924e-35	down	Aqp11	protein_coding	4.63639	4.64181	4.03806	1.37691	1.02856	0.9767
ENSMUSG00000049580	-1.44551	6.06898e-48	1.263e-45	down	Tsku	protein_coding	65.5084	64.1466	60.0697	24.6094	21.4599	24.8565
ENSMUSG00000090958	1.24438	1.01099e-09	1.3803e-08	up	Lrrc32	protein_coding	2.08755	1.81908	1.74089	4.23664	3.30894	6.11285
ENSMUSG00000109073	3.6254	0.0134394	0.0425327	up	Gm44975	TEC	0.0268726	0.0322903	0	0.0693629	0.329618	0.399969
ENSMUSG00000030747	-1.06068	1.00094e-18	3.52292e-17	down	Dgat2	protein_coding	149.714	153.489	140.841	86.3133	63.3085	67.0008
ENSMUSG00000070436	2.04646	5.24395e-17	1.57871e-15	up	Serpinh1	protein_coding	0.963255	0.771636	1.11356	3.27565	3.91163	4.75831
ENSMUSG00000018909	1.47247	8.18879e-14	1.78381e-12	up	Arrb1	protein_coding	0.354309	0.32533	0.352738	0.957674	1.01327	0.949774
ENSMUSG00000035165	1.70888	0.0252448	0.0717097	up	Kcne3	protein_coding	0.104983	0.100918	0.124832	0.379371	0.404711	0.312511
ENSMUSG00000044881	1.15	0.000833192	0.00387912	up	Coa4	protein_coding	0.412346	0.529649	0.528349	1.04599	1.14611	1.11588
ENSMUSG00000032875	1.08922	0.000883303	0.00408052	up	Arhgef17	protein_coding	0.138408	0.128892	0.149148	0.334928	0.248593	0.31369
ENSMUSG00000092517	-2.2915	0.00422725	0.0158879	down	Art2a-ps	polymorphic_pseudogene	0.891477	0.607016	0.485846	0.268457	0.0520706	0.0804162
ENSMUSG00000073968	2.08164	1.21378e-11	2.08138e-10	up	Trim68	protein_coding	0.268571	0.387261	0.367252	1.48351	1.52478	1.36638
ENSMUSG00000073940	2.21918	4.82912e-30	4.10763e-28	up	Hbb-bt	protein_coding	4.83515	6.95918	7.89743	29.6238	27.1866	35.5876
ENSMUSG00000052305	2.31689	2.36268e-55	7.23487e-53	up	Hbb-bs	protein_coding	45.4265	59.1434	74.459	299.789	265.646	340.432
ENSMUSG00000063615	2.392	0.0227962	0.0660946	up	Olfr64	protein_coding	0.00746908	0.0179498	0.0333047	0.0674766	0.0392638	0.19202
ENSMUSG00000056144	1.36898	6.84344e-07	6.03361e-06	up	Trim34a	protein_coding	0.677309	0.67533	0.899613	1.89704	1.9949	1.9889
ENSMUSG00000111737	1.18598	0.0055985	0.0202675	up	AC123830.1	antisense_RNA	1.4107	1.0318	2.00561	2.61221	3.5467	4.06656
ENSMUSG00000057596	1.00348	3.25566e-08	3.61394e-07	up	Trim30d	protein_coding	2.09725	1.79152	1.53645	3.47636	3.7098	3.96747
ENSMUSG00000073929	2.49194	0.0424397	0.109194	up	Trim30e-ps1	transcribed_unprocessed_pseudogene	0	0.0712436	0.0293751	0.127532	0.277049	0.160449
ENSMUSG00000073907	4.22003	0.0110179	0.0359904	up	Olfr689	protein_coding	0.00641912	0	0	0.0165689	0.101233	0.043428
ENSMUSG00000037032	1.65762	0.0151272	0.0469931	up	Apbb1	protein_coding	0.0423694	0.0610937	0.0755703	0.185917	0.148486	0.229317
ENSMUSG00000030895	-1.25676	3.23471e-24	1.82463e-22	down	Hpx	protein_coding	4789.32	4329	4574.85	1814.22	2360.01	1657.32
ENSMUSG00000030882	1.17873	0.0033366	0.0129755	up	Dnhd1	protein_coding	0.0421059	0.124999	0.0883532	0.182204	0.169263	0.231242
ENSMUSG00000073900	3.24234	0.0334242	0.0899381	up	Olfr704	protein_coding	0.00671693	0	0.00998363	0.0260064	0.10593	0.0272657
ENSMUSG00000062542	2.22862	0.0254406	0.0721799	up	Syt9	protein_coding	0.0469375	0.0112801	0.013953	0.109039	0.0986973	0.152425
ENSMUSG00000051041	-1.6685	3.57919e-24	2.00313e-22	down	Olfml1	protein_coding	12.3253	11.5339	10.8402	3.89091	3.53484	3.68938
ENSMUSG00000031028	-2.48541	1.20389e-07	1.20925e-06	down	Tub	protein_coding	0.324962	0.246054	0.304358	0.0689414	0.0468021	0.0421631
ENSMUSG00000048330	1.37217	0.0207095	0.0611781	up	Ric3	protein_coding	0.0523577	0.0786418	0.0194553	0.129514	0.114682	0.1594
ENSMUSG00000109904	-4.10892	1.25218e-11	2.14381e-10	down	Gm45819	TEC	1.55726	1.58925	1.52194	0.0550625	0.0747604	0.144322
ENSMUSG00000031016	-1.47248	4.76794e-20	1.89964e-18	down	Wee1	protein_coding	11.1108	9.50443	9.12596	4.21584	2.85243	3.8139
ENSMUSG00000030787	1.13548	2.45584e-13	5.06649e-12	up	Lyve1	protein_coding	10.4163	10.7634	12.2868	23.2861	19.5529	31.9975
ENSMUSG00000038296	1.00053	0.0309978	0.0845878	up	Galnt18	protein_coding	0.406167	0.313749	0.258729	0.636523	0.940486	0.451439
ENSMUSG00000055116	1.18331	1.13198e-08	1.34575e-07	up	Arntl	protein_coding	1.09233	0.811399	0.981526	2.85155	1.74007	2.06923
ENSMUSG00000030759	1.20618	0.000185181	0.0010072	up	Far1	protein_coding	0.139117	0.289751	0.330839	0.520674	0.625681	0.614907
ENSMUSG00000084984	2.0499	0.0392748	0.102528	up	Far1os	antisense_RNA	0.0339263	0.122298	0.151278	0.218925	0.535036	0.504956
ENSMUSG00000038156	1.12395	0.00443973	0.0165794	up	Spon1	protein_coding	0.0827505	0.142666	0.0802142	0.213594	0.233265	0.233673
ENSMUSG00000030671	-1.24288	4.0915e-30	3.50805e-28	down	Pde3b	protein_coding	8.77879	8.82994	8.54044	3.91942	3.92113	3.41602
ENSMUSG00000030657	1.84704	0.000114843	0.000659077	up	Xylt1	protein_coding	0.0774073	0.0558079	0.0402686	0.219782	0.142421	0.282794
ENSMUSG00000095115	2.13678	2.17634e-16	6.1952e-15	up	Itpripl2	protein_coding	0.228524	0.392281	0.266879	1.30612	1.12504	1.53134
ENSMUSG00000033917	-1.14623	4.771e-26	3.06187e-24	down	Gde1	protein_coding	76.0524	70.9064	69.9237	30.2577	37.2137	32.4995
ENSMUSG00000109357	-1.23765	1.3716e-12	2.63444e-11	down	Gm45236	TEC	59.3731	59.1913	64.0044	24.6299	25.438	28.6917
ENSMUSG00000073856	1.44072	0.0161969	0.0497606	up	Iqck	protein_coding	0.0581549	0.0908431	0.0432189	0.210151	0.224188	0.102295
ENSMUSG00000008734	1.69425	3.69384e-09	4.70175e-08	up	Gprc5b	protein_coding	0.395311	0.387762	0.347743	1.2182	1.5409	0.993365
ENSMUSG00000030972	-1.95132	4.47764e-85	5.64578e-82	down	Acsm5	protein_coding	39.0047	39.6378	38.9612	11.1413	9.92387	9.8715
ENSMUSG00000033533	-1.13631	1.1142e-33	1.15377e-31	down	Acsm1	protein_coding	192.981	189.577	206.446	91.7728	97.2038	83.7493
ENSMUSG00000109093	-1.11881	2.25401e-16	6.39929e-15	down	Gm19950	antisense_RNA	7.41777	6.7816	6.92914	3.07751	3.73024	3.13722
ENSMUSG00000030935	-1.28259	3.05516e-30	2.63001e-28	down	Acsm3	protein_coding	18.0256	18.2862	18.84	8.05733	8.26116	6.76823
ENSMUSG00000035064	-1.10913	1.19518e-06	1.0126e-05	down	Eef2k	protein_coding	1.61856	1.46623	1.17663	0.845969	0.503619	0.654966
ENSMUSG00000108954	-1.11394	0.0199612	0.059286	down	Gm44901	TEC	0.328728	0.395002	0.36296	0.15758	0.14812	0.203335
ENSMUSG00000109036	-1.41439	0.0259231	0.0732965	down	2210406H18Rik	TEC	0.707952	1.05322	0.75161	0.26105	0.236292	0.456151
ENSMUSG00000042978	-1.50315	1.20373e-11	2.06746e-10	down	Sbk1	protein_coding	5.74388	5.31976	4.41315	2.49761	1.13036	1.90114
ENSMUSG00000044701	-2.13058	0.0100697	0.0332989	down	Il27	protein_coding	0.695107	0.879207	0.598147	0.188863	0	0.297012
ENSMUSG00000030717	1.25066	0.000260963	0.00136766	up	Nupr1	protein_coding	0.772613	0.374922	0.772937	1.24641	1.7704	1.64853
ENSMUSG00000030703	2.50374	0.0188715	0.0566303	up	Gdpd3	protein_coding	0.0341746	0.0410645	0.0253975	0.154369	0.179651	0.254326
ENSMUSG00000055323	5.65557	0.000221304	0.00118236	up	Gm9967	processed_transcript	0	0	0	0.175859	0.179077	0.230468
ENSMUSG00000030699	2.47564	0.000495572	0.00243693	up	Tbx6	protein_coding	0.0414112	0.1244	0.184653	0.908562	0.36282	0.61636
ENSMUSG00000052301	1.00835	0.00367362	0.0140967	up	Doc2a	protein_coding	0.466411	0.944747	0.495174	1.1007	1.26095	1.55069
ENSMUSG00000060538	-1.17257	3.53164e-16	9.80579e-15	down	Tmem219	protein_coding	11.0657	10.9467	10.6339	4.96375	5.36873	4.45436
ENSMUSG00000093768	-1.27032	9.6572e-11	1.49568e-09	down	Gm20650	processed_transcript	57.5385	55.0843	55.7993	25.0775	25.7844	20.4208
ENSMUSG00000045165	1.69047	0.0429055	0.110234	up	AI467606	protein_coding	0.251339	0.0232316	0.057473	0.399232	0.237148	0.497044
ENSMUSG00000045598	1.64266	5.91979e-08	6.2693e-07	up	Zfp553	protein_coding	0.385178	0.338658	0.321161	1.16396	1.13588	1.04236
ENSMUSG00000045757	1.11233	0.0108181	0.0354511	up	Zfp764	protein_coding	0.34255	0.429507	0.221367	0.768855	0.75683	0.685173
ENSMUSG00000045251	1.05239	0.0234868	0.0676212	up	Zfp688	protein_coding	0.355221	0.311919	0.263989	0.670035	0.933671	0.388212
ENSMUSG00000086502	1.38805	0.00751124	0.0260187	up	B130055M24Rik	processed_transcript	0.150313	0.383813	0.335124	0.872968	0.823098	0.584736
ENSMUSG00000108465	1.93032	0.00193363	0.00809676	up	Gm45110	TEC	0.21314	0.128056	0.277199	0.928385	0.79365	0.648893
ENSMUSG00000042340	-1.11551	0.00254159	0.0102771	down	Ctf1	protein_coding	1.29015	1.23036	1.64365	0.687165	0.6818	0.581893
ENSMUSG00000049728	1.2458	0.000754231	0.00355005	up	Zfp668	protein_coding	0.137772	0.185414	0.196585	0.348503	0.366953	0.529426
ENSMUSG00000049739	1.00148	2.27455e-09	2.98561e-08	up	Zfp646	protein_coding	0.845175	0.923244	0.765149	1.56179	1.66947	1.9493
ENSMUSG00000096145	-1.12558	3.23789e-06	2.53115e-05	down	Vkorc1	protein_coding	6.93696	7.90804	7.6669	3.15643	3.896	3.48977
ENSMUSG00000030800	1.23409	4.34086e-13	8.72037e-12	up	Prss8	protein_coding	4.03379	3.5868	4.28683	10.3859	8.16392	9.87907
ENSMUSG00000030786	2.15519	8.93579e-07	7.74206e-06	up	Itgam	protein_coding	0.141263	0.196544	0.14366	0.527746	0.429925	1.22732
ENSMUSG00000062944	1.45349	2.77063e-06	2.18903e-05	up	9130023H24Rik	protein_coding	0.438954	0.351633	0.434955	1.2679	1.02556	1.11717
ENSMUSG00000030782	1.86049	4.20449e-08	4.57711e-07	up	Tgfb1i1	protein_coding	0.167202	0.184838	0.288281	0.621472	0.94927	0.769209
ENSMUSG00000030852	-1.48477	4.9397e-22	2.30681e-20	down	Tacc2	protein_coding	18.8631	19.453	13.0438	6.80808	6.76277	5.12698
ENSMUSG00000109225	-1.88441	0.017261	0.0524881	down	4930513N20Rik	TEC	0.531503	0.674139	0.438885	0.190542	0.0517413	0.199769
ENSMUSG00000030970	1.50805	0.000172944	0.000948339	up	Ctbp2	protein_coding	0.126111	0.115456	0.214221	0.387518	0.35778	0.552544
ENSMUSG00000054555	1.81317	0.00927061	0.0311076	up	Adam12	protein_coding	0.0317957	0.0042451	0.0630121	0.0775109	0.0866678	0.181649
ENSMUSG00000041836	1.06277	1.07887e-05	7.6575e-05	up	Ptpre	protein_coding	0.314905	0.250795	0.408188	0.689958	0.673712	0.69364
ENSMUSG00000031004	-1.50951	3.53601e-10	5.11088e-09	down	Mki67	protein_coding	0.827919	0.874383	0.689779	0.282698	0.234201	0.336575
ENSMUSG00000040139	-1.01003	2.72025e-05	0.000178229	down	9430038I01Rik	protein_coding	1.04552	1.02221	1.15825	0.477714	0.614473	0.54478
ENSMUSG00000078566	-2.12296	2.84257e-84	3.20687e-81	down	Bnip3	protein_coding	113.576	105.204	121.848	25.519	29.9378	24.2109
ENSMUSG00000109881	-2.08271	9.66327e-65	4.31525e-62	down	Gm45507	antisense_RNA	265.572	248.978	299.845	67.3415	72.5151	55.8976
ENSMUSG00000056856	1.87203	0.0472494	0.119026	up	Jakmip3	protein_coding	0.021925	0.0263452	0.0217253	0.0754565	0.0768375	0.108777
ENSMUSG00000025473	1.2995	1.92752e-06	1.56977e-05	up	Adam8	protein_coding	1.45771	1.37418	0.969607	2.9311	1.86282	4.7839
ENSMUSG00000025479	-1.67748	2.25e-39	3.37265e-37	down	Cyp2e1	protein_coding	1744.46	1659.61	1955.1	460.672	685.525	559.587
ENSMUSG00000060314	2.01742	0.000345284	0.00176092	up	Zfp941	protein_coding	0.0475328	0.0475965	0.176624	0.3374	0.416454	0.321579
ENSMUSG00000025486	-1.07296	1.98967e-17	6.19892e-16	down	Sirt3	protein_coding	6.73515	6.50747	6.44143	3.50275	2.9039	3.10543
ENSMUSG00000109628	-1.0789	1.84929e-16	5.31361e-15	down	BC024386	processed_transcript	52.4497	57.1463	72.439	31.966	28.7525	26.8051
ENSMUSG00000025500	-1.09049	0.0216468	0.0634052	down	Lmntd2	protein_coding	1.05318	0.506205	0.782692	0.339807	0.461368	0.33251
ENSMUSG00000025498	-1.3078	1.65114e-22	8.11749e-21	down	Irf7	protein_coding	17.1333	16.867	19.5257	7.54515	5.92819	8.48606
ENSMUSG00000025509	-1.0672	2.29928e-20	9.51448e-19	down	Pnpla2	protein_coding	42.9558	40.4843	36.6021	19.9533	21.1096	17.3381
ENSMUSG00000048200	1.72721	0.00037342	0.00189092	up	Cracr2b	protein_coding	0.216225	0.11367	0.241037	0.645321	0.592011	0.676569
ENSMUSG00000037974	4.27621	0.000929564	0.00426938	up	Muc5ac	protein_coding	0	0	0.0103272	0.0807041	0.0487	0.042306
ENSMUSG00000101609	1.02024	5.98914e-10	8.36879e-09	up	Kcnq1ot1	antisense_RNA	0.119943	0.155825	0.192091	0.318735	0.330385	0.311412
ENSMUSG00000010760	-1.19529	0.00454844	0.0169176	down	Phlda2	protein_coding	1.79934	2.92283	1.48579	1.1181	0.875818	0.766464
ENSMUSG00000045362	2.41578	1.6273e-06	1.34417e-05	up	Tnfrsf26	protein_coding	0.116075	0.139476	0.155274	0.6142	0.447471	1.14653
ENSMUSG00000095123	1.51438	8.37823e-06	6.07535e-05	up	Gm21781	lincRNA	0.200739	0.30615	0.252463	0.637715	0.717031	0.84619
ENSMUSG00000019768	-1.50696	3.22137e-24	1.8219e-22	down	Esr1	protein_coding	2.15187	1.99431	2.60912	0.825744	0.804924	0.784336
ENSMUSG00000040034	1.38348	0.000156715	0.000868679	up	Nup43	protein_coding	0.321001	0.508446	0.477116	0.97921	1.32951	1.14508
ENSMUSG00000112109	2.60067	0.00415598	0.0156727	up	Gm30906	lincRNA	0.139637	0.167789	0.311321	1.80214	1.22342	0.661291
ENSMUSG00000060487	4.1335	3.14693e-08	3.50081e-07	up	Samd5	protein_coding	0.00539625	0.0259367	0.0160413	0.167144	0.217482	0.438095
ENSMUSG00000050994	-1.67699	0.00166733	0.00711372	down	Adgb	protein_coding	0.2232	0.268199	0.295886	0.0311416	0.126846	0.0979487
ENSMUSG00000039116	1.45853	0.0266548	0.0749306	up	Adgrg6	protein_coding	0.0158975	0.0229231	0.0661615	0.0984826	0.0501426	0.133366
ENSMUSG00000096977	2.90086	0.0265601	0.0747233	up	Gm10827	lincRNA	0.0129025	0.0310076	0	0.133215	0.0904356	0.122208
ENSMUSG00000019850	-3.31106	7.03493e-98	1.67548e-94	down	Tnfaip3	protein_coding	67.6911	71.99	61.6578	7.17171	4.74637	8.743
ENSMUSG00000020003	-1.10709	9.20081e-21	3.92086e-19	down	Pex7	protein_coding	3.8397	4.09044	3.84758	1.7701	2.02442	1.78475
ENSMUSG00000019986	1.41604	0.000874696	0.00404424	up	Ahi1	protein_coding	0.127339	0.114759	0.0867484	0.239667	0.30681	0.35896
ENSMUSG00000056716	2.56683	0.0441176	0.112713	up	Gm5420	lincRNA	0	0	0.0888659	0.212197	0.209533	0.0606741
ENSMUSG00000097327	1.17645	0.0348604	0.0931695	up	E030030I06Rik	protein_coding	0.214287	0.16093	0.139345	0.501258	0.328555	0.362435
ENSMUSG00000053219	1.54752	2.22831e-05	0.000148561	up	Raet1e	protein_coding	0.536331	0.374202	0.848599	2.09888	1.69771	1.35776
ENSMUSG00000097245	-1.28488	4.25671e-05	0.000268597	down	Gm5421	processed_pseudogene	1.96761	1.92576	1.55661	0.634845	0.611708	1.03058
ENSMUSG00000078452	1.09106	0.000256309	0.00134558	up	Raet1d	protein_coding	1.0887	1.30819	1.46407	2.54251	3.1341	2.66562
ENSMUSG00000020010	-1.36832	6.58517e-32	6.19093e-30	down	Vnn3	protein_coding	43.6643	39.3815	38.6272	17.3024	15.794	14.9029
ENSMUSG00000020000	5.22089	0.00115773	0.00517006	up	Moxd1	protein_coding	0	0.0140349	0.0520816	0.150742	1.98528	0.237062
ENSMUSG00000087400	3.00522	1.86798e-17	5.83676e-16	up	Gm15270	processed_transcript	0.200137	0.306074	0.594942	2.81776	2.67805	3.15115
ENSMUSG00000019997	3.52058	1.13684e-54	3.29299e-52	up	Ctgf	protein_coding	0.378621	0.611834	0.737407	6.70622	6.06256	6.94262
ENSMUSG00000112758	-1.20977	0.000198714	0.0010721	down	Gm36172	bidirectional_promoter_lncRNA	4.44308	4.65596	5.83602	2.53371	2.26324	1.74763
ENSMUSG00000019899	1.72929	0.000447262	0.00221923	up	Lama2	protein_coding	0.0297213	0.0329662	0.0271852	0.120975	0.096148	0.0866179
ENSMUSG00000111496	-1.06043	0.00417087	0.0157122	down	AC153912.2	TEC	1.27908	1.26966	1.26743	0.645953	0.422276	0.777562
ENSMUSG00000019880	2.02447	3.53868e-15	8.86118e-14	up	Rspo3	protein_coding	0.543974	0.697219	0.66479	2.19975	3.13495	2.55161
ENSMUSG00000110831	1.79292	0.00139415	0.00607759	up	AC158592.1	antisense_RNA	0.335605	0.24196	0.399058	1.16945	1.11734	1.13526
ENSMUSG00000110758	3.29231	0.00777482	0.0267716	up	AC153729.1	TEC	0.0291592	0	0.0216702	0.131714	0.127738	0.256456
ENSMUSG00000039552	3.16478	1.58098e-05	0.000108791	up	Rsph4a	protein_coding	0.0409347	0.0368905	0.0304213	0.383016	0.412442	0.207705
ENSMUSG00000046031	-1.89437	1.00202e-07	1.02424e-06	down	Fam26f	protein_coding	3.31191	3.61037	2.74042	0.837237	0.897433	0.923977
ENSMUSG00000110935	-2.10582	6.37103e-36	7.71542e-34	down	Gm8834	processed_pseudogene	56.6574	52.192	43.0395	10.6653	13.4381	12.0763
ENSMUSG00000063953	-1.65756	0.0106691	0.0350271	down	Amd2	protein_coding	0.18572	0.376586	0.431316	0.059922	0.101698	0.157059
ENSMUSG00000019846	1.97022	7.27397e-07	6.39006e-06	up	Lama4	protein_coding	0.117618	0.130173	0.142616	0.60319	0.178981	0.766416
ENSMUSG00000038528	2.95094	0.00933125	0.0312817	up	Mfsd4b5	protein_coding	0	0.0223412	0.00921171	0.0559898	0.119459	0.0670868
ENSMUSG00000019823	1.17194	0.0122572	0.0393608	up	Mical1	protein_coding	0.111188	0.0964917	0.183625	0.366716	0.194832	0.317609
ENSMUSG00000019822	-1.0063	3.6849e-09	4.69316e-08	down	Smpd2	protein_coding	4.62313	3.98808	3.98872	2.50315	2.03624	1.84384
ENSMUSG00000075225	1.72675	2.14293e-14	4.94975e-13	up	Ccdc162	protein_coding	0.285724	0.281705	0.234119	0.997522	0.879379	0.837651
ENSMUSG00000086428	2.23902	0.0203805	0.0603226	up	Gm15199	antisense_RNA	0.0689167	0.0828109	0.512167	0.978376	0.966092	1.02575
ENSMUSG00000047139	1.32364	1.06418e-05	7.56069e-05	up	Cd24a	protein_coding	1.38987	1.16558	2.13038	3.9799	2.20713	5.66144
ENSMUSG00000019866	-1.58457	6.22542e-50	1.40465e-47	down	Crybg1	protein_coding	14.3505	14.4462	13.3983	4.9969	4.93179	4.40601
ENSMUSG00000075162	-1.58139	0.00457346	0.0169929	down	Gm10812	pseudogene	2.94171	3.37037	1.52525	0.52975	1.07889	1.1108
ENSMUSG00000111671	-1.40418	0.0443561	0.113247	down	Gm6983	processed_pseudogene	1.1301	1.14353	1.23768	0.614105	0.312672	0.402401
ENSMUSG00000063804	2.94967	0.0326071	0.0881934	up	Lin28b	protein_coding	0.00824112	0.0049513	0	0.0106359	0.0288815	0.072481
ENSMUSG00000038822	1.04648	9.96763e-05	0.000580098	up	Hace1	protein_coding	0.16277	0.17463	0.237611	0.367622	0.427829	0.405088
ENSMUSG00000056073	2.83747	8.38731e-05	0.000494995	up	Grik2	protein_coding	0.00563987	0.00677691	0.033531	0.0655089	0.0840025	0.164071
ENSMUSG00000112295	2.1876	0.0305293	0.0834688	up	AC153801.2	TEC	0.0110774	0.0399319	0.0493941	0.085778	0.0776427	0.284783
ENSMUSG00000019913	2.63867	0.0475175	0.119589	up	Sim1	protein_coding	0	0.0052063	0.0128799	0.0279592	0.030369	0.0469009
ENSMUSG00000019893	2.61634	0.0246403	0.0702346	up	Ros1	protein_coding	0	0.00577205	0.0285591	0.012399	0.0757555	0.110495
ENSMUSG00000038594	-1.4451	1.0816e-50	2.576e-48	down	Cep85l	protein_coding	23.2462	21.4863	21.7668	8.33636	8.69589	7.854
ENSMUSG00000112239	-1.60247	0.0106754	0.0350424	down	Gm17823	processed_pseudogene	1.37381	0.981548	0.883005	0.143759	0.520499	0.452161
ENSMUSG00000038583	-1.77514	3.72137e-07	3.45314e-06	down	Pln	protein_coding	1.44863	1.48039	1.8513	0.454291	0.711701	0.274782
ENSMUSG00000112734	-1.4936	5.00268e-07	4.52267e-06	down	AC153524.2	sense_intronic	1.80695	1.60772	2.05018	0.623063	0.845955	0.522586
ENSMUSG00000111892	-1.17925	7.90536e-05	0.000469525	down	AC153524.1	TEC	2.5095	2.01802	1.95105	0.996532	0.845643	1.07091
ENSMUSG00000112132	3.8499	0.028172	0.0782717	up	Gm36229	lincRNA	0.0201363	0	0	0.155926	0.0352845	0.190723
ENSMUSG00000019856	1.30403	0.00788775	0.0270778	up	Fam184a	protein_coding	0.111335	0.133781	0.0827406	0.260434	0.329215	0.244799
ENSMUSG00000097069	-2.7074	1.6132e-17	5.11524e-16	down	Gm16998	bidirectional_promoter_lncRNA	7.44021	4.74378	5.05538	0.783858	0.798204	1.10945
ENSMUSG00000020101	1.49379	4.67527e-08	5.05368e-07	up	Vsir	protein_coding	0.52893	0.367017	0.431839	1.24989	1.01821	1.55233
ENSMUSG00000020100	1.14527	3.80378e-05	0.000242228	up	Slc29a3	protein_coding	0.377754	0.392365	0.323559	0.702368	0.931193	0.849001
ENSMUSG00000037151	1.80577	1.53079e-13	3.22323e-12	up	Lrrc20	protein_coding	0.662038	0.614078	1.00127	2.53328	2.82896	2.65595
ENSMUSG00000112255	2.34058	0.0283975	0.0788268	up	AC124421.1	TEC	0.0179841	0	0.0534607	0.0580251	0.110296	0.182504
ENSMUSG00000020083	1.40466	0.00188898	0.00792528	up	Fam241b	protein_coding	0.150364	0.271017	0.297988	0.549831	0.702613	0.661228
ENSMUSG00000020080	1.80161	0.00103333	0.00468274	up	Hkdc1	protein_coding	0.0800627	0.10495	0.0649091	0.385132	0.1658	0.334843
ENSMUSG00000071253	-1.17212	2.60498e-19	9.64382e-18	down	Slc25a16	protein_coding	14.5784	13.9448	12.0895	6.96137	5.7965	5.59232
ENSMUSG00000020072	-1.50418	1.53109e-45	2.95666e-43	down	Pbld2	protein_coding	54.5533	53.5344	56.2577	21.0129	20.454	17.5061
ENSMUSG00000087030	-1.39072	1.10996e-10	1.70552e-09	down	Gm16143	antisense_RNA	17.2184	17.7699	15.5825	7.07876	6.56961	6.01238
ENSMUSG00000112129	-1.19297	1.58979e-24	9.1852e-23	down	Pbld1	protein_coding	25.1143	23.7787	25.8796	12.5182	10.9643	9.77892
ENSMUSG00000036816	4.78739	0.00709815	0.0248253	up	Atoh7	protein_coding	0	0	0	0.177559	0.160719	0.0930784
ENSMUSG00000036764	-1.11898	3.14797e-07	2.94787e-06	down	Dnajc12	protein_coding	1.85262	1.82502	1.82334	1.00162	0.789645	0.779126
ENSMUSG00000097134	1.99168	0.000118245	0.000676066	up	1110002J07Rik	lincRNA	0.19323	0.160745	0.132556	0.786509	0.494868	0.703921
ENSMUSG00000075000	-1.03348	1.03816e-10	1.59634e-09	down	Nrbf2	protein_coding	11.2862	10.1591	11.9097	6.3758	4.96174	5.19002
ENSMUSG00000037868	1.7628	5.58257e-08	5.93564e-07	up	Egr2	protein_coding	0.527645	0.449099	0.539178	2.01455	0.982369	2.21621
ENSMUSG00000019947	-1.30628	9.29771e-21	3.9543e-19	down	Arid5b	protein_coding	27.0753	25.7433	20.6734	12.1908	9.01114	9.05327
ENSMUSG00000019945	-1.79253	0.00157688	0.00676938	down	Cabcoco1	protein_coding	1.21352	1.42261	1.36378	0.152796	0.829829	0.240293
ENSMUSG00000112793	1.49362	0.0382284	0.100457	up	Gm32872	antisense_RNA	0.728837	0.875775	2.43742	3.2922	4.46994	3.45162
ENSMUSG00000090622	-1.5321	7.97239e-05	0.000472981	down	A930033H14Rik	protein_coding	0.91841	1.11869	1.02848	0.51958	0.198409	0.340462
ENSMUSG00000037762	1.17243	0.00642186	0.0228015	up	Slc16a9	protein_coding	0.270323	0.174012	0.186546	0.448555	0.507517	0.509465
ENSMUSG00000052426	2.37309	0.0368411	0.0974443	up	Gm9877	pseudogene	0.0426565	0.0341709	0	0.146805	0.149492	0.134675
ENSMUSG00000047692	1.17396	0.0335973	0.0903246	up	4930533K18Rik	antisense_RNA	0.200077	0.147947	0.274507	0.496572	0.350592	0.562267
ENSMUSG00000014329	1.10742	1.0247e-05	7.30443e-05	up	Bicc1	protein_coding	0.436729	0.41017	0.537208	1.21798	0.738884	1.05281
ENSMUSG00000112366	-1.08232	0.000974751	0.00445022	down	C730027H18Rik	lincRNA	0.573703	0.523253	0.667789	0.294382	0.290686	0.261873
ENSMUSG00000037710	-1.15767	1.16701e-22	5.77711e-21	down	Cisd1	protein_coding	70.2951	62.3152	73.8545	28.3284	34.6586	31.3787
ENSMUSG00000033427	-1.13176	1.74441e-38	2.50949e-36	down	Upb1	protein_coding	35.0761	34.2706	36.9391	16.8498	16.5077	16.0138
ENSMUSG00000006344	1.40363	0.00555699	0.0201308	up	Ggt5	protein_coding	0.151379	0.0985284	0.0468752	0.276772	0.254207	0.290174
ENSMUSG00000033318	-1.03567	3.05753e-09	3.94334e-08	down	Gstt2	protein_coding	10.4527	10.8105	7.9351	4.76737	6.01611	3.76994
ENSMUSG00000033255	4.11484	0.0141878	0.044533	up	Gm5134	protein_coding	0	0.0143489	0	0.030823	0.0836992	0.161578
ENSMUSG00000020230	2.25355	0.0105932	0.0348207	up	Prmt2	protein_coding	0.0441915	0.0132752	0.0985252	0.442007	0.058077	0.224231
ENSMUSG00000033126	1.12802	0.00104823	0.00474227	up	Ybey	protein_coding	0.248975	0.228315	0.272677	0.481988	0.723298	0.469865
ENSMUSG00000001120	1.48815	0.00109542	0.00493593	up	Pcbp3	protein_coding	0.203766	0.397876	0.20822	0.903988	0.468636	0.93053
ENSMUSG00000112652	-1.31847	1.29958e-15	3.44759e-14	down	AC160411.1	antisense_RNA	7.29036	7.64791	5.83192	3.34068	2.354	2.77092
ENSMUSG00000032788	-1.44016	1.79191e-21	8.00201e-20	down	Pdxk	protein_coding	15.1778	15.0027	11.0071	5.88634	4.35382	5.21617
ENSMUSG00000032714	1.30167	0.000541852	0.00263608	up	Syde1	protein_coding	0.284009	0.38222	0.607872	0.806386	0.895795	1.44492
ENSMUSG00000020325	1.81794	0.000210029	0.0011269	up	Fstl3	protein_coding	0.213881	0.220287	0.227071	0.847816	0.455091	1.05424
ENSMUSG00000020323	2.07323	0.000341278	0.00174257	up	Prss57	protein_coding	0.144524	0.142086	0.0585849	0.559563	0.345336	0.604436
ENSMUSG00000035863	1.17663	0.0468948	0.118315	up	Palm	protein_coding	0.0792634	0.0476217	0.1669	0.264266	0.115743	0.277062
ENSMUSG00000004665	1.66824	3.68806e-12	6.76829e-11	up	Cnn2	protein_coding	0.880677	0.967002	1.0833	3.11583	2.79372	3.51325
ENSMUSG00000035621	-1.2375	1.70996e-14	4.01016e-13	down	Midn	protein_coding	58.7482	54.1374	33.6439	21.311	21.5643	20.5358
ENSMUSG00000020156	1.20124	4.10496e-07	3.77476e-06	up	Mum1	protein_coding	0.299227	0.246922	0.294715	0.697914	0.600136	0.668294
ENSMUSG00000020150	-1.15378	5.3763e-23	2.71795e-21	down	Gamt	protein_coding	104.971	107.981	110.538	57.6551	46.2339	43.9264
ENSMUSG00000035504	-1.08166	9.76828e-22	4.474e-20	down	Reep6	protein_coding	191.445	183.367	184.059	103.609	76.3441	88.8007
ENSMUSG00000035486	-1.30478	0.00810166	0.027696	down	Plk5	protein_coding	0.516078	0.620123	0.601213	0.342023	0.195527	0.169856
ENSMUSG00000048696	1.67479	0.000161679	0.000892964	up	Mex3d	protein_coding	0.160116	0.288596	0.203989	0.590413	0.561138	0.959454
ENSMUSG00000035397	1.47561	2.03815e-05	0.000137038	up	Klf16	protein_coding	0.586694	0.318918	0.539825	1.1538	1.34626	1.60659
ENSMUSG00000097889	1.38595	1.61678e-07	1.59777e-06	up	Gm26541	lincRNA	0.705126	0.711719	0.433196	1.80792	1.4827	1.67921
ENSMUSG00000003348	1.2359	2.02513e-08	2.33004e-07	up	Mob3a	protein_coding	1.07903	1.08967	0.938397	2.42962	2.31317	2.73366
ENSMUSG00000061589	-1.42832	1.40551e-28	1.06081e-26	down	Dot1l	protein_coding	27.3378	24.7181	21.506	10.7269	7.97764	9.12709
ENSMUSG00000015312	-1.29844	3.38186e-22	1.61089e-20	down	Gadd45b	protein_coding	53.3612	49.3182	48.4612	22.9356	16.3941	23.1556
ENSMUSG00000034949	1.97844	0.00744657	0.0258448	up	Zfr2	protein_coding	0.0199668	0.0479845	0.0148387	0.0773068	0.131203	0.128329
ENSMUSG00000034917	1.24069	5.50852e-07	4.93832e-06	up	Tjp3	protein_coding	2.25284	2.30822	1.64434	6.97019	3.01358	4.95345
ENSMUSG00000034818	2.3077	0.0387618	0.101498	up	Celf5	protein_coding	0.00560181	0.00673118	0.0249785	0.0361482	0.0981595	0.0454783
ENSMUSG00000074862	2.56644	0.000536093	0.00261044	up	BC025920	protein_coding	0.0112985	0.0678819	0.083967	0.393707	0.296973	0.244605
ENSMUSG00000097718	2.25766	0.010493	0.0345262	up	Gm26896	lincRNA	0	0.0710744	0.109895	0.324435	0.285028	0.220094
ENSMUSG00000034748	1.09928	0.00126088	0.00556341	up	Sirt6	protein_coding	0.523074	0.41902	0.47844	1.02127	1.03408	1.05257
ENSMUSG00000034612	1.64054	2.50392e-07	2.38328e-06	up	Chst11	protein_coding	0.290605	0.251744	0.210946	0.750104	0.663173	0.996749
ENSMUSG00000034591	1.05209	3.86947e-14	8.6669e-13	up	Slc41a2	protein_coding	14.1339	14.2479	17.0947	28.7765	39.5849	27.5432
ENSMUSG00000020256	1.34018	0.000253624	0.00133311	up	Aldh1l2	protein_coding	0.179222	0.227319	0.140592	0.301978	0.628095	0.498477
ENSMUSG00000046841	1.58946	4.81019e-07	4.36152e-06	up	Ckap4	protein_coding	0.471597	0.450433	0.413382	1.09243	1.44085	1.58709
ENSMUSG00000059602	1.04391	3.20982e-15	8.13268e-14	up	Syn3	protein_coding	1.01578	1.12921	1.14365	2.20587	2.34483	2.3456
ENSMUSG00000020044	1.07957	2.16756e-23	1.13598e-21	up	Timp3	protein_coding	3.79766	3.65395	3.90623	7.88458	8.72811	7.83816
ENSMUSG00000084899	-1.21711	0.00122437	0.00542685	down	Gm15344	processed_transcript	5.5009	6.07686	5.80246	2.63365	2.17658	2.76118
ENSMUSG00000020051	-1.12432	6.16667e-27	4.25024e-25	down	Pah	protein_coding	306.833	299.053	355.563	144.49	165.966	138.306
ENSMUSG00000058934	-1.2538	0.00225631	0.00924741	down	Igf1os	antisense_RNA	0.716396	0.79196	0.915733	0.388321	0.351492	0.290803
ENSMUSG00000020053	-1.00637	1.27684e-17	4.0707e-16	down	Igf1	protein_coding	59.1559	59.2223	68.5915	29.2144	37.2534	28.2357
ENSMUSG00000020059	-1.1215	2.04019e-07	1.97166e-06	down	Sycp3	protein_coding	7.26963	7.95404	10.3659	4.69105	3.67654	3.51872
ENSMUSG00000004359	-2.44243	7.39262e-24	4.01166e-22	down	Spic	protein_coding	2.83964	2.92134	2.91977	0.376521	0.545298	0.710556
ENSMUSG00000111013	-5.21581	1.2822e-74	8.58877e-72	down	Gm32468	lincRNA	21.1759	21.3572	24.5604	0.716836	0.304149	0.751547
ENSMUSG00000008398	1.53879	4.15945e-06	3.19677e-05	up	Elk3	protein_coding	0.205236	0.364987	0.488079	0.879385	0.96381	1.23299
ENSMUSG00000111539	-1.26674	0.00422305	0.015878	down	AC127596.1	TEC	0.680549	0.724827	0.896579	0.239539	0.406539	0.334851
ENSMUSG00000074785	1.2776	1.55527e-05	0.000107124	up	Plxnc1	protein_coding	0.393706	0.510712	0.478784	0.825684	1.80311	0.793022
ENSMUSG00000020027	-2.18218	7.1439e-45	1.32008e-42	down	Socs2	protein_coding	18.5451	17.4853	15.4074	2.96901	4.99943	3.61125
ENSMUSG00000097766	-1.8709	0.0114384	0.0371569	down	5730420D15Rik	bidirectional_promoter_lncRNA	0.505623	0.721477	0.892437	0.326276	0.166124	0.0855187
ENSMUSG00000112762	3.47266	0.000200861	0.00108314	up	4930459C07Rik	lincRNA	0.0413882	0.0745986	0	0.507445	0.507667	0.364011
ENSMUSG00000112902	-1.12417	0.012179	0.0391624	down	AC153821.2	lincRNA	4.23013	3.45258	3.20302	1.64811	2.09785	1.40393
ENSMUSG00000112384	3.08331	2.19853e-09	2.89469e-08	up	Gm34921	lincRNA	0.318801	0.159614	0.118461	1.57719	2.18797	1.61762
ENSMUSG00000019966	1.22699	2.24679e-07	2.15385e-06	up	Kitl	protein_coding	0.543452	0.485966	0.525979	1.2641	1.01872	1.41937
ENSMUSG00000053825	-1.78967	7.2604e-12	1.27668e-10	down	Ppfia2	protein_coding	0.6475	0.749225	0.840193	0.269709	0.234124	0.152974
ENSMUSG00000035948	-2.03016	1.07296e-19	4.11429e-18	down	Acss3	protein_coding	2.23204	2.46996	2.39944	0.723511	0.691274	0.358202
ENSMUSG00000019906	-1.20988	1.0454e-07	1.06503e-06	down	Lin7a	protein_coding	3.41828	3.66009	3.10209	2.0238	1.14656	1.28224
ENSMUSG00000112910	5.92911	1.69e-07	1.65866e-06	up	Gm29685	lincRNA	0.0315881	0	0	0.896879	0.664214	0.747972
ENSMUSG00000035864	-2.17017	9.05826e-24	4.8541e-22	down	Syt1	protein_coding	1.58138	1.77101	1.33837	0.323771	0.400347	0.345511
ENSMUSG00000020181	1.24949	0.0119096	0.0384115	up	Nav3	protein_coding	0.0343881	0.041321	0.0474615	0.0855919	0.0731701	0.136266
ENSMUSG00000020205	-1.01249	5.70666e-14	1.26497e-12	down	Phlda1	protein_coding	113.99	106.662	107.311	63.6204	41.8245	60.0539
ENSMUSG00000020137	1.32235	2.94635e-09	3.81141e-08	up	Thap2	protein_coding	0.61711	0.843803	0.948862	2.36184	1.93897	1.77558
ENSMUSG00000034163	1.30216	1.54949e-24	8.97656e-23	up	Zfc3h1	protein_coding	2.03232	2.19613	2.40526	5.62663	5.87974	5.1134
ENSMUSG00000034127	2.78452	1.38563e-13	2.93198e-12	up	Tspan8	protein_coding	0.416983	0.395565	0.587157	3.37054	1.88436	4.42461
ENSMUSG00000031294	4.20362	0.011733	0.0379276	up	D630029K05Rik	lincRNA	0	0	0.0204339	0.159685	0.0240901	0.148816
ENSMUSG00000069516	1.63477	4.57826e-22	2.14738e-20	up	Lyz2	protein_coding	8.77055	8.86756	9.70316	22.675	26.9073	36.9076
ENSMUSG00000112728	3.68674	0.0381868	0.100384	up	AC123694.1	lincRNA	0.0580014	0	0	0.523992	0.304904	0.156961
ENSMUSG00000020212	1.20479	0.0193933	0.0578881	up	Mdm1	protein_coding	0.0907504	0.14176	0.202329	0.292804	0.302139	0.405217
ENSMUSG00000056758	1.47438	0.0274368	0.0766064	up	Hmga2	protein_coding	0.0441263	0.0265112	0.0819831	0.0783047	0.144978	0.201509
ENSMUSG00000034764	3.72424	0.0322979	0.0875229	up	1700006J14Rik	antisense_RNA	0	0.0155575	0	0.0501288	0.0907491	0.0875937
ENSMUSG00000052302	-1.80275	9.35011e-15	2.25191e-13	down	Tbc1d30	protein_coding	1.79746	2.54649	1.63267	0.715985	0.495781	0.525458
ENSMUSG00000112014	-5.89719	6.38029e-05	0.000387317	down	AC140264.2	antisense_RNA	0.726003	0.741515	0.215817	0	0	0
ENSMUSG00000020121	1.01905	0.0121149	0.0389973	up	Srgap1	protein_coding	0.110439	0.147449	0.182388	0.205878	0.229357	0.464903
ENSMUSG00000112774	1.87774	4.57322e-09	5.75275e-08	up	Gm36041	lincRNA	0.565701	0.67975	0.642981	2.46941	2.9738	1.62093
ENSMUSG00000112873	3.79931	0.0265388	0.0746732	up	AC160029.2	antisense_RNA	0	0	0.101312	0.527816	0.358318	0.368916
ENSMUSG00000112794	1.12276	0.000183857	0.00100076	up	AC160029.1	TEC	0.599766	0.821244	0.642676	1.35009	1.4909	1.7363
ENSMUSG00000112237	3.75733	0.0345772	0.0925296	up	AC153911.1	transcribed_processed_pseudogene	0	0	0.0374622	0.0325285	0.220826	0.204622
ENSMUSG00000044071	1.50171	0.0311322	0.0848898	up	Fam19a2	protein_coding	0.0398218	0.0574202	0.0947018	0.0925086	0.237249	0.215529
ENSMUSG00000020102	-2.05785	2.9587e-61	1.11263e-58	down	Slc16a7	protein_coding	6.06089	6.0014	6.40116	1.66541	1.55353	1.29353
ENSMUSG00000025432	1.82277	0.0334469	0.0899768	up	Avil	protein_coding	0.0659556	0.0396264	0.0326774	0.255365	0.115573	0.133865
ENSMUSG00000080115	2.42819	0.0450376	0.114452	up	Eef1akmt3	protein_coding	0.0137377	0.0330147	0.0204189	0.177298	0.0722171	0.11153
ENSMUSG00000112639	1.50097	3.21906e-06	2.51826e-05	up	AC134329.1	lincRNA	0.928546	0.811453	1.19193	3.29552	1.77499	3.28377
ENSMUSG00000040345	1.2596	0.00584598	0.0210391	up	Arhgap9	protein_coding	0.167679	0.17778	0.263887	0.36916	0.432088	0.667303
ENSMUSG00000025402	1.44184	5.62896e-13	1.12135e-11	up	Nab2	protein_coding	1.25737	1.49561	1.92551	4.34373	4.13948	4.33066
ENSMUSG00000085731	2.00426	5.84982e-09	7.21882e-08	up	Gm16229	antisense_RNA	0.606378	0.801491	1.08154	3.32599	3.77203	2.9127
ENSMUSG00000058396	1.83695	1.02708e-14	2.46258e-13	up	Gpr182	protein_coding	0.557365	0.601625	0.800349	1.99949	2.64857	2.42865
ENSMUSG00000069456	-1.3581	1.32477e-35	1.55172e-33	down	Rdh16	protein_coding	9.4749	10.0423	10.618	4.00112	3.95854	3.99975
ENSMUSG00000002578	-1.57996	1.16154e-11	2.00142e-10	down	Ikzf4	protein_coding	2.94711	2.90489	2.23187	0.989073	0.545895	1.20558
ENSMUSG00000097691	-1.21469	0.0101897	0.0336342	down	9030616G12Rik	lincRNA	2.20405	2.6484	2.32766	1.27255	0.914713	0.941768
ENSMUSG00000058251	3.64039	0.0402545	0.104513	up	Olfr822	protein_coding	0	0	0.0208483	0.0362052	0.122893	0.0759167
ENSMUSG00000084603	-2.88888	0.0185869	0.0558702	down	Gm22204	misc_RNA	1.71343	0.686292	1.18848	0.147423	0.200161	0.154561
ENSMUSG00000013974	1.4207	8.27359e-06	6.0076e-05	up	Mcemp1	protein_coding	1.22509	0.931317	1.11484	3.42033	2.05909	3.4168
ENSMUSG00000089956	-1.60158	0.00452057	0.0168343	down	Gm16553	antisense_RNA	1.35639	2.19403	3.02408	0.605957	1.2798	0.352944
ENSMUSG00000074482	1.63969	0.00147517	0.00638638	up	Gm16589	processed_pseudogene	0.773099	1.02675	0.241913	1.52289	3.20847	1.92697
ENSMUSG00000023235	1.13367	1.7292e-06	1.4234e-05	up	Ccl25	protein_coding	0.481649	0.470237	0.566748	1.41805	0.9319	1.0183
ENSMUSG00000008206	1.10782	0.0045518	0.0169242	up	Cers4	protein_coding	0.118784	0.0731955	0.104121	0.294809	0.17612	0.177209
ENSMUSG00000023073	1.68511	7.98412e-24	4.28921e-22	up	Slc10a2	protein_coding	5.9196	5.54558	8.86538	20.4347	26.5468	19.3426
ENSMUSG00000099890	3.08563	0.0459941	0.116535	up	Gm28262	processed_transcript	0.00625571	0	0.0092981	0.0322942	0.0219236	0.0761805
ENSMUSG00000109040	3.66768	0.0384863	0.100998	up	Gm44542	TEC	0	0	0.0128695	0.0335238	0.0303444	0.0820099
ENSMUSG00000049717	1.19152	0.000185633	0.00100914	up	Lig4	protein_coding	0.251317	0.603969	0.576321	0.963774	1.3463	0.991011
ENSMUSG00000038894	-2.16024	9.3605e-69	5.01606e-66	down	Irs2	protein_coding	37.0575	33.0291	29.8712	8.69148	6.84237	7.22593
ENSMUSG00000096938	-2.45082	1.72957e-16	4.97628e-15	down	9530052E02Rik	processed_transcript	4.54537	4.17521	2.94259	0.625729	0.743379	0.820036
ENSMUSG00000085573	-2.81416	2.7261e-05	0.000178382	down	Gm15418	antisense_RNA	1.43453	1.79004	2.87026	0.213621	0.290042	0.373276
ENSMUSG00000031503	1.03914	8.46203e-20	3.30389e-18	up	Col4a2	protein_coding	3.50448	3.3566	3.25447	6.99183	6.81326	7.39148
ENSMUSG00000084783	1.98346	0.00097936	0.00446841	up	Gm15419	antisense_RNA	0.553003	0.241634	0.448336	1.88157	1.2333	1.90466
ENSMUSG00000031504	-1.41341	2.21397e-24	1.26889e-22	down	Rab20	protein_coding	37.2455	33.5981	30.9103	12.0172	11.7081	15.2133
ENSMUSG00000110245	-1.75287	0.00186681	0.00784608	down	Gm20100	TEC	1.00287	1.08653	0.439851	0.403142	0.0576169	0.28919
ENSMUSG00000096957	-1.17108	1.37058e-10	2.07475e-09	down	E230013L22Rik	bidirectional_promoter_lncRNA	10.4451	9.02023	8.01675	3.6623	3.84394	4.95612
ENSMUSG00000031441	1.73093	1.0691e-31	9.96351e-30	up	Atp11a	protein_coding	0.867659	1.04661	1.02573	3.60582	2.8177	3.47672
ENSMUSG00000084780	1.6488	4.53406e-05	0.000283759	up	Gm15350	antisense_RNA	1.14653	1.74023	1.16599	5.06215	3.17219	4.65407
ENSMUSG00000085465	1.47	0.00111368	0.00500035	up	Gm15347	antisense_RNA	1.94041	1.51555	1.87467	6.01025	3.57015	5.38235
ENSMUSG00000091784	-1.13319	0.0109345	0.0357399	down	Gm17022	processed_pseudogene	2.39026	1.9959	1.44518	1.04571	0.85188	0.82226
ENSMUSG00000057116	2.30254	0.0396628	0.103272	up	AF366264	protein_coding	0	0.0142171	0.0879299	0.0458099	0.207326	0.224131
ENSMUSG00000031465	2.3084	1.62807e-16	4.69055e-15	up	Angpt2	protein_coding	0.496014	0.352743	0.361099	2.1948	1.61415	2.34217
ENSMUSG00000094534	3.77702	0.0295709	0.0814022	up	Gm20945	processed_pseudogene	0	0	0.0484882	0.16841	0.114328	0.308988
ENSMUSG00000031478	1.34711	0.00259579	0.0104765	up	Nek3	protein_coding	0.346984	0.354398	0.335228	0.962801	1.12483	0.610349
ENSMUSG00000031538	1.51601	1.11639e-05	7.88719e-05	up	Plat	protein_coding	0.143642	0.230135	0.231292	0.494354	0.545352	0.704553
ENSMUSG00000031545	-1.97326	7.41939e-77	5.89017e-74	down	Gpat4	protein_coding	39.4044	37.7164	37.5555	9.50149	11.2549	9.01609
ENSMUSG00000037492	2.38734	0.0382091	0.100418	up	Zmat4	protein_coding	0.0134848	0	0.013362	0.0232044	0.0472583	0.0729842
ENSMUSG00000109141	4.41046	8.50382e-20	3.31417e-18	up	Gm30692	lincRNA	0.186531	0.280172	0.34656	5.77765	5.55654	5.74192
ENSMUSG00000031557	1.12301	0.00169321	0.00719983	up	Plekha2	protein_coding	0.314677	0.209172	0.238834	0.423401	0.539671	0.742858
ENSMUSG00000037363	1.32519	9.61733e-06	6.89518e-05	up	Letm2	protein_coding	0.23223	0.22944	0.214774	0.506183	0.569705	0.656384
ENSMUSG00000043794	1.85186	0.00169105	0.00719487	up	D830025C05Rik	antisense_RNA	0.187105	0.102194	0.151691	0.460998	0.625914	0.552367
ENSMUSG00000037251	1.2816	2.55209e-08	2.88067e-07	up	Pomk	protein_coding	0.775385	0.795058	0.829788	2.08146	1.90217	1.94444
ENSMUSG00000110317	1.83244	0.000307487	0.00159045	up	Gm45250	lincRNA	0.114388	0.0999632	0.154563	0.456305	0.40088	0.464329
ENSMUSG00000031486	1.75416	8.38511e-08	8.69124e-07	up	Adgra2	protein_coding	0.232849	0.209845	0.153819	0.709544	0.691363	0.673887
ENSMUSG00000109953	2.14934	0.0188964	0.0566653	up	5430430B14Rik	TEC	0.0687476	0.0826077	0.0681214	0.443625	0.361396	0.186043
ENSMUSG00000039328	-2.15304	5.34859e-19	1.92039e-17	down	Rnf122	protein_coding	1.23515	1.26503	1.14586	0.213969	0.232411	0.386969
ENSMUSG00000109915	4.71766	0.00949113	0.0317333	up	7420700N18Rik	lincRNA	0	0	0	0.0586463	0.199066	0.153715
ENSMUSG00000031530	1.08728	1.0501e-09	1.43095e-08	up	Dusp4	protein_coding	2.31751	2.26056	2.12755	5.31335	4.63425	4.57456
ENSMUSG00000097357	-1.51495	0.00173879	0.00737163	down	Gm16793	bidirectional_promoter_lncRNA	0.889354	1.09537	0.892269	0.286948	0.35064	0.391095
ENSMUSG00000070056	-1.09725	3.08299e-11	5.06391e-10	down	Mfhas1	protein_coding	3.97288	4.8277	3.81453	2.35034	1.6103	2.02439
ENSMUSG00000050271	-1.27277	1.74981e-07	1.71032e-06	down	Prag1	protein_coding	1.47374	1.36903	0.953636	0.652399	0.347501	0.594545
ENSMUSG00000039633	-1.68662	2.41424e-25	1.46184e-23	down	Lonrf1	protein_coding	6.86228	6.38419	5.80618	2.20797	1.66546	2.13483
ENSMUSG00000039539	2.3415	0.0352005	0.0938689	up	Sgcz	protein_coding	0.0246798	0.0296554	0.0183412	0.063703	0.151361	0.166969
ENSMUSG00000097474	-1.40338	8.17543e-12	1.42937e-10	down	Gm26584	lincRNA	7.83992	7.80158	5.78322	2.87804	3.48023	1.93303
ENSMUSG00000031596	-1.25753	4.30925e-19	1.56028e-17	down	Slc7a2	protein_coding	95.0689	97.5399	90.7873	36.3546	51.5526	32.7427
ENSMUSG00000054764	1.97639	0.0450385	0.114452	up	Mtnr1a	protein_coding	0.0910601	0.0218837	0.0541384	0.117521	0.223388	0.344994
ENSMUSG00000079057	-1.03485	9.25843e-18	3.01145e-16	down	Cyp4v3	protein_coding	100.121	101.495	94.9421	49.8023	56.8587	40.6801
ENSMUSG00000050914	1.79878	0.00567972	0.020513	up	Ankrd37	protein_coding	0.218438	0.116656	0.288598	0.532504	0.467824	1.18226
ENSMUSG00000031637	-1.56943	0.00051486	0.00251562	down	Lrp2bp	protein_coding	0.525248	0.39317	0.575923	0.144466	0.105618	0.25632
ENSMUSG00000031633	1.36787	2.80318e-05	0.000182966	up	Slc25a4	protein_coding	0.634983	0.57225	0.707849	1.3112	2.1697	1.56801
ENSMUSG00000018796	-1.53392	2.04859e-62	8.13177e-60	down	Acsl1	protein_coding	117.606	113.684	110.164	42.9372	39.8661	37.2396
ENSMUSG00000109807	-1.87754	1.98375e-11	3.32461e-10	down	Gm45244	TEC	4.92379	5.89606	11.2047	2.41036	2.23134	1.42435
ENSMUSG00000038173	1.54481	5.10482e-05	0.000316889	up	Enpp6	protein_coding	0.186415	0.111999	0.216465	0.428542	0.683926	0.417764
ENSMUSG00000038069	1.03648	1.69702e-07	1.66327e-06	up	Cdkn2aip	protein_coding	1.38027	1.26964	1.66953	3.46443	2.71886	2.7821
ENSMUSG00000109907	4.73961	0.00935035	0.0313164	up	Gm45321	lincRNA	0	0	0	0.0435476	0.0394175	0.12175
ENSMUSG00000110246	1.54055	0.0385106	0.10105	up	C130073E24Rik	lincRNA	0.00786376	0.0141737	0.0204544	0.022835	0.0310039	0.0691621
ENSMUSG00000100510	1.6935	5.73025e-06	4.28869e-05	up	AV026068	processed_transcript	0.0756367	0.069912	0.155661	0.270321	0.443488	0.263729
ENSMUSG00000038193	2.1796	1.17816e-06	9.99756e-06	up	Hand2	protein_coding	0.254209	0.133639	0.306995	0.963735	1.28066	0.945907
ENSMUSG00000097910	1.81555	0.00930951	0.0312235	up	5033428I22Rik	lincRNA	0.0204767	0.0328066	0.0152176	0.0572585	0.0657817	0.12468
ENSMUSG00000031609	1.02922	0.00172139	0.00730366	up	Sap30	protein_coding	1.93423	0.952536	1.79093	2.90553	3.27819	3.56108
ENSMUSG00000096917	1.23757	0.0390454	0.102103	up	2500002B13Rik	processed_transcript	0.165278	0.231699	0.0818864	0.497715	0.289614	0.372725
ENSMUSG00000054162	2.04052	0.0406129	0.105303	up	Spock3	protein_coding	0.0247125	0	0.036731	0.0637873	0.054129	0.133752
ENSMUSG00000036356	1.63094	0.0115006	0.0373224	up	Csgalnact1	protein_coding	0.0293366	0.0528767	0.119911	0.170377	0.205624	0.23817
ENSMUSG00000036330	-1.19776	0.000309391	0.00159879	down	Slc18a1	protein_coding	0.594769	0.606646	0.555087	0.232066	0.290847	0.262019
ENSMUSG00000091764	3.15729	2.82258e-06	2.22598e-05	up	Zfp964	protein_coding	0.0196568	0.0177148	0.0219125	0.177582	0.172221	0.186181
ENSMUSG00000043090	1.19193	1.61133e-05	0.00011063	up	Zfp866	protein_coding	0.32011	0.456768	0.416318	0.886511	1.05173	0.830177
ENSMUSG00000031861	2.69659	6.07732e-28	4.44598e-26	up	Lpar2	protein_coding	0.300768	0.338337	0.199743	1.75915	2.05206	1.80969
ENSMUSG00000036120	1.54728	7.16564e-35	7.95831e-33	up	Rfxank	protein_coding	4.52905	4.3786	4.17057	13.8412	13.3974	11.734
ENSMUSG00000071078	1.4875	1.96066e-27	1.39624e-25	up	Nr2c2ap	protein_coding	7.00223	6.97942	6.55171	20.6222	19.9536	18.1415
ENSMUSG00000002346	-1.26083	9.31927e-26	5.87525e-24	down	Slc25a42	protein_coding	12.1042	11.1685	11.5556	5.18574	5.32704	4.2989
ENSMUSG00000070002	-1.3873	1.68421e-19	6.34464e-18	down	Ell	protein_coding	32.9662	27.9728	20.9893	11.633	10.1928	10.1148
ENSMUSG00000071076	-1.05399	4.54921e-17	1.37535e-15	down	Jund	protein_coding	336.736	285.016	246.84	155.257	125.176	145.958
ENSMUSG00000080058	-1.08888	3.65429e-17	1.11264e-15	down	Gm11175	antisense_RNA	453.175	378.925	326.087	203.878	163.595	187.471
ENSMUSG00000110622	1.55682	0.00416299	0.0156896	up	Gm16486	protein_coding	0.105931	0.117496	0.109003	0.357558	0.157064	0.474103
ENSMUSG00000035439	1.21167	9.93705e-08	1.01719e-06	up	Haus8	protein_coding	0.6794	0.620783	0.641655	1.78106	1.32691	1.46511
ENSMUSG00000034845	1.53929	6.06053e-11	9.55837e-10	up	Plvap	protein_coding	1.78587	2.1685	2.82205	4.68243	7.77396	7.50365
ENSMUSG00000043243	3.13949	0.00343006	0.0132761	up	Fam129c	protein_coding	0.0209848	0.0126077	0.0155952	0.189579	0.128699	0.127774
ENSMUSG00000031803	1.91283	4.63055e-07	4.21469e-06	up	B3gnt3	protein_coding	0.207856	0.337912	0.381636	0.867888	1.13551	1.50549
ENSMUSG00000056019	1.30103	0.00199501	0.00830994	up	Zfp709	protein_coding	0.0798339	0.174929	0.16752	0.387888	0.444361	0.216044
ENSMUSG00000089857	2.78734	0.000574812	0.00278003	up	Zfp882	protein_coding	0.0104659	0.0377278	0.0622235	0.216115	0.293428	0.22658
ENSMUSG00000066880	1.21805	6.59328e-08	6.9414e-07	up	Zfp617	protein_coding	1.25992	1.18739	1.87266	3.61873	3.63626	2.89143
ENSMUSG00000003484	1.19348	0.00808447	0.0276471	up	Cyp4f18	protein_coding	0.402726	0.411331	0.44894	0.883583	0.70569	1.33506
ENSMUSG00000074240	-2.14155	3.07056e-13	6.2743e-12	down	Cib3	protein_coding	5.11886	3.25372	5.40304	1.34042	0.58498	1.20457
ENSMUSG00000034518	1.53624	2.41015e-09	3.14625e-08	up	Hmgxb4	protein_coding	0.385892	0.43793	0.711645	1.46641	1.55273	1.4504
ENSMUSG00000034472	2.90026	2.91852e-05	0.000189744	up	Rasd2	protein_coding	0.0470439	0.127189	0.0174808	0.470537	0.783125	0.238704
ENSMUSG00000037148	1.14096	1.74655e-05	0.000119138	up	Arhgap10	protein_coding	0.763045	0.771344	0.648081	1.53188	1.67664	1.72077
ENSMUSG00000031616	1.13673	7.20725e-05	0.000432012	up	Ednra	protein_coding	0.416093	0.344249	0.476514	1.0564	0.992071	0.710683
ENSMUSG00000037101	3.72418	0.031774	0.0863761	up	Ttc29	protein_coding	0	0	0.0156789	0.0408421	0.073937	0.0713662
ENSMUSG00000064325	1.0199	0.00902574	0.030405	up	Hhip	protein_coding	0.14816	0.103851	0.159045	0.233706	0.39664	0.222748
ENSMUSG00000109587	-2.26424	0.000797695	0.00372924	down	Gm31105	antisense_RNA	1.79424	1.69865	1.69709	0.0701707	0.381093	0.662116
ENSMUSG00000002885	1.58833	7.47425e-14	1.63815e-12	up	Adgre5	protein_coding	1.0837	1.06325	1.66985	3.54144	3.44947	4.58735
ENSMUSG00000074219	1.15638	0.0172441	0.0524581	up	Gm10644	protein_coding	0.253647	0.208537	0.317478	0.827001	0.374283	0.541904
ENSMUSG00000005465	1.64586	0.0297263	0.0816902	up	Il27ra	protein_coding	0.0641251	0.0256844	0.174738	0.206898	0.486916	0.13015
ENSMUSG00000097296	2.13663	0.00357363	0.0137598	up	Gm26532	lincRNA	0.216538	0.390291	0.241387	1.32745	0.758873	1.68472
ENSMUSG00000001911	-1.01568	3.5717e-12	6.57162e-11	down	Nfix	protein_coding	12.4493	12.3275	9.99205	6.75465	4.57662	6.17417
ENSMUSG00000034041	2.44518	0.0484643	0.121402	up	Lyl1	protein_coding	0.0415032	0.0249353	0.0308439	0.160691	0.0727253	0.308865
ENSMUSG00000074203	-1.49093	1.37246e-06	1.14827e-05	down	G430095P16Rik	protein_coding	6.00962	6.66093	6.46823	2.00585	1.72483	3.15447
ENSMUSG00000003824	-1.04879	0.000365269	0.00185534	down	Syce2	protein_coding	1.86005	2.16663	2.05939	1.1268	0.931239	0.924541
ENSMUSG00000054191	-1.1768	0.0159958	0.0492306	down	Klf1	protein_coding	0.976546	0.850733	1.27004	0.535636	0.598914	0.26427
ENSMUSG00000053693	1.10289	0.000402042	0.00202058	up	Mast1	protein_coding	0.271804	0.264061	0.21489	0.582159	0.53708	0.532099
ENSMUSG00000048617	2.62512	0.0315976	0.085962	up	Rtbdn	protein_coding	0.055044	0	0	0.170494	0.0578716	0.148958
ENSMUSG00000052566	-1.19092	1.8043e-10	2.68951e-09	down	Hook2	protein_coding	4.25361	4.18597	3.37747	1.93895	1.41502	1.90579
ENSMUSG00000036934	-1.1119	1.00443e-08	1.20347e-07	down	4921524J17Rik	protein_coding	5.87323	6.14842	5.91894	2.87119	2.84577	2.7393
ENSMUSG00000103341	-1.23437	0.00326766	0.0127419	down	1700051O22Rik	TEC	2.81025	3.09541	3.30677	1.1334	1.43627	1.42594
ENSMUSG00000036872	-2.77688	6.6133e-06	4.91015e-05	down	Abcc12	protein_coding	0.27519	0.195703	0.225381	0.0362406	0.0196821	0.0455945
ENSMUSG00000055994	-1.43389	0.00109195	0.00492238	down	Nod2	protein_coding	0.424634	0.617663	0.39862	0.173061	0.091378	0.272162
ENSMUSG00000031665	1.42976	6.32941e-26	4.02584e-24	up	Sall1	protein_coding	2.20641	2.26762	2.01408	6.26282	5.71857	5.84612
ENSMUSG00000074171	-1.9082	0.0235838	0.0678566	down	Gm6658	TEC	0.257606	0.26192	0.441795	0.102297	0.104169	0.053625
ENSMUSG00000078964	-1.47153	1.31319e-35	1.5466e-33	down	Ces1b	protein_coding	51.4648	51.648	63.0101	20.4463	21.9287	18.5799
ENSMUSG00000056973	-1.70025	5.25364e-91	8.0437e-88	down	Ces1d	protein_coding	350.146	325.249	336.582	109.397	103.691	104.006
ENSMUSG00000110496	-2.24417	0.027127	0.0758997	down	Gm45909	TEC	0.579676	0.435339	0.861594	0	0	0.392175
ENSMUSG00000031725	-1.08859	4.29951e-30	3.67171e-28	down	Ces1f	protein_coding	134.925	125.045	131.2	61.7229	67.8437	57.742
ENSMUSG00000057074	-1.64167	1.01395e-62	4.34681e-60	down	Ces1g	protein_coding	111.542	105.518	120.524	34.5203	39.8527	35.832
ENSMUSG00000097520	3.08447	0.0495149	0.123557	up	4930488L21Rik	antisense_RNA	0	0.00717103	0.00887026	0.00770207	0.0418295	0.0807502
ENSMUSG00000032939	1.44663	1.68998e-17	5.33502e-16	up	Nup93	protein_coding	1.36004	1.31793	1.36939	3.47654	4.01296	3.76361
ENSMUSG00000110710	2.66208	0.0146695	0.0457968	up	C78859	lincRNA	0.0188556	0.0151047	0	0.0567812	0.0660805	0.110557
ENSMUSG00000031766	1.88578	0.0223226	0.064958	up	Slc12a3	protein_coding	0.00671875	0.0121099	0.029959	0.0650336	0.041206	0.0681827
ENSMUSG00000090105	-1.49734	0.0279339	0.0777818	down	Gm15890	antisense_RNA	1.26127	1.51555	0.793128	0.751282	0.255011	0.262554
ENSMUSG00000097194	1.07638	0.00854907	0.0290411	up	9330175E14Rik	lincRNA	0.138391	0.151174	0.205695	0.405922	0.275567	0.365996
ENSMUSG00000031776	1.06086	2.91549e-10	4.25996e-09	up	Arl2bp	protein_coding	2.41287	2.43479	2.6749	4.83449	5.67631	5.46541
ENSMUSG00000063605	2.22032	0.0190519	0.0570334	up	Ccdc102a	protein_coding	0.0447518	0.0358494	0.0443442	0.192521	0.156836	0.242212
ENSMUSG00000031785	1.11879	5.0345e-07	4.54759e-06	up	Adgrg1	protein_coding	0.716602	0.620967	0.624729	1.50286	1.26776	1.57564
ENSMUSG00000031790	-1.59821	2.24152e-14	5.16078e-13	down	Mmp15	protein_coding	9.25344	9.53057	6.29565	3.73367	1.85553	2.82815
ENSMUSG00000110715	-1.18488	0.031275	0.0852359	down	Gm5131	processed_pseudogene	1.02585	0.942626	0.717531	0.428336	0.370088	0.408252
ENSMUSG00000031871	1.23593	4.47981e-20	1.79151e-18	up	Cdh5	protein_coding	6.95867	7.44321	6.36691	15.0483	14.8409	20.0218
ENSMUSG00000031875	1.23089	1.92053e-07	1.86532e-06	up	Cmtm3	protein_coding	0.9382	0.946973	1.39448	2.40552	2.58655	2.77589
ENSMUSG00000031880	1.17589	0.024074	0.0689598	up	Rrad	protein_coding	0.307918	0.313074	0.38726	0.825362	0.705578	0.76918
ENSMUSG00000055730	-1.46998	5.06813e-42	8.48715e-40	down	Ces2a	protein_coding	172.656	170.725	149.941	58.9767	67.3395	55.1479
ENSMUSG00000110639	1.64255	0.0326882	0.0883794	up	Gm6831	transcribed_unprocessed_pseudogene	0.12444	0.0996857	0.123307	0.374737	0.218055	0.505135
ENSMUSG00000110597	2.30296	7.95234e-06	5.79593e-05	up	Gm8798	transcribed_unprocessed_pseudogene	0.0876314	0.131623	0.0976873	0.579618	0.44147	0.56322
ENSMUSG00000060560	1.26162	0.00066663	0.00318033	up	Ces4a	protein_coding	0.521988	0.424299	0.456383	1.44642	1.02228	0.955574
ENSMUSG00000033313	1.71703	0.00121361	0.00538697	up	Fbxl8	protein_coding	0.230902	0.192083	0.316799	0.504308	0.653594	1.29779
ENSMUSG00000033249	-1.10449	6.75374e-05	0.000407563	down	Hsf4	protein_coding	4.0059	3.50772	2.47032	1.78749	1.64285	1.32625
ENSMUSG00000104168	3.7443	0.0354183	0.0942976	up	Gm38250	antisense_RNA	0.033712	0	0	0.26105	0.0590729	0.273691
ENSMUSG00000005699	1.43725	0.00479396	0.0176987	up	Pard6a	protein_coding	0.40139	0.453942	0.42113	1.06653	1.90318	0.575062
ENSMUSG00000031897	-1.43692	4.52419e-27	3.15883e-25	down	Psmb10	protein_coding	18.6436	17.3743	17.9745	6.78577	6.87158	6.66971
ENSMUSG00000110457	2.35367	0.00298782	0.011825	up	Gm45752	lincRNA	0.0351722	0.0422632	0.0871296	0.242095	0.123263	0.460046
ENSMUSG00000086390	1.02349	1.71372e-05	0.000117098	up	1810019D21Rik	processed_transcript	2.69731	3.15429	2.29092	6.77574	5.78145	4.334
ENSMUSG00000031904	-1.51109	1.27809e-17	4.0707e-16	down	Slc7a6	protein_coding	4.70793	4.94995	4.04547	1.31858	1.93351	1.68103
ENSMUSG00000031906	-1.97321	7.1532e-10	9.9435e-09	down	Smpd3	protein_coding	1.42786	1.53558	0.955028	0.506766	0.250202	0.251162
ENSMUSG00000003849	-1.65813	6.43575e-18	2.13545e-16	down	Nqo1	protein_coding	12.3628	11.8206	15.551	3.38351	5.43684	4.06806
ENSMUSG00000031723	-1.22704	4.98027e-09	6.21375e-08	down	Txnl4b	protein_coding	12.5563	9.18071	15.7578	6.0896	3.87458	6.25091
ENSMUSG00000031722	-1.21729	1.79952e-27	1.28576e-25	down	Hp	protein_coding	3413.09	3317.72	3220.93	1333.17	1714.73	1309.67
ENSMUSG00000084507	-3.52352	0.0413452	0.106865	down	Gm25321	snRNA	2.92964	1.3201	2.17721	0	0	0.495505
ENSMUSG00000010936	-1.15837	4.29677e-18	1.45041e-16	down	Vac14	protein_coding	5.50633	4.93976	4.57074	2.28569	2.20057	2.37458
ENSMUSG00000031750	1.25899	0.00141988	0.00617597	up	Il34	protein_coding	0.49575	0.458229	0.425107	1.10736	1.13598	1.13519
ENSMUSG00000031749	1.26335	0.0034485	0.0133403	up	St3gal2	protein_coding	0.118557	0.16917	0.231283	0.430336	0.311618	0.501305
ENSMUSG00000092671	-2.72818	0.0169631	0.0517268	down	Gm24103	miRNA	6.30633	3.49742	7.93128	0.626068	0	1.96915
ENSMUSG00000012519	1.33567	1.21807e-11	2.08708e-10	up	Mlkl	protein_coding	2.20581	3.29366	2.36251	5.88199	6.70727	7.6372
ENSMUSG00000055835	-1.15848	1.68505e-11	2.84626e-10	down	Zfp1	protein_coding	7.1593	6.77653	7.07594	3.47376	3.04805	3.04736
ENSMUSG00000031955	-1.69656	1.14194e-20	4.7995e-19	down	Bcar1	protein_coding	19.3213	18.5674	12.7595	6.56263	3.91536	5.4243
ENSMUSG00000031953	1.09871	2.29878e-09	3.01187e-08	up	Tmem170	protein_coding	1.70486	1.331	1.8325	3.71686	3.5275	3.34945
ENSMUSG00000031949	1.06933	0.00110058	0.00495193	up	Adat1	protein_coding	0.314175	0.581577	0.46697	0.909571	1.24984	0.746806
ENSMUSG00000078908	1.31697	3.73196e-10	5.35439e-09	up	Mon1b	protein_coding	0.926526	0.631174	0.889171	1.95842	2.09653	2.16184
ENSMUSG00000031767	-1.26099	1.42007e-27	1.02835e-25	down	Nudt7	protein_coding	92.3716	93.5778	107.589	43.8825	45.6119	35.0588
ENSMUSG00000031845	1.45744	1.69012e-19	6.35573e-18	up	Bco1	protein_coding	3.99527	3.61821	4.89038	10.2556	13.5127	11.1299
ENSMUSG00000110520	-1.87999	0.00304853	0.0120297	down	Gm45776	TEC	0.760801	0.884694	0.62012	0.34841	0.172018	0.099622
ENSMUSG00000110494	-2.15841	1.81229e-07	1.76816e-06	down	Gm31774	antisense_RNA	3.50012	2.95718	2.19475	0.705816	1.05414	0.258998
ENSMUSG00000031825	2.1885	9.50399e-13	1.85367e-11	up	Crispld2	protein_coding	0.258037	0.460392	0.476508	1.80638	1.19204	2.47576
ENSMUSG00000097944	1.27448	0.0447499	0.113982	up	A130014A01Rik	bidirectional_promoter_lncRNA	0.128637	0.115928	0.215097	0.415043	0.394463	0.304598
ENSMUSG00000052934	-1.57878	2.43554e-27	1.72867e-25	down	Fbxo31	protein_coding	11.1677	10.9384	8.19315	3.57905	3.59381	3.18074
ENSMUSG00000025318	2.38579	0.0268494	0.0753195	up	Jph3	protein_coding	0.0502843	0.0100703	0	0.118977	0.0440562	0.181437
ENSMUSG00000040010	1.49903	5.95825e-10	8.33106e-09	up	Slc7a5	protein_coding	0.906623	0.786793	0.583937	1.96313	2.18882	2.48073
ENSMUSG00000093682	3.63767	0.0394589	0.10287	up	Gm20681	lincRNA	0	0	0.110376	0.287518	0.650624	0.301441
ENSMUSG00000006585	1.32928	1.37385e-05	9.54572e-05	up	Cdt1	protein_coding	0.51152	0.55747	0.459711	1.42779	1.08393	1.40036
ENSMUSG00000048478	2.47158	0.00674901	0.0237858	up	Spata33	protein_coding	0.0173613	0.0104307	0.0516095	0.156844	0.15211	0.117457
ENSMUSG00000062380	3.25856	5.40776e-05	0.000334193	up	Tubb3	protein_coding	0.0399924	0.0480551	0.0891632	0.464524	0.805896	0.405848
ENSMUSG00000110615	-1.25792	5.66321e-06	4.24444e-05	down	Gm45890	antisense_RNA	2.96738	2.77059	2.29466	1.1903	1.15939	1.08516
ENSMUSG00000031974	-1.08555	5.31383e-08	5.69225e-07	down	Abcb10	protein_coding	5.84669	5.94138	4.26771	3.25785	1.86964	2.55877
ENSMUSG00000089820	-1.67435	0.0440852	0.112666	down	Gm15775	antisense_RNA	1.1803	1.33483	0.928756	0.0896045	0.364978	0.657604
ENSMUSG00000031980	-1.44528	1.1818e-36	1.50786e-34	down	Agt	protein_coding	766.929	725.067	795.703	265.739	337.094	252.173
ENSMUSG00000043068	1.04323	0.0379708	0.0998799	up	Fam89a	protein_coding	0.558339	0.603814	0.331952	0.900733	0.831612	1.43541
ENSMUSG00000074030	1.14309	9.29481e-07	8.02717e-06	up	Exoc8	protein_coding	0.69864	0.595453	0.73655	1.64605	1.42351	1.48393
ENSMUSG00000001995	-1.14598	8.41763e-08	8.72073e-07	down	Sipa1l2	protein_coding	1.27008	1.17611	0.935226	0.496258	0.43558	0.625397
ENSMUSG00000050930	1.50837	0.0382684	0.100525	up	Map10	protein_coding	0.116003	0.063359	0.0313489	0.244983	0.18479	0.199769
ENSMUSG00000031853	1.03277	0.00333757	0.0129767	up	Map3k21	protein_coding	0.216519	0.315359	0.234051	0.601214	0.3909	0.594815
ENSMUSG00000025808	2.40806	0.00730079	0.0254211	up	Ccdc7a	protein_coding	0.00567845	0.0136465	0.0422005	0.0806141	0.0696518	0.161352
ENSMUSG00000071302	1.3956	0.000419418	0.00209688	up	2610044O15Rik8	protein_coding	0.212947	0.232617	0.23019	0.624608	0.661482	0.523882
ENSMUSG00000110605	1.50057	0.0161025	0.049499	up	Gm32856	lincRNA	0.0464588	0.0837379	0.0920712	0.159891	0.176386	0.293359
ENSMUSG00000072723	2.58172	0.0270098	0.0756507	up	Gm10044	processed_transcript	0.0283621	0.0170401	0.0210778	0.128113	0.149095	0.134317
ENSMUSG00000025277	-1.07289	1.09726e-12	2.13041e-11	down	Abhd6	protein_coding	17.026	15.676	14.5077	7.74577	8.93921	6.24023
ENSMUSG00000021750	-1.10763	0.0334766	0.0900452	down	Fam107a	protein_coding	0.337817	0.405923	0.258228	0.18685	0.186041	0.104479
ENSMUSG00000097148	-2.1552	1.05228e-22	5.24551e-21	down	Gm3839	protein_coding	8.2473	7.34076	10.0531	2.33715	1.41457	2.03701
ENSMUSG00000095280	2.39955	0.000408015	0.00204679	up	Gm21738	protein_coding	19.6912	37.8972	73.6176	148.02	174.925	381.919
ENSMUSG00000039543	3.30378	0.0268953	0.0754089	up	Cfap70	protein_coding	0	0	0.025889	0.044959	0.137346	0.047136
ENSMUSG00000021815	1.34385	0.041141	0.106402	up	Mss51	protein_coding	0.143193	0.147481	0.243237	0.501609	0.322604	0.525898
ENSMUSG00000039357	1.39151	5.96943e-05	0.000364751	up	Fut11	protein_coding	0.254759	0.274452	0.391714	0.623565	0.877424	0.939036
ENSMUSG00000039081	1.55753	0.0146635	0.0457849	up	Zfp503	protein_coding	0.0442989	0.10646	0.0790118	0.228687	0.186298	0.263737
ENSMUSG00000063142	1.46297	0.0142392	0.0446634	up	Kcnma1	protein_coding	0.0220033	0.0158636	0.0359748	0.0653138	0.0424117	0.0952715
ENSMUSG00000072680	-1.27896	0.0348483	0.093162	down	Tmem254c	protein_coding	0.850002	0.340456	2.80753	0.639919	0.330987	0.670906
ENSMUSG00000046753	1.14084	3.18419e-09	4.10175e-08	up	Ccdc66	protein_coding	1.46531	1.30313	2.04259	3.42964	4.04728	3.27086
ENSMUSG00000045776	-1.8863	6.44305e-08	6.79325e-07	down	Lrtm1	protein_coding	0.559893	0.474898	0.846176	0.103227	0.214356	0.20372
ENSMUSG00000015966	-1.41908	2.65156e-12	4.96386e-11	down	Il17rb	protein_coding	3.63755	3.36596	3.13015	1.57353	1.11236	1.1589
ENSMUSG00000015970	-1.13241	2.5448e-17	7.85991e-16	down	Chdh	protein_coding	23.1976	23.6799	20.6019	12.4066	8.43295	10.479
ENSMUSG00000021957	-1.03015	1.22125e-18	4.24959e-17	down	Tkt	protein_coding	32.7923	31.8731	26.5404	16.7005	13.58	15.214
ENSMUSG00000042485	1.38565	0.00507118	0.018594	up	Mustn1	protein_coding	0.483532	0.61733	0.404264	0.858058	1.85344	1.34941
ENSMUSG00000006522	-1.02091	1.36526e-14	3.24438e-13	down	Itih3	protein_coding	545.703	524.204	456.253	234.821	313.626	217.406
ENSMUSG00000021903	1.24326	9.49309e-06	6.8169e-05	up	Galnt15	protein_coding	0.336566	0.326374	0.289618	0.853495	0.79669	0.655139
ENSMUSG00000041707	3.95352	0.0178584	0.0539757	up	1810011H11Rik	protein_coding	0	0	0.0346128	0.120218	0.20403	0.157548
ENSMUSG00000021943	2.74022	9.04148e-15	2.18248e-13	up	Gdf10	protein_coding	0.12905	0.146453	0.106562	0.943789	0.829152	0.843976
ENSMUSG00000072625	1.74842	1.40345e-11	2.38186e-10	up	Gdf2	protein_coding	0.77506	0.570807	1.13342	2.56524	3.04482	2.79095
ENSMUSG00000071531	4.26402	0.000918237	0.00422279	up	Gprin2	protein_coding	0.003552	0	0.00527947	0.0550102	0.0497929	0.0624801
ENSMUSG00000041479	1.87094	0.0304614	0.0833149	up	Syt15	protein_coding	0.0144666	0.0347665	0.0430046	0.130694	0.0633741	0.137022
ENSMUSG00000115124	1.38358	0.0016646	0.00710347	up	AC154738.2	lincRNA	0.639373	0.970454	0.800273	3.17039	1.47416	1.68472
ENSMUSG00000021799	4.41175	0.00484224	0.0178431	up	Opn4	protein_coding	0	0.0151582	0	0.130246	0.0884198	0.136553
ENSMUSG00000097310	1.60346	0.000294457	0.00152862	up	A930038B10Rik	lincRNA	0.132799	0.101546	0.116636	0.444055	0.222125	0.416551
ENSMUSG00000096405	3.88833	0.0265198	0.0746392	up	4930474N05Rik	protein_coding	0	0.0126539	0	0.013591	0.110718	0.0854946
ENSMUSG00000021804	-1.05345	0.0485302	0.121475	down	Rgr	protein_coding	0.319989	0.253208	0.174004	0.141016	0.123083	0.105603
ENSMUSG00000041044	-1.42434	1.44404e-13	3.05257e-12	down	Lrit1	protein_coding	3.51506	3.5803	3.37607	1.64964	1.05935	1.23871
ENSMUSG00000072594	-1.99869	0.00240363	0.0097913	down	Gm16439	processed_pseudogene	1.8544	1.27329	2.95314	0.256421	0.580255	0.716901
ENSMUSG00000049092	1.28601	0.0122225	0.0392904	up	Gpr137c	protein_coding	0.0595875	0.0664865	0.0822409	0.236202	0.171538	0.103663
ENSMUSG00000086124	-2.28081	0.0298896	0.0820404	down	A530076I17Rik	lincRNA	0.129732	0.203852	0.059331	0.0257586	0	0.0540118
ENSMUSG00000062014	1.25965	3.90123e-17	1.18278e-15	up	Gmfb	protein_coding	2.49419	2.07235	2.86356	5.31801	6.90486	5.8783
ENSMUSG00000037580	-1.24325	1.39604e-28	1.05739e-26	down	Gch1	protein_coding	25.0433	24.6066	23.4119	10.9432	11.4236	9.07177
ENSMUSG00000050335	1.08755	7.64715e-06	5.59442e-05	up	Lgals3	protein_coding	2.31194	1.47357	2.3606	3.78808	4.26253	5.25001
ENSMUSG00000021850	1.9871	0.00574722	0.0207192	up	1700011H14Rik	protein_coding	0.0666845	0.0228939	0.0707969	0.196714	0.217007	0.232019
ENSMUSG00000057903	4.74339	0.0121247	0.0390229	up	Olfr739	protein_coding	0	0	0	0.0134619	0.0365556	0.141138
ENSMUSG00000090799	2.12958	0.0482784	0.121091	up	Klhl33	protein_coding	0.00592903	0.0284975	0.00881253	0.0535636	0.0415573	0.0962696
ENSMUSG00000021876	-1.05754	0.000182846	0.000996265	down	Rnase4	protein_coding	327.596	312.512	381.951	127.277	227.545	144.771
ENSMUSG00000115166	3.85116	0.0250864	0.0712975	up	AC122858.1	transcribed_unprocessed_pseudogene	0	0	0.0563073	0.29335	0.331911	0.102518
ENSMUSG00000004558	-1.03598	6.74249e-27	4.61742e-25	down	Ndrg2	protein_coding	254.796	247.394	240.789	126.485	131.638	110.754
ENSMUSG00000049295	1.16539	2.54639e-08	2.87576e-07	up	Zfp219	protein_coding	0.975357	0.983285	0.970568	2.61358	2.14362	1.92369
ENSMUSG00000072571	1.8722	0.00237838	0.00970115	up	Tmem253	protein_coding	0.123959	0.248249	0.12283	0.639919	0.651632	0.559088
ENSMUSG00000106112	4.00056	0.016888	0.0515442	up	Gm43434	antisense_RNA	0	0.0663957	0	0.28525	0.290471	0.598125
ENSMUSG00000104876	3.71825	0.000918541	0.00422328	up	Trdc	TR_C_gene	0.00966439	0.0116128	0.0143645	0.149673	0.135478	0.183074
ENSMUSG00000048153	4.08003	0.019598	0.0583934	up	Olfr49	protein_coding	0.00653365	0	0	0.00843226	0.114488	0.0265217
ENSMUSG00000105703	-1.55337	5.60575e-05	0.000344691	down	Gm43305	processed_transcript	15.8157	14.4658	17.2293	3.15356	8.13264	5.2114
ENSMUSG00000052435	-1.23906	6.88642e-06	5.09528e-05	down	Cebpe	protein_coding	4.90614	4.05073	3.89214	2.05881	2.00419	1.50688
ENSMUSG00000057156	1.36431	5.61013e-05	0.000344861	up	Homez	protein_coding	0.164411	0.273541	0.300763	0.546789	0.764557	0.607491
ENSMUSG00000072492	3.3585	0.00384324	0.0146688	up	Gm10364	transcribed_processed_pseudogene	0.0281272	0.101393	0	0.254104	0.14786	0.989518
ENSMUSG00000022216	-1.01927	6.58948e-25	3.86974e-23	down	Psme1	protein_coding	39.2636	40.5963	41.4444	21.1902	20.0299	19.6767
ENSMUSG00000007591	3.99682	0.0165442	0.0506759	up	Tssk4	protein_coding	0.0217547	0	0	0.168459	0.114361	0.176616
ENSMUSG00000022218	-1.07247	1.08893e-13	2.33179e-12	down	Tgm1	protein_coding	21.2399	22.4843	15.6443	9.97076	9.8324	8.99902
ENSMUSG00000046908	1.47069	0.0239451	0.0686641	up	Ltb4r1	protein_coding	0.29475	0.289779	0.119481	0.760803	0.422579	0.833899
ENSMUSG00000075592	2.04384	0.0234196	0.0674911	up	Nynrin	protein_coding	0.00993692	0.00597014	0.0443088	0.102596	0.060943	0.0739501
ENSMUSG00000015437	-2.00715	1.26831e-06	1.0699e-05	down	Gzmb	protein_coding	1.58672	2.03163	2.20375	0.335705	0.546959	0.598333
ENSMUSG00000022229	3.28329	0.0307207	0.0839386	up	Atp12a	protein_coding	0	0.0223523	0	0.060019	0.114086	0.0503402
ENSMUSG00000021947	-1.96822	2.84197e-24	1.62015e-22	down	Cryl1	protein_coding	12.4853	12.6943	10.1708	3.78487	3.21554	2.20452
ENSMUSG00000071350	-1.1557	1.67815e-17	5.30549e-16	down	Setdb2	protein_coding	7.39304	7.41958	8.49178	3.69267	3.18611	3.73411
ENSMUSG00000048279	1.40702	9.77938e-06	6.99903e-05	up	Sacs	protein_coding	0.0878288	0.0791518	0.0734306	0.226702	0.150695	0.272341
ENSMUSG00000091155	2.80305	0.0154647	0.0478612	up	Serpine3	protein_coding	0.0532851	0.0320139	0.0395998	0.206308	0.186741	0.504695
ENSMUSG00000035067	1.66642	4.56711e-05	0.000285661	up	Xkr6	protein_coding	0.0977824	0.105128	0.12239	0.438368	0.324649	0.278543
ENSMUSG00000034522	-1.35838	1.08308e-13	2.32158e-12	down	Zfp395	protein_coding	5.76117	5.52864	4.05864	2.22041	1.618	2.25317
ENSMUSG00000022032	1.05608	0.00173915	0.00737169	up	Scara5	protein_coding	3.61084	3.5948	5.74962	7.12071	12.4611	7.78073
ENSMUSG00000034463	1.36486	3.52848e-05	0.000226175	up	Scara3	protein_coding	1.15267	0.748682	0.895218	2.89485	1.07359	3.37225
ENSMUSG00000022040	-1.07774	2.78867e-27	1.96629e-25	down	Ephx2	protein_coding	242.749	232.494	268.185	124.788	125.477	108.062
ENSMUSG00000022041	-2.05136	1.19276e-12	2.30538e-11	down	Chrna2	protein_coding	1.74583	1.89632	1.37808	0.470998	0.328387	0.427074
ENSMUSG00000022043	1.05065	0.00034452	0.00175745	up	Trim35	protein_coding	0.461047	0.485962	0.504936	0.835119	0.864577	1.35711
ENSMUSG00000022048	1.47693	0.000925938	0.00425455	up	Dpysl2	protein_coding	0.14875	0.0992998	0.233376	0.458609	0.448902	0.436089
ENSMUSG00000022053	3.60091	0.0163261	0.0501075	up	Ebf2	protein_coding	0.0107832	0	0	0.020875	0.066133	0.0656573
ENSMUSG00000022056	3.13939	0.0457677	0.11603	up	Adam7	protein_coding	0.00862653	0.0103657	0	0.0333999	0.0302322	0.116724
ENSMUSG00000034205	1.35641	1.13217e-05	7.98815e-05	up	Loxl2	protein_coding	0.324808	0.26573	0.246523	0.677845	0.73869	0.785475
ENSMUSG00000106195	-2.03217	0.00292702	0.0116198	down	Gm44340	miRNA	12.5957	10.9599	9.03797	2.80275	3.04431	2.35077
ENSMUSG00000115025	-1.80212	6.70307e-11	1.0503e-09	down	AC139294.1	processed_pseudogene	10.7937	11.8694	9.91757	2.78606	4.01199	2.83245
ENSMUSG00000022094	-1.17995	3.45158e-22	1.63683e-20	down	Slc39a14	protein_coding	219.886	205.885	180.25	79.3843	107.032	86.1362
ENSMUSG00000022096	2.06173	0.000423839	0.00211574	up	Hr	protein_coding	0.0377902	0.0518959	0.0561689	0.195086	0.122978	0.29219
ENSMUSG00000022099	2.01263	0.00586077	0.0210817	up	Dmtn	protein_coding	0.0114299	0.0183123	0.0453031	0.11801	0.0467329	0.12888
ENSMUSG00000022103	2.06977	0.0428965	0.110224	up	Gfra2	protein_coding	0.0211093	0.0253651	0.0470633	0.0544868	0.0924735	0.242782
ENSMUSG00000115002	3.11269	0.049247	0.122988	up	AC135083.1	antisense_RNA	0	0.0674433	0	0.108656	0.147527	0.341754
ENSMUSG00000115789	-1.32662	0.000252682	0.00132881	down	AC161877.2	processed_pseudogene	6.09983	9.38847	6.01031	1.76907	4.32349	2.7821
ENSMUSG00000044350	-1.04215	1.7648e-13	3.69427e-12	down	Lacc1	protein_coding	6.77559	7.07001	6.399	3.50574	3.0535	3.43971
ENSMUSG00000115090	-1.03298	9.47967e-05	0.000554274	down	AC155167.1	antisense_RNA	10.0987	8.40652	8.13796	4.71081	5.01023	3.62187
ENSMUSG00000043881	1.02209	2.58283e-07	2.45069e-06	up	Kbtbd7	protein_coding	1.27921	1.14043	1.1408	2.75866	2.53076	2.08822
ENSMUSG00000075502	2.44438	0.0263018	0.0741716	up	Kbtbd6	protein_coding	0.0125177	0.0150414	0.0558166	0.064621	0.153542	0.220188
ENSMUSG00000022025	-2.1125	1.94492e-09	2.57024e-08	down	Cnmd	protein_coding	2.26995	2.38664	1.80745	0.496982	0.603742	0.438776
ENSMUSG00000022026	1.65253	0.00474259	0.0175332	up	Olfm4	protein_coding	0.138718	0.19699	0.112462	0.292954	0.331462	0.819039
ENSMUSG00000115271	4.02532	0.0157886	0.0487227	up	AC113031.6	lincRNA	0	0	0.0406137	0.105795	0.191522	0.295781
ENSMUSG00000115662	-1.62595	0.00345083	0.0133469	down	AC125311.2	processed_pseudogene	0.500606	0.71721	0.801304	0.27334	0.202431	0.182366
ENSMUSG00000115023	2.62642	0.0261425	0.0738033	up	AC122355.1	TEC	0.00892755	0.0107274	0.0265387	0.0345654	0.125149	0.120797
ENSMUSG00000005148	1.35501	0.0163677	0.0502136	up	Klf5	protein_coding	0.158001	0.0949276	0.0853973	0.203914	0.1636	0.524754
ENSMUSG00000022120	1.02027	0.0138967	0.0437668	up	Rnf219	protein_coding	0.286358	0.242887	0.15022	0.478268	0.383714	0.558407
ENSMUSG00000115432	2.58931	0.0382358	0.100464	up	AC135119.1	lincRNA	0.00507305	0	0.0226208	0.0130945	0.0711153	0.0755069
ENSMUSG00000089726	1.06219	9.10744e-06	6.55974e-05	up	Mir17hg	lincRNA	0.760579	0.863144	1.02057	1.90866	1.66594	2.00108
ENSMUSG00000042156	1.87826	0.00284954	0.0113574	up	Dzip1	protein_coding	0.0141676	0.0297918	0.0421156	0.109707	0.0868897	0.11502
ENSMUSG00000025557	2.32647	0.0224752	0.0653318	up	Slc15a1	protein_coding	0.0152929	0.00918802	0.0340956	0.0986842	0.0535949	0.134502
ENSMUSG00000041594	-1.06022	0.000493388	0.00242731	down	Tmtc4	protein_coding	0.496234	0.401133	0.643698	0.267818	0.268767	0.213642
ENSMUSG00000097312	2.29939	0.000273363	0.00142707	up	Gm26870	lincRNA	2.44209	5.21862	10.6624	21.7219	27.0613	42.8439
ENSMUSG00000091028	2.08873	0.0022441	0.00920795	up	Gm10722	protein_coding	6.02466	15.5817	30.19	45.8376	75.507	102.403
ENSMUSG00000096385	2.23979	0.00507452	0.0185968	up	Gm11168	protein_coding	0.572533	0.996357	2.99309	4.357	5.11998	12.3683
ENSMUSG00000074564	6.42054	3.32628e-05	0.000213918	up	Gm10720	protein_coding	0	0	0	0.144117	0.489184	2.64418
ENSMUSG00000095547	3.23641	3.28632e-05	0.000211666	up	Gm10719	protein_coding	0.186764	0.448835	0.616877	1.84794	2.4363	7.66547
ENSMUSG00000095186	2.41624	0.000585693	0.00282755	up	Gm10718	protein_coding	1.15185	3.62495	4.81001	10.3352	12.5908	29.0187
ENSMUSG00000095891	2.27816	0.00153258	0.0066045	up	Gm10717	protein_coding	0.300295	0.570356	1.58379	2.73791	3.53065	5.7803
ENSMUSG00000096736	2.08471	0.000949007	0.00434657	up	Gm17535	protein_coding	0.111169	0.935073	0.99141	2.43906	1.3636	4.73827
ENSMUSG00000096201	1.78203	0.038583	0.101203	up	Gm10715	protein_coding	0.0399496	0.192015	0.356271	0.72182	0.420018	0.810827
ENSMUSG00000032006	1.978	0.00137293	0.00599729	up	Pdgfd	protein_coding	0.130273	0.128076	0.0352054	0.504388	0.26978	0.432664
ENSMUSG00000043613	1.69369	0.0441391	0.112754	up	Mmp3	protein_coding	0.0414801	0.0249214	0.400748	0.428271	0.726849	0.308694
ENSMUSG00000047562	4.68234	0.00200564	0.00834614	up	Mmp10	protein_coding	0.0216916	0	0	0.167969	0.342088	0.234804
ENSMUSG00000005800	2.13794	2.94428e-22	1.40806e-20	up	Mmp8	protein_coding	3.01904	3.202	3.2739	14.8697	8.50211	19.1537
ENSMUSG00000086381	4.24597	0.00135564	0.00593023	up	AV064505	antisense_RNA	0.0715572	0.0859837	0	0.646457	0.877719	1.74281
ENSMUSG00000018623	4.20109	1.33583e-10	2.02787e-09	up	Mmp7	protein_coding	0.0699492	0.210129	0.155952	3.7013	1.04185	3.17068
ENSMUSG00000057367	-1.29799	5.50478e-35	6.21026e-33	down	Birc2	protein_coding	16.0177	15.9934	16.5345	6.42061	6.41666	7.26121
ENSMUSG00000032000	-1.44999	1.48598e-19	5.63753e-18	down	Birc3	protein_coding	20.0597	20.8333	21.4029	7.54531	5.51429	10.1507
ENSMUSG00000053070	2.52145	0.00173007	0.00733758	up	9230110C19Rik	protein_coding	0.0469257	0.0845794	0.139495	0.484495	0.69893	0.349219
ENSMUSG00000079083	2.01132	1.03001e-06	8.82421e-06	up	Jrkl	protein_coding	0.173842	0.181038	0.29284	0.732906	1.07633	0.815439
ENSMUSG00000031925	1.07195	0.00981558	0.0326197	up	Maml2	protein_coding	0.164176	0.238091	0.151461	0.51875	0.208322	0.451948
ENSMUSG00000053914	4.0437	0.0188878	0.0566492	up	Kdm4d	protein_coding	0	0	0.0194054	0.0673991	0.0228776	0.194323
ENSMUSG00000074508	3.9221	0.0327201	0.0884209	up	Gm10706	antisense_RNA	0	0	0.028326	0.122978	0	0.257865
ENSMUSG00000031931	1.05375	8.72095e-08	9.00885e-07	up	Ankrd49	protein_coding	0.876962	0.925256	1.17629	1.95074	2.2613	2.05485
ENSMUSG00000090023	3.35653	0.0291008	0.0804041	up	Gm16302	lincRNA	0.174546	0	0	0.450535	0.917562	0.708526
ENSMUSG00000043943	1.39857	0.00692932	0.0243372	up	Naalad2	protein_coding	0.10225	0.189023	0.070144	0.385739	0.248084	0.340562
ENSMUSG00000061614	3.75238	0.0393535	0.102671	up	Olfr845	protein_coding	0	0.0125654	0	0.0269917	0.0183238	0.141494
ENSMUSG00000044454	2.79416	0.038928	0.101846	up	Olfr867	protein_coding	0.00809029	0	0.0240498	0.0208825	0.0850588	0.109468
ENSMUSG00000059475	1.58614	8.69827e-13	1.71053e-11	up	Zfp426	protein_coding	0.618982	0.679496	0.749642	2.12041	2.3969	1.72677
ENSMUSG00000037405	-1.8046	2.72644e-32	2.65642e-30	down	Icam1	protein_coding	37.6699	38.4598	32.8402	12.2729	7.55109	11.9167
ENSMUSG00000110790	-1.71875	4.03892e-26	2.63144e-24	down	AC159314.1	antisense_RNA	9.81786	10.6381	8.71417	3.3337	2.29132	3.3646
ENSMUSG00000032177	1.17657	0.00335945	0.0130452	up	Pde4a	protein_coding	0.121988	0.164172	0.188569	0.497501	0.213758	0.363133
ENSMUSG00000096472	-1.0954	0.000721579	0.00341059	down	Cdkn2d	protein_coding	2.56297	1.99609	1.90472	1.07195	0.956425	1.05964
ENSMUSG00000057191	1.13831	0.00584492	0.0210388	up	AB124611	protein_coding	0.851862	0.992586	0.613893	1.23267	1.4927	2.82921
ENSMUSG00000019066	-1.54761	1.13488e-10	1.74131e-09	down	Rab3d	protein_coding	3.23143	3.19832	2.10379	1.26377	0.81114	0.891343
ENSMUSG00000066829	-1.02794	3.14282e-07	2.94562e-06	down	Zfp810	protein_coding	1.7906	1.82227	1.55703	0.793891	1.02453	0.782887
ENSMUSG00000111292	-2.21872	0.0225302	0.0654562	down	AC159308.1	TEC	0.304131	0.365447	0.410947	0.107048	0.0484476	0.074821
ENSMUSG00000031965	1.49616	0.000248458	0.00130981	up	Tbx20	protein_coding	0.0560433	0.0710833	0.069416	0.196895	0.196407	0.168514
ENSMUSG00000036611	1.11796	4.86008e-18	1.63029e-16	up	Eepd1	protein_coding	4.69615	4.81714	4.63446	10.7912	9.90154	10.5733
ENSMUSG00000079644	3.23081	0.00970458	0.0322859	up	Gm1110	protein_coding	0	0.0236043	0.0145987	0.0633805	0.0860541	0.199349
ENSMUSG00000111390	-1.33027	0.00390571	0.0148728	down	CT025660.2	antisense_RNA	0.422186	0.481936	0.517696	0.177082	0.166452	0.228501
ENSMUSG00000033453	1.23578	0.000375301	0.00189955	up	Adamts15	protein_coding	0.165805	0.11694	0.0964336	0.302371	0.328432	0.292627
ENSMUSG00000031995	1.1047	0.015312	0.0474844	up	St14	protein_coding	0.200533	0.123419	0.174474	0.429238	0.128557	0.529439
ENSMUSG00000031996	-1.14203	3.74061e-37	4.91902e-35	down	Aplp2	protein_coding	55.9689	54.8457	52.9485	26.6268	24.5991	24.3288
ENSMUSG00000042496	1.0024	7.9919e-06	5.82122e-05	up	Prdm10	protein_coding	0.36308	0.378109	0.497686	0.895523	0.820015	0.791503
ENSMUSG00000111771	-1.01412	0.00571093	0.0206138	down	AC160635.2	lincRNA	3.8676	3.6078	4.76525	2.75845	2.14014	1.23944
[truncated: 1,202 more rows]
