# Supplementary material for: FGF18 alleviates hepatic ischemia-reperfusion injury via the USP16-mediated KEAP1/Nrf2 signaling pathway in male mice
Source: Nat Commun. 2023 Sep 30;14:6107. doi: 10.1038/s41467-023-41800-x (PMC10542385; doi:10.1038/s41467-023-41800-x)
Supplement: Supplementary file 7 — Supplementary Data 4 [file 41467_2023_41800_MOESM7_ESM.xlsx]

## Sheet: Sheet1
Real-time PCR primers
Primer	Forward	Reverse
Fgf18 (Mouse)	5’-CTGCGCTTGTACCAGCTCTAT-3'	5’-GACTCCCGAAGGTATCTGTCT-3'
IL-1β (Mouse)	5'-CATGAGCCGAAGCTAACCC-3'	5'- TGTGGCAGATACAGATCAAGC-3'
IL-6 (Mouse)	5'-AGGATACCACTCCCAACAGACCT-3'	5'-CAAGTGCATCATCGTTGTTCATAC-3'
TNFα (Mouse)	5'-AGCCGATGGGTTGTACCTTG-3'	5'-ATAGCAAATCGGCTGACGGT-3'
IL-1β (Human)	5'-ATGATGGCTTATTACAGTGGCAA-3'	5'-GTCGGAGATTCGTAGCTGGA-3'
IL-6 (Human)	5'-ACTCACCTCTTCAGAACGAATTG-3'	5'-CCATCTTTGGAAGGTTCAGGTTG-3'
TNFα (Human)	5'-CAGCCTCTTCTCCTTCCTGAT-3'	5'-GCCAGAGGGCTGATTAGAGA-3'
USP16 (Human)	5'-ATGAGGTCGGGGCATTACAC-3'	5'-GCACATGTGTGTCGCTGATG-3'
Usp16 (Mouse)	5'-TTGGGCCAAGTGGTTGATTATGTTAGAAA-3'	5'-AAGAAACAAGTATTCCCCAAATTACTGAG-3'
Nrf2 (Mouse) Transgenic Animal	5'-CTTTGGTAACCATCTGTATGCTGGG-3'	5'-ATGTTGCAAGCTCCTATACGTTGTG-3'
Fgf18 (Mouse) Transgenic Animal	5'-TACTTTGAGGAGTAGAAGGCTCTG-3'	5'-CTGAATCAAGAGAAGGACACCAAG-3'
GFAP-Cre (Mouse) Transgenic Animal	5'-TAGCCCACTCCTTCATAAAGCCCT-3'	5'-GCTAAGTGCCTTCTCTACACC-3'
USP16 (Human) CHIP	5'-GCTAGTTTTCCCCCAAATTTAACCA-3'	5'-ATAAAAGGAGTTTAAGATGGTGGC-3'
