# Supplementary material for: FGF18 alleviates hepatic ischemia-reperfusion injury via the USP16-mediated KEAP1/Nrf2 signaling pathway in male mice
Source: Nat Commun. 2023 Sep 30;14:6107. doi: 10.1038/s41467-023-41800-x (PMC10542385; doi:10.1038/s41467-023-41800-x)
Supplement: Supplementary file 8 — Supplementary Data 5 [file 41467_2023_41800_MOESM8_ESM.xlsx]

## Sheet: Sheet1
primers for si-RNA sequence used in this study
Gene	Forward	Reverse
USP16 (homo)	CCACAGAGGAAGUAGAUAUTT	AUAUCUACUUCCUCUGUGGTT
