# Supplementary material for: FGF18 alleviates hepatic ischemia-reperfusion injury via the USP16-mediated KEAP1/Nrf2 signaling pathway in male mice
Source: Nat Commun. 2023 Sep 30;14:6107. doi: 10.1038/s41467-023-41800-x (PMC10542385; doi:10.1038/s41467-023-41800-x)
Supplement: Supplementary file 9 — Supplementary Data 6 [file 41467_2023_41800_MOESM9_ESM.xlsx]

## Sheet: Sheet1
Antibodies used in this study
Antibody	Catalog	Company	Application	Dilution
FGF18	sc-393471	Santa cruz	WB/IF	1:1000/1:200
FGFR1	9740S	CST	WB	1/1000
FGFR2	23328S	CST	WB	1/1000
FGFR3	4574S	CST	WB	1/1000
FGFR4	8562S	CST	WB	1/1000
BCL2	ET1702-53	Huabio	WB	1/1000
BAX	2772S	CST	WB	1/1000
c-Cas-3	9661S	CST	IHC/WB	1:200/1:1000
Nrf2	16396-1-AP	Proteintech	WB	1/1000
Nrf2	ab31163	Abcam	IF	1/200
HO-1	10701-1-AP	Proteintech	WB	1/1000
KEAP1	10503-2-AP	Proteintech	WB/IF/IP	1:1000/1:200/1:100
KEAP1	ab66620	Abcam	WB/IF/IP	1:1000/1:200/1:100
KEAP1	sc-514914	Santa cruz	IP	1/100
USP16	14055-1-AP	Proteintech	WB/IF/IP	1:1000/1:200/1:100
USP16	sc390683	Santa cruz	IF/IP	1:200/1:100
HA	51064-2-AP	Proteintech	WB/IP	1:1000/1:100
Flag	66008-4-Ig	Proteintech	WB/IP	1:1000/1:100
His	sc-8036	Santa cruz	WB/IP	1:1000/1:100
Ubiquitin	sc8017	Santa cruz	WB	1/1000
H2A	A3692	ABclonal	WB/IP	1:1000/1:100
α-SMA	19245	CST	IF	1/200
Desmin	ET1606-30	Huabio	IF	1/200
LYVE-1	67538	CST	IF	1/200
Albumin	0806-9	Huabio	IF	1/200
F4/80	30325S	CST	IF	1/400
MPO	ab208670	Abcam	IF	1/200
4-HNE	AB48506	Abcam	IF	1/200
Flag	sc-166355	Santa cruz	IP	1/100
HA	sc-7392	Santa cruz	IP	1/100
IgG	B0619	Santa cruz	IP	1/100
GFAP	ET140707	Huabio	IF	1/200
CD68	A6554	ABclonal	IF	1/200
GST	ET1611-47	Huabio	WB	1/2000
vimentin	ab196579	Abcam	IF	1/200
