# Supplementary material for: FGF18 alleviates hepatic ischemia-reperfusion injury via the USP16-mediated KEAP1/Nrf2 signaling pathway in male mice
Source: Nat Commun. 2023 Sep 30;14:6107. doi: 10.1038/s41467-023-41800-x (PMC10542385; doi:10.1038/s41467-023-41800-x)
Supplement: Supplementary file 11 — Source Data [file 41467_2023_41800_MOESM11_ESM.zip]

Archive with 5 entries (5 files):
- Source Data/Blots.xlsx
- Source Data/Figure S3 code.xlsx
- Source Data/figure1A code.xlsx
- Source Data/sALT USP16 FGF18.xls
- Source Data/Source Data.xlsx
