# Supplementary material for: FGF18 alleviates hepatic ischemia-reperfusion injury via the USP16-mediated KEAP1/Nrf2 signaling pathway in male mice
Source: Nat Commun. 2023 Sep 30;14:6107. doi: 10.1038/s41467-023-41800-x (PMC10542385; doi:10.1038/s41467-023-41800-x)
Supplement: Supplementary file 11 — Source Data [file 41467_2023_41800_MOESM11_ESM.zip › Source Data/Blots.xlsx]

## Sheet: Figure1
Figure1B							Figure1C
Figure1F

## Sheet: Figure2
Figure2A						Figure2G
Figure2H

## Sheet: Figure3
Figure3G

## Sheet: Figure4
Figure 4A							Figure 4D
Figure 4E

## Sheet: Figure5
Figure 5A							Figure 5F									Figure 5G
Figure 5H
						Figure 5I						Figure 5J

## Sheet: Figure6
Figure 6A					Figure 6B					Figure 6C				Figure 6D
Figure 6E					Figure 6G				Figure 6F

## Sheet: Figure7
Figure 7A						Figure 7H

## Sheet: Figure8
Figure 8A							Figure 8C

## Sheet: Supplementary Figure 1
Figure S1F						Figure S1G				Figure S1H
Figure S1I

## Sheet: Supplementary Figure 2
Figure S2C

[truncated: 8 more sheets: Supplementary Figure 4, Supplementary Figure 5, Supplementary Figure 6, Supplementary Figure 7, Supplementary Figure 8, Supplementary Figure 9, Supplementary Figure 10, Supplementary Figure 11]
