# Supplementary material for: FGF18 alleviates hepatic ischemia-reperfusion injury via the USP16-mediated KEAP1/Nrf2 signaling pathway in male mice
Source: Nat Commun. 2023 Sep 30;14:6107. doi: 10.1038/s41467-023-41800-x (PMC10542385; doi:10.1038/s41467-023-41800-x)
Supplement: Supplementary file 11 — Source Data [file 41467_2023_41800_MOESM11_ESM.zip › Source Data/figure1A code.xlsx]

## Sheet: Sheet1
#######################################
# Heatmap Plot
#######################################
# 1. import data ----
library(data.table)
library(tidyverse)
library(ComplexHeatmap)
library(ggplotify)
## expression and sample information
clinical<-fread("")
clinical_group<-clinical %>% split(.$status) %>% map(.,"sample")
#exp<-fread("Data/expmat_tpm_log2transformed_GSE93034_FGF.tsv",data.table = F)
exp<-exp %>% dplyr::filter(str_detect(gene,"Fgf")) %>% column_to_rownames("gene") %>% dplyr::select(clinical$sample)
for (i in 1:nrow(exp)) {
exp[i,]<-scale(as.numeric(exp[i,]))
}
column_anno<-HeatmapAnnotation(
group=factor(clinical$status,levels = c("Sham","I/R")),
col=list(
group=c("Sham"="#01AFBA",
"I/R"="#FDD9B7")
)
)
p1<-Heatmap(exp,
cluster_rows = T,
show_row_dend = F,
cluster_columns = F,
show_row_names = T,
row_names_gp = gpar(col = c(rep("red", 1), rep("black", ncol(exp)-1))),
show_column_names = F,
top_annotation = column_anno,
column_split = factor(clinical$status,levels = c("Sham","I/R")),
#column_names_rot = 45,
#column_names_gp = gpar(fontsize = 11),
name=" ",column_title = NULL,
col = rev(RColorBrewer::brewer.pal(n = 9,"RdBu"))[c(1,5,9)],
border = F)
draw(p1,annotation_legend_side="right",merge_legends = T, heatmap_legend_side = "right")
