# Supplementary material for: FGF18 alleviates hepatic ischemia-reperfusion injury via the USP16-mediated KEAP1/Nrf2 signaling pathway in male mice
Source: Nat Commun. 2023 Sep 30;14:6107. doi: 10.1038/s41467-023-41800-x (PMC10542385; doi:10.1038/s41467-023-41800-x)
Supplement: Supplementary file 11 — Source Data [file 41467_2023_41800_MOESM11_ESM.zip › Source Data/sALT USP16 FGF18.xls]

## Sheet: FGF18
FGF18	sALT
0.273064	81
0.193816	100
0.728216	103
0.31	123
0.24	125
0.564436	131
0.516753	134
0.8215	148
1.1534	153
1.2089	199
1.3286	204
0.719039	204
0.981	217
0.5231	232
0.4539	240
0.4669	244
1.2089	245
1.4523	250
0.7937	364
1.4337	398
1.5245	423
0.6672	482
1.4235	528
1.6099	539
2.0035	557
0.54	568
0.7969	615
1.2159	740
2.5749	953
3.0663	1132
2.1658	1282

## Sheet: USP16
USP16	sALT
0.522888	81
0.18672	100
0.617985	103
0.14538	123
0.205642	125
0.497694	131
0.716397	134
0.691158	148
0.804155	153
0.440843	199
0.701606	204
0.408	204
0.922126	217
0.533354	232
0.577046	240
0.447246	244
0.522403	245
1.3507	250
0.7937	364
1.28826	398
0.67013	423
1.71585	482
1.23609	528
2.2003	539
2.02942	557
0.647304	568
1.38789	615
1.02818	740
1.59408	953
2.29633	1132
3.39934	1282
