# Supplementary material for: FGF18 alleviates hepatic ischemia-reperfusion injury via the USP16-mediated KEAP1/Nrf2 signaling pathway in male mice
Source: Nat Commun. 2023 Sep 30;14:6107. doi: 10.1038/s41467-023-41800-x (PMC10542385; doi:10.1038/s41467-023-41800-x)
Supplement: Supplementary file 11 — Source Data [file 41467_2023_41800_MOESM11_ESM.zip › Source Data/Source Data.xlsx]

## Sheet: Figure1
Figure1B			Figure1C				Figure1E
Pre	Post		Sham	Non-ischemia	Ischemia		Pre	Post
1.02	2.3		1.09	2.46	3.66		8.6	57.3
0.81	2.5		0.96	2.51	4.48		20.1	39.5
1.23	1.43		0.95	1.98	3.74		13.8	30.7
0.92	2.51						17.5	49.5
							6.7	42.8
Figure1F
Heart	Liver	Spleen	Lung	Kidney	Heart	Liver	Spleen	Lung	Kidney
0.94	1.87	8.81	8.53	2.54	0.91	4.69	9.11	7.14	1.51
1.31	1.58	9.13	11.25	2.48	0.75	9.15	10.13	10.57	1.85
1.55	1.12	5.51	12.1	1.73	1.67	9.5	5.84	11.92	1.13
Figure1G
KC		LSEC		HSC		Hepatocytes
1.13	2.56	0.89	1.08	1.07	2.3	2.19	1.39
1.49	2.98	1.13	1.15	1.15	4.2	3.06	1.56
2.02	3.32	1.15	0.98	1.57	3.08	2.57	0.7

## Sheet: Figure2
Figure2B					Figure2C			Figure2D			Figure2G					Figure2H
ALT											BAX/BCL-2					BAX/BCL-2
25	20	20427	13245		42.12	22.39		46.12	22.03		1.02	1.22	3.98	1.16		1.25	1.52	2.97	2.1
45	15	17945	11742		51.25	35.46		35.01	20.59		1.11	1.33	5.3	1.08		1.03	1.39	3.08	1.58
30	29	16331	10953		56.07	27.32		29.44	16.06		0.95	1.04	4.81	1.63		1.13	1.1	3.56	2.32
12	21	18462	9457		41.43	26.02		39.73	25.77
9	19	17628	11247		57.15	17.26		31.81	19.23
AST
40	35	10424	6468		Figure2E			Figure2F			c-CAS-3					c-CAS-3
38	27	9517	3784		0.91	0.4		1.22	0.52		1	0.6	3.04	0.69		0.66	0.79	2.77	1.74
25	18	7463	4629		0.68	0.22		0.81	0.43		0.99	0.51	2.18	1.04		1.49	0.72	2.98	0.94
27	13	9145	7415		1.1	0.51		0.92	0.2		0.81	0.86	3.52	1.55		0.91	1.15	2.16	1.25
16	23	8875	6522		1.12	0.33		1.08	0.23
					0.87	0.37		0.95	0.37
Figure2I					Figure2J
TNF					TNF
0.75	0.95	3.57	2.5		0.85	1.03	2.7	1.92
0.85	0.85	3.12	1.9		0.75	0.94	2.55	1.31
1.02	1.25	4.2	1.4		1.1	0.81	2.41	1.83
IL-6					IL-6
0.81	0.89	3.3	1.9		0.85	0.99	1.49	1.27
0.85	0.83	2.75	1.7		0.76	0.92	1.75	0.87
1.03	1.14	2.2	1.4		1.03	1.12	2.13	1.24
IL-1β					IL-1β
0.75	0.71	2.4	1.19		0.97	1.12	1.43	1.35
0.82	0.85	1.92	1.3		0.91	1.1	1.59	1.3
1.09	1.07	1.75	1.57		1.05	0.89	1.76	1.14

## Sheet: Figure3
Figure3B					Figure3C			Figure3D			Figure3G
ALT											BAX/BCL-2
25	27	15239	26356		58.56	85.76		35.15	62.16		0.96	0.65	2.08	5.95
45	22	17417	24237		45.38	72.44		30.06	50.1		1.14	0.86	3.56	8.94
30	48	21693	22526		40.5	75.27		45.37	55.24		0.95	0.87	3.72	5.6
36	18	18456	20145		44.43	57.45		41.58	57.91
21	25	18997	21758		38.82	61.04		37.12	47.43
AST
31	42	7262	16716		Figure3E			Figure3F			c-CAS-3
21	28	9181	15529		0.73	2.15		0.95	2.67		1.07	0.79	2.3	5.3
40	36	11039	13412		0.81	2.1		0.64	2.45		0.93	0.97	2.75	5.44
24	26	9025	13451		1.05	2.6		1.13	1.7		0.75	0.91	3.42	4.29
41	33	8234	12479		0.93	1.7		1.03	1.75
					1.09	1.61		0.92	2.1

## Sheet: Figure4
Figure 4A			Figure 4B			Figure 4F				Figure4G				Figure4H
Pre	Post		Pre	Post
0.93	1.86		0.91	1.8
1.04	1.48		0.84	1.75		ALT
1.03	2.1		1.13	1.4		17546	15926	15589		45.03	22.49	24.09		28.05	7.16	11.46
						18329	14879	15325		61.58	15.75	26.04		42.31	17.39	13.27
Figure 4D						21364	11247	13836		38.89	26.18	15.49		39.22	20.11	21.63
						16598	14325	13475		41.47	27.24	26.21		44.48	21.09	23.09
						17521	14259	16248		55.06	28.15	9.66		27.34	16.53	18.11
0.92	2.24					AST
0.88	2.12					10254	7558	8014		Figure4I				Figure4J
1.2	1.85					11756	6025	5837
						13145	8721	7867
						9567	9364	8991		0.72	0.17	0.34		1.02	0.28	0.4
						10254	8259	9157		1.18	0.34	0.38		0.73	0.39	0.29
										1.11	0.28	0.21		0.56	0.42	0.46
										0.75	0.49	0.15		1.06	0.21	0.31
										0.92	0.47	0.47		0.97	0.49	0.37

## Sheet: Figure5
Figure 5A					Figure 5B					Figure 5J
										chx	si-Scramble			si-USP16
										0	1.03	0.93	1.04	0.85	0.82	0.76
					0.85	0.75	0.91	0.87		3	0.88	0.9	0.8	0.51	0.62	0.55
1.03	0.31	0.79	0.42		0.92	0.96	0.82	0.95		6	0.72	0.62	0.67	0.45	0.4	0.47
0.88	0.56	0.93	0.53		1.03	1.05	1.06	1.13		12	0.5	0.45	0.57	0.32	0.25	0.21
1.1	0.59	1.14	0.36
Figure 5E					Figure 5H
0.11	0.07	0.33	6.38		KEAP1	0.93	0.92	0.74	0.46
0.3	0.19	0.25	4.33			0.91	1.11	0.68	0.44
0.57	0.39	0.36	2.2			1.05	0.85	0.58	0.31
0.19	0.47	0.27	8.54
0.1	0.56	0.3	4.55		Nrf2	1.28	1.01	1.65	1.15
						0.85	0.89	1.48	0.92
						1.03	0.83	1.71	1.24

## Sheet: Figure6
Figure 6E					Figure 6G
Nrf2		HO-1			Nrf2			HO-1
1.08	1.6	0.91	1.64		1.03	0.16	0.91	0.88	0.26	1.03
1.03	1.83	1.07	1.39		0.87	0.19	0.82	1.02	0.36	0.97
0.89	1.52	0.94	1.43		0.95	0.31	1.14	1.06	0.44	0.89
BAX/BCL-2		c-CAS-3			BAX/BCL-2			c-CAS-3
1.14	0.48	0.91	0.45		0.76	6.55	3.35	1.05	1.44	0.67
0.94	0.42	1.1	0.61		1.23	8.13	2.26	0.95	1.34	0.72
0.92	0.33	0.99	0.58		0.96	5.41	1.85	0.87	1.87	0.79

## Sheet: Figure7
Figure 7B			Figure 7C			Figure 7D			Figure 7E			Figure 7F			Figure 7G			Figure 7I
ALT			86.65	24.71		64.53	12.04		1.08	0.31		0.95	0.3		0.62	0.16	GSH	3.26	5.74	MDA	7.56	3.52
25342	16423		73.22	31.26		53.19	33.12		0.62	0.29		1.03	0.05		0.89	0.12		2.82	7.62		9.16	2.79
21275	14067		69.6	19.45		56.82	18.55		1.02	0.1		0.92	0.26		1.12	0.26		1.89	8.51		6.49	4.17
22476	12869		54.07	22.35		47.32	22.14		0.88	0.33		0.75	0.32		1.05	0.28		1.12	4.51		6.23	4.58
17124	11427		81.03	17.41		48.57	11.18		0.87	0.11		0.62	0.24		0.73	0.32		2.97	4.23		5.47	2.65
17562	14214
AST			Figure 7H
16765	6507
14213	5123
13423	8241
13864	10234		BAX/BCL-2		Nrf2
11234	8357		1.11	0.36	0.81	3.64
			1.07	0.32	1.05	3.22
			0.87	0.21	1.04	3.91
			KEAP-1		HO-1
			1.03	0.72	0.81	1.59
			1.02	0.54	1.07	1.78
			0.95	0.69	1.11	1.87
			c-CAS-3
			1.13	0.37
			1	0.45
			0.86	0.49

## Sheet: Figure8
Figure 8A					Figure 8B					Figure 8C			Figure 8D			Figure 8E
										0.91	1.81		0.72	1.72
										0.89	2.16		0.92	2.63
HO-1					0.75	1.85	1.29	2.18		1.12	1.79		1.08	2.18
0.92	1.51	1.86	1.14		0.92	1.94	1.44	2.33
0.98	1.42	2.13	0.98		1.14	2.28	1.56	1.86								0.83	3.76	5.72	4.06
1.15	1.77	2.64	1.22													1.12	2.81	5.36	2.84
USP16																1.04	3.43	7.57	3.75
0.87	1.57	1.23	1.52
0.93	1.52	1.34	1.48
1.09	1.76	1.19	1.84		Figure 8F
					1.02	1.03	2.1	1.64
					1.07	0.95	1.9	1.52
					0.91	1.13	2.5	1.51
					0.95	0.81	0.2	0.42
					0.96	0.69	0.25	0.53
					1.09	0.85	0.22	0.36

## Sheet: Supplementary Figure 1
Figure S1A			Figure S1B			Figure S1C				Figure S1F						Figure S1G
Pre	Post		Sham	I/R		Sham	I/R
0.8	1.93		0.98	1.36		896.06	1655.79
1	1.74		0.85	1.76		902.58	1475.29
1.13	1.4		1.03	2.06		752.43	1210.88
																BAX/BCL-2		c-CAS-3
																1.11	5.83	0.86	6.53
									fgf18	0.9	4.72	1.22	1.68			0.99	5.56	1.14	7.93
										1.12	6.5	1.55	1.72			0.87	4.49	0.91	5.14
										1.24	4.41	1.8	1.09
									fgfr3	0.8	0.75	0.91	1.5
										0.92	0.63	0.96	1.96
										1.02	0.94	1.1	1.7

## Sheet: Supplementary Figure 4
Figure S4A
KEAP1
1.06	0.87	0.71	0.36
0.94	0.79	0.55	0.24
0.92	0.92	0.63	0.48
USP16
1.01	0.78	1.42	0.7
0.98	0.57	1.78	0.97
0.84	0.72	1.94	0.91

[truncated: 3 more sheets: Supplementary Figure 5, Supplementary Figure 6, Supplementary Figure 11]
